# Supplementary material for: Taxonomic Characterization of Honey Bee (Apis mellifera) Pollen Foraging Based on Non-Overlapping Paired-End Sequencing of Nuclear Ribosomal Loci
Source: PLoS One. 2015 Dec 23;10(12):e0145365. doi: 10.1371/journal.pone.0145365 (PMC4689544; doi:10.1371/journal.pone.0145365)
Supplement: S2 File — (XLS) [file pone.0145365.s002.xls]

## Sheet: counts per million (cpm)
Table of counts expressed as counts per million or absolute values. Note that samples A091 and A092 were removed from the phenological analysis because of suspected mis-labeling, which was confirmed by re-sequencing in a later run.
						Sample name →	Undetermined bin	A091	A092	A093	A094	A095	A096	A097	A098	A099	A101	A102	A103	A104	A105	A106	A107	A108	A109	A0910	A0911	A0912	A1010	A1011	A1012	A1013	A1014	A1015	A1016	A1017	A1018	A1019	G091	G092	G093	G094	G095	G096	G097	G098	G099	G0910	G0911
						Sample date →		2009-07-03	2009-07-03	2009-07-08	2009-07-08	2009-07-18	2009-07-18	2009-08-03	2009-08-03	2009-08-14	2009-08-14	2009-08-27	2009-08-27	2010-06-21	2010-06-21	2010-06-21	2010-07-19	2010-07-19	2010-07-19	2010-07-19	2010-08-01	2010-08-01	2010-08-01	2010-08-01	2010-08-17	2010-08-17	2010-08-17	2010-08-17	2010-08-25	2010-08-25	2010-09-08	2010-09-08	2009-07-03	2009-07-03	2009-07-08	2009-07-08	2009-07-18	2009-08-03	2009-08-03	2009-08-14	2009-08-14	2009-08-27	2009-08-27
type	taxon	rank	average bit score	average %id	combined cpm	Sample number →	0	1	13	25	37	49	61	73	85	2	45	57	69	81	93	10	22	34	46	14	26	38	58	70	82	94	11	23	35	47	59	71	50	62	74	86	3	15	27	39	51	63	75
Viridiplantae	Melilotus officinalis	species	798.6	98.3	242652		398018	58803.2	84101.8	145821	96738.3	186840	233618	182328	223162	232679	263183	174416	347251	353237	349501	376450	312697	321609	197288	288997	231555	159004	288758	261012	166219	115583	57577.3	55136.7	27430.2	10495	61534.9	394161	154069	142305	72248.3	20086.1	31116.6	56987.8	50248.7	198480	343287	70612.6	74977.7
	Not assigned				177775		202785	159954	174099	211605	258240	261372	279520	292440	213511	110955	251844	199865	200824	222068	113326	197492	185086	184703	114206	135215	106387	103661	132286	131478	66829.7	89484.4	198735	166377	226419	275842	144559	270073	261664	256332	270722	181498	187156	212569	195126	200921	135610	206592	191196
Other	Ascosphaera apis	species	912.6	94.2	67358.2		47594.3	62830.8	56935.5	1998.16	1840.6	547.326	5289.78	684.638	1751.72	2405.63	1189.44	673.122	576.488	62106.3	57707.3	1786.78	123103	43136.8	270758	3459.68	1381.12	605.498	69733.3	833.115	319219	348694	290.208	54187.5	142187	4092.41	10069	65693.4	384.919	107.861	970.671	17633.1	32.5828	91.5571	844.26	0	375.164	172.563	926.751
Viridiplantae	Caprifoliaceae	family	813.3	95.2	45528.7		25377.7	7019.56	4119.77	23822.5	42975.8	75876	67177.3	160947	251752	555.144	555.071	880.236	14329.8	54570	195426	86536.1	13283.5	26009.8	14928.3	347.479	189.566	322.932	3157.71	12296.2	8327.46	6116.07	1683.21	35.1525	173	66.0066	65.9185	14598.5	226049	224909	325422	462502	244534	1739.59	35021.5	166.463	117.239	3106.13	178.221
Viridiplantae	Asteraceae	family	864.5	95.7	36675.8		34705.7	54775.6	50040.5	599.447	513.655	35.6952	86.7177	42.7899	198.308	63323.5	237.888	51.7786	41.1777	1507.25	424.839	1611.6	9677.48	3038.9	9854.62	89287.1	121092	99382.4	28547.9	54553.6	36955.9	44166.4	174880	116302	82867.2	90759.1	105503	21897.8	121.553	161.792	513.884	241.274	24860.7	38571.7	22164.4	91332.8	52991.9	77204.5	97540.5
Viridiplantae	Sonchus arvensis	species	747.4	97.3	35620.5		27212.3	24165.7	10308	299.724	256.827	59.4919	101.171	71.3165	33.0513	5181.35	237.888	362.45	123.533	15690.8	3115.49	7462.43	73924.2	5844.03	1219.63	14684.8	50681.8	565.131	90248.3	100668	2340.69	15904.9	154217	149468	163735	122772	190620	36496.4	101.295	107.861	19.0328	100.531	10165.8	50330.3	24809	71135.3	53976.7	211458	211228
Viridiplantae	Anemone canadensis	species	788.5	97.9	32557.3		21968.4	9781.36	10290.8	56403.5	111506	213564	208802	98787.6	4825.49	1961.51	35683.1	282219	988.264	193.237	354.032	490.488	18.3982	1371.4	10244.9	951.791	460.374	968.797	1507.86	277.705	15.0044	15.5625	58.0417	35.1525	96.1113	0	148.317	7299.27	100707	160695	45469.3	148645	13652.2	3060.62	5523.29	55.4877	175.858	4279.55	35.6443
Viridiplantae	Brassica	genus	863.7	96.3	27478		23547	3912.54	4809.27	4018.52	3467.17	1213.64	910.536	142.633	396.616	333.087	222980	160643	232036	75671.5	1593.15	26346.2	10652.6	117816	37515.9	785.605	406.212	766.964	63614	4319.85	120.035	124.5	0	0	173	4488.45	1631.48	29197.1	283.625	143.815	40749.1	180.955	2899.87	65.3979	1658	221.951	58.6194	138.05	89.1107
Viridiplantae	Artemisia absinthium	species	904.3	98.5	26894.9		17345.1	49827.4	44162.5	122.11	256.827	11.8984	43.3589	99.8431	33.0513	3330.87	0	0	0	1314.01	0	420.418	901.514	31526.6	147722	9925.82	40.6212	0	38372.6	4103.86	213498	193286	2495.79	87.8812	3056.34	0	0	0	40.5178	0	114.197	221.168	977.485	310300	324582	35845.1	18172	103.538	196.043
Viridiplantae	Solidago	genus	823.4	97.8	22397		15250.7	10011.5	4016.34	155.412	85.6091	35.6952	202.341	71.3165	99.1539	284604	237.888	0	0	38.6473	247.823	420.418	202.381	47702.9	129086	164615	95757.8	129011	53464.7	24715.7	98459	80940.6	43995.6	17681.7	10476.1	36699.7	50790.2	7299.27	101.295	53.9306	190.328	422.229	162.914	235.433	254.295	55.4877	222.754	61328.7	62448.8
Viridiplantae	Typhaceae	family	635.6	88.8	19814		10646.8	3222.09	5636.67	87130.8	76791.4	87203.3	79086.6	121866	43759.9	74.0192	28150	1656.92	1070.62	386.473	35.4032	140.139	38544.3	4472.63	146.356	423.018	162.485	242.199	655.884	15.4281	0	0	0	0	57.6668	66.0066	49.4389	14598.5	141.812	71.9075	133.229	60.3185	1694.31	156.955	20.3436	0	35.1716	34.5125	0
Viridiplantae	Grindelia	genus	807.5	98.2	17254.8		11876.3	5638.67	51.7125	66.6052	0	0	57.8118	14.2633	66.1026	185.048	0	25.8893	0	77.2947	0	35.0349	55.1947	0	292.711	60.4312	59279.9	94619.1	11758.6	64288.7	11598.4	28339.3	93389.1	132050	26507.5	6996.7	18737.3	14598.5	0	89.8844	38.0655	341.805	195.497	732.457	762.885	0	46.8955	73580.7	61005.2
Viridiplantae	Astereae	tribe	858.5	97.8	16930		12186.6	690.449	206.85	33.3026	42.8046	23.7968	86.7177	14.2633	132.205	1480.38	0	0	0	38.6473	70.8065	105.105	36.7965	1277.9	926.92	649.635	34352	44806.8	3766.26	12589.3	12438.7	12901.3	26989.4	30582.7	243661	379736	320512	14598.5	40.5178	35.9538	38.0655	180.955	130.331	91.5571	122.062	166.463	58.6194	33580.7	35947.2
Viridiplantae	Brassica nigra	species	823.9	96.7	16547.4		11096.7	77445.3	106235	319927	204520	35849.8	52767.7	185.423	7800.11	7290.9	0	0	0	115.942	106.21	70.0697	331.168	62.3364	0	22223.6	1746.71	28821.7	54.0935	46.2842	0	15.5625	174.125	87.8812	76.8891	0	49.4389	0	3322.46	737.052	570.983	542.866	76895.5	26.1592	254.295	0	46.8955	103.538	17.8221
Viridiplantae	Cirsium arvense	species	887.9	97.1	14997.4		9134.1	288262	244807	1520.82	5607.4	95.1871	115.624	42.7899	66.1026	17283.5	0	0	41.1777	1507.25	4035.97	10650.6	21415.6	2820.72	7464.14	39310.5	16979.7	23614.4	1311.77	10599.1	585.173	46.6875	27163.5	456.982	192.223	2046.2	2471.94	0	60.7767	17.9769	8031.82	603.185	148382	21045.1	26792.5	103152	88937.3	9698.02	30351.1
Viridiplantae	Heliantheae	tribe	750.8	91.4	14003.5		8649.28	805.524	17.2375	11.1009	0	11.8984	43.3589	0	33.0513	555.144	0	25.8893	0	77.2947	70.8065	70.0697	36.7965	218.177	243.926	271.94	392.672	1412.83	6.76169	69040.5	150.044	46.6875	105346	35.1525	153.778	5280.53	11766.5	0	40.5178	35.9538	0	40.2123	0	52.3184	10.1718	55.4877	164.134	69.025	0
Viridiplantae	Helianthus	genus	858.3	95	12830.6		8874.24	28768.7	41956.1	266.421	214.023	23.7968	173.435	42.7899	165.256	163805	0	25.8893	82.3554	463.768	106.21	315.314	73.593	763.62	195.141	134248	151802	193275	54.0935	4967.83	525.155	7594.5	12943.3	53537.2	2229.78	2112.21	6245.78	0	0	35.9538	76.131	120.637	130.331	104.637	50.859	43835.3	88656	1207.94	3011.94
Viridiplantae	Bassia scoparia	species	909.6	98.6	12190.2		6240.67	2186.42	6119.32	22.2017	42.8046	0	28.9059	0	0	703.183	0	0	41.1777	0	0	0	18.3982	77.9205	48.7852	151.078	108.323	161.466	0	0	15.0044	0	0	175.762	19.2223	66.0066	16.4796	0	20.2589	17.9769	38.0655	100.531	1042.65	267962	242760	5881.7	211.03	179431	175156
Viridiplantae	Brassica oleracea	species	891.3	94.8	10988.5		8327.35	575.374	655.026	11.1009	128.414	130.882	28.9059	42.7899	0	37.0096	101419	69694	94585.1	23304.3	460.242	5500.47	2704.54	46471.8	12147.5	90.6468	81.2425	40.3665	22070.2	601.694	75.0221	93.375	0	17.5762	57.6668	1188.12	428.47	7299.27	20.2589	0	9459.28	40.2123	423.577	13.0796	213.608	55.4877	35.1716	103.538	35.6443
Viridiplantae	Glycine	genus	919.8	97.9	9981.4		5018.91	115.075	120.663	0	0	0	14.453	14.2633	0	37.0096	0	25.8893	0	15806.8	35.4032	42497.3	18.3982	22145	243.926	15.1078	13.5404	40.3665	1474.05	16137.7	4261.26	14239.7	0	0	1076.45	0	0	0	0	35.9538	38.0655	80.4246	97.7485	601.661	142.405	51492.6	71961.2	345.125	53.4664
Viridiplantae	Helenium autumnale	species	884.3	97.6	9734.71		6644.04	115.075	34.475	33.3026	0	0	0	0	0	37.0096	0	0	0	0	0	0	0	0	0	90.6468	40.6212	0	0	0	0	0	0	17.5762	19.2223	0	32.9592	7299.27	20.2589	0	152.262	321.699	293.246	1294.88	1627.49	0	0	103.538	0
Viridiplantae	Elaeagnus	genus	826.7	93	9689.84		5290.41	345.224	189.613	66.6052	0	11.8984	0	9870.2	14641.7	111.029	0	0	0	0	0	35.0349	0	0	0	15.1078	13.5404	80.7331	6.76169	0	0	15.5625	58.0417	0	0	0	0	0	145378	112931	57.0983	180.955	195.497	130.796	427.216	0	128.963	1622.09	0
Viridiplantae	Fabaceae	family	894.1	95.5	7632.9		8032.58	4718.07	4843.74	12499.6	3167.54	23511.2	11851.4	21009.8	33745.4	1073.28	2220.28	20245.4	535.31	25661.8	55264.5	25365.2	17000	19963.2	4878.52	2840.27	555.157	928.43	2278.69	6510.64	2400.71	4575.38	232.167	123.034	499.779	330.033	115.357	0	486.214	431.445	1046.8	522.76	977.485	549.343	396.7	26634.1	28231.1	207.075	481.198
Viridiplantae	Helianthus petiolaris	species	838.5	93.2	6430.84		4662.08	9436.13	27114.6	77.7061	42.8046	35.6952	101.171	14.2633	0	60288.7	0	0	41.1777	154.589	35.4032	0	0	311.682	0	61579.4	85995.2	104792	0	632.55	90.0266	669.188	696.5	5975.92	211.445	396.04	527.348	0	40.5178	17.9769	114.197	60.3185	130.331	0	81.3744	20253	40975	379.638	1033.68
Viridiplantae	Raphanus sativus	species	907.2	96.8	5930.63		3482.98	0	34.475	22.2017	42.8046	11.8984	14.453	0	0	0	0	0	0	38.6473	70.8065	0	0	77.9205	0	0	0	0	27.0468	0	0	0	0	0	19.2223	0	16.4796	7299.27	0	0	0	0	0	0	10.1718	0	58.6194	0	35.6443
Viridiplantae	Amorpha <angiosperm>	genus	878.1	97.9	5487.58		3409.29	10817	32199.7	14830.8	1969.01	79814.4	21506	60405.1	124207	259.067	2458.17	65914.2	82.3554	115.942	92260.9	2802.79	26346.3	6062.21	6342.08	2477.68	148.945	40.3665	425.987	0	0	0	0	0	0	0	494.389	0	40.5178	0	19.0328	80.4246	1172.98	13.0796	0	0	11.7239	0	0
Viridiplantae	Chenopodium	genus	910	98.6	5459.43		3498.5	230.15	17.2375	0	0	59.4919	14.453	42.7899	0	37.0096	0	0	82.3554	115.942	0	105.105	18.3982	0	0	45.3234	13.5404	40.3665	128.472	30.8561	30.0089	0	0	17.5762	0	0	16.4796	0	20.2589	17.9769	19.0328	0	0	78.4775	101.718	0	11.7239	0	2958.47
Viridiplantae	Alisma	genus	891.6	97.4	4770.71		2400.85	54775.6	6343.41	31282.3	256.827	571.123	19439.2	0	0	333.087	0	0	0	0	141.613	0	18.3982	0	0	0	13.5404	0	0	0	0	0	0	17.5762	0	0	0	0	0	17.9769	57.0983	0	32.5828	13.0796	40.6872	0	0	0	0
Viridiplantae	Trifolieae	tribe	850.2	96.6	4660.16		4956.85	115.075	137.9	321.925	128.414	1606.28	1069.52	299.529	826.282	740.192	713.663	310.672	24789	734.3	2017.98	1471.46	1619.05	3693.43	1463.56	407.91	216.647	161.466	2549.16	293.133	4546.34	2412.19	174.125	210.915	3171.67	660.066	98.8777	7299.27	14140.7	14004	47886.4	22941.1	15607.2	248.512	1159.59	1220.73	656.537	655.738	4954.55
Viridiplantae	Spartina pectinata	species	912.7	98.8	4644.29		3735.09	4487.92	19719.7	11.1009	0	0	43.3589	28.5266	0	0	0	0	41.1777	193.237	70664.9	5080.05	10763	31589	17318.8	105.755	0	0	5118.6	21583.8	32529.6	26518.5	68199	208648	7169.91	858.086	2719.14	14598.5	0	0	19.0328	0	0	0	0	0	0	0	0
Viridiplantae	Trifolium	genus	894.7	97.8	4346.42		3052.46	115.075	0	0	0	0	14.453	0	297.462	222.058	79.2959	0	13176.9	231.884	354.032	140.139	312.77	1823.34	1317.2	0	40.6212	0	1433.48	77.1403	3541.04	140.063	116.083	52.7287	115.334	0	247.194	0	11365.2	12727.6	57440.9	115228	55879.6	52.3184	2227.62	0	11.7239	241.588	35.6443
Other	Penicillium	genus	913.9	98.4	4316.23		2385.34	0	0	0	0	47.5936	0	0	33.0513	0	79.2959	51.7786	205.888	38.6473	0	140.139	18.3982	187.009	48.7852	0	23194.7	201.833	123462	0	30.0089	62.25	0	0	0	0	49.4389	0	60.7767	0	0	40.2123	0	0	0	0	11.7239	0	0
Viridiplantae	Sonchus	genus	725.7	95.4	4248.16		2769.32	920.598	327.513	44.4035	42.8046	47.5936	0	14.2633	0	1776.46	0	0	41.1777	347.826	70.8065	140.139	1858.22	62.3364	0	1495.67	2640.38	201.833	18317.4	1465.66	4216.24	171.188	21765.6	5870.46	22663.1	40462	34953.3	14598.5	81.0356	0	0	0	3649.28	9914.33	21991.4	58928	1266.18	45625.5	28319.4
Viridiplantae	Salix	genus	917.7	98.3	4014.43		2478.43	115.075	0	0	0	0	0	0	0	37.0096	31004.7	51.7786	11612.1	124019	106.21	171005	127665	39303.1	926.92	0	0	0	7566.33	49848	60.0177	202.313	0	0	0	132.013	593.266	0	0	35.9538	38.0655	0	0	13.0796	0	0	0	0	35.6443
Viridiplantae	Cirsium vulgare	species	897.5	97.2	3900.3		2331.04	460.299	155.138	33.3026	42.8046	0	0	0	0	74.0192	0	0	0	0	70.8065	0	73.593	545.443	0	45.3234	40.6212	0	5240.31	1388.52	60.0177	15.5625	3656.63	0	38.4445	0	0	0	0	0	0	0	195.497	143.875	122.062	166.463	140.687	4969.8	142.577
Viridiplantae	Phalaris arundinacea	species	829.6	97.3	3462.19		1916.03	920.598	2189.16	1587.42	171.218	12065	2847.23	9727.57	30208.9	37.0096	4202.68	25.8893	0	0	35.4032	560.558	0	311.682	390.282	211.509	40.6212	0	311.038	0	15.0044	0	0	0	0	0	98.8777	0	0	0	19.0328	120.637	0	13.0796	10.1718	0	0	0	17.8221
Viridiplantae	Poeae	tribe	840.3	95	3383.55		1939.3	115.075	0	0	0	0	57.8118	71.3165	132.205	0	79.2959	0	0	0	0	0	0	0	0	0	0	0	6.76169	0	0	0	0	0	0	0	0	7299.27	20.2589	71.9075	0	0	4952.59	0	0	0	0	0	0
Viridiplantae	Zea mays	species	915.1	98.1	3024.6		1151.94	1380.9	465.413	0	0	0	0	0	0	74.0192	0	0	0	0	0	35.0349	0	202.593	0	0	0	0	317.799	77.1403	0	0	0	0	0	0	0	0	0	0	19.0328	0	65.1657	143.875	81.3744	76240.2	55899.5	6074.2	3297.09
Viridiplantae	Brassica napus	species	898	96	2784.56		2086.69	115.075	34.475	0	0	11.8984	0	0	33.0513	0	28863.7	19313.4	29318.5	5874.4	106.21	1051.05	515.151	11438.7	2585.62	15.1078	0	0	4638.52	107.996	15.0044	15.5625	0	0	0	198.02	32.9592	0	40.5178	0	1808.11	0	32.5828	0	20.3436	0	0	0	0
Viridiplantae	Elaeagnus moorcroftii	species	835.2	98.1	2519.45		1586.35	0	17.2375	11.1009	0	23.7968	14.453	5234.63	2115.28	0	0	77.6679	0	0	0	0	0	0	0	0	54.1616	0	6.76169	15.4281	0	0	0	0	0	0	49.4389	0	43779.5	34461.7	0	80.4246	97.7485	130.796	20.3436	110.975	11.7239	207.075	35.6443
Other	Alternaria	genus	923.8	99.2	2158.63		1497.14	805.524	293.038	233.118	0	190.374	375.777	199.686	429.667	9067.36	0	77.6679	82.3554	6028.99	7186.86	5535.51	1637.44	748.036	1951.41	2311.49	2220.63	3188.96	324.561	138.852	2325.69	1556.25	1509.08	158.186	1307.11	1716.17	14980	0	162.071	17.9769	894.54	542.866	651.657	183.114	0	166.463	1875.82	1553.06	891.107
Viridiplantae	Bolboschoenus caldwellii	species	856.5	93.6	2061.04		1175.22	230.15	0	0	0	47.5936	0	2396.23	5089.9	37.0096	0	0	0	0	35.4032	0	0	0	0	0	13.5404	0	0	0	0	0	0	0	0	0	0	0	20.2589	0	209.36	3277.3	7331.14	0	0	0	0	0	0
Viridiplantae	Euphorbia <genus>	genus	859.5	96.8	1678.04		915.35	115.075	34.475	55.5044	0	2974.6	1951.15	2053.92	1685.62	74.0192	872.254	77.6679	576.488	0	4283.79	0	18.3982	0	97.5705	15.1078	0	40.3665	6.76169	0	0	0	0	0	0	0	0	0	26032.7	27828.2	53615.3	3277.3	72627.2	0	650.995	55.4877	11.7239	276.1	0
Viridiplantae	Taraxacum	genus	879.9	96.7	1506.58		1000.68	115.075	68.9501	53206.5	11343.2	23.7968	2832.78	0	0	0	0	0	0	0	0	0	0	15.5841	0	0	27.0808	0	371.893	0	0	0	0	0	0	0	0	0	0	0	0	0	32.5828	0	0	0	0	0	17.8221
Viridiplantae	Brassica juncea	species	823.9	96.4	1395.01		1760.88	2301.5	2102.98	2075.86	2525.47	487.834	505.853	28.5266	132.205	111.029	3330.43	2071.14	2841.26	695.652	0	105.105	110.389	1215.56	341.497	392.803	54.1616	363.299	567.982	0	15.0044	15.5625	58.0417	0	0	66.0066	0	0	60.7767	0	875.507	20.1062	1531.39	13.0796	20.3436	0	0	0	0
Viridiplantae	Trigonella	genus	707.4	95	1348.95		1202.37	0	17.2375	44.4035	0	226.069	592.571	142.633	363.564	74.0192	0	155.336	329.421	193.237	495.645	455.453	570.346	436.355	97.5705	271.94	203.106	40.3665	297.514	30.8561	30.0089	15.5625	58.0417	17.5762	38.4445	0	0	7299.27	20.2589	53.9306	114.197	0	0	39.2388	0	0	199.306	138.05	53.4664
Viridiplantae	Persicaria viscosa	species	885.7	97.5	1318.41		744.691	5293.44	7601.74	488.438	85.6091	0	0	0	165.256	19689.1	0	0	0	0	0	0	0	0	0	15213.5	13.5404	0	47.3318	0	0	0	0	0	19.2223	0	0	0	0	0	0	20.1062	2508.88	0	20.3436	0	0	0	0
Other	Candida orthopsilosis	species	895.1	98.4	1255.29		1058.86	0	0	11.1009	0	0	28.9059	0	0	0	0	0	0	0	0	0	18.3982	0	48.7852	0	0	80.7331	6.76169	108660	15.0044	0	0	0	0	0	0	14598.5	0	35.9538	0	0	0	0	0	0	0	34.5125	0
Viridiplantae	Phalaris	genus	816.9	96.7	1218.44		705.905	690.449	896.351	466.237	0	2665.24	751.554	3095.14	7998.41	0	1268.73	25.8893	0	0	0	0	0	0	48.7852	90.6468	13.5404	40.3665	0	0	0	0	0	0	0	0	16.4796	0	0	0	0	20.1062	0	0	20.3436	0	0	0	0
Viridiplantae	Lactuca serriola	species	754.3	92.4	1217.59		760.206	4948.22	2740.77	0	0	0	0	0	0	0	0	0	0	0	177.016	35.0349	0	0	0	15.1078	0	0	54.0935	0	0	0	0	0	0	0	0	7299.27	0	0	0	0	34928.8	39.2388	50.859	55.4877	11.7239	0	1140.62
Viridiplantae	Dalea purpurea	species	874.1	99.2	1166.23		616.697	12773.3	86.1876	23422.8	6377.88	0	0	0	0	666.173	0	0	0	38.6473	35.4032	0	0	436.355	536.638	45.3234	13.5404	0	0	0	0	0	0	0	0	0	0	0	0	0	0	0	228.08	0	0	0	0	0	0
Viridiplantae	Sium suave	species	905.3	98.5	1133.48		659.362	0	155.138	11.1009	42.8046	0	0	14.2633	0	148.038	0	0	0	0	0	175.174	147.186	2384.37	0	30.2156	0	0	141.996	0	15.0044	0	0	35.1525	57.6668	0	0	0	0	0	38.0655	20.1062	97.7485	0	30.5154	0	0	0	0
Viridiplantae	Pseudoroegneria	genus	924	98.9	1083.32		678.755	0	0	33.3026	0	11.8984	0	28.5266	33.0513	0	0	0	0	38.6473	0	35.0349	0	0	0	0	0	0	6.76169	15.4281	15.0044	0	0	0	0	0	0	0	20.2589	35.9538	19.0328	0	0	0	0	0	0	0	0
Viridiplantae	Lonicera	genus	795.9	93.7	999.044		670.998	575.374	86.1876	410.732	1112.92	1225.53	1922.24	3066.61	6676.36	0	0	0	123.533	3285.02	2584.44	3818.8	386.363	685.7	292.711	30.2156	13.5404	40.3665	94.6637	431.985	120.035	171.188	58.0417	0	19.2223	0	0	0	5024.21	4386.36	9078.62	8042.46	5213.25	183.114	640.824	0	0	34.5125	0
Viridiplantae	Poales	order	789.7	93.2	995.632		779.599	230.15	103.425	577.245	856.091	2236.9	1214.05	2923.98	3371.23	0	713.663	25.8893	41.1777	38.6473	0	35.0349	239.177	31.1682	0	15.1078	13.5404	0	13.5234	0	0	0	0	0	19.2223	0	0	0	0	0	0	0	97.7485	0	0	388.414	175.858	34.5125	35.6443
Viridiplantae	Monarda fistulosa	species	888.8	98.8	959.977		318.045	0	0	0	0	0	0	0	0	0	0	0	0	0	0	0	0	0	0	0	13.5404	0	0	0	0	0	0	0	0	0	0	0	0	0	0	0	0	0	10.1718	0	0	0	0
Viridiplantae	Rosa	genus	924.1	97.9	874.676		608.94	6904.49	16479.1	144.311	0	3319.65	3714.41	19455.1	14608.7	74.0192	16969.3	51.7786	22977.1	541.063	0	7217.18	55.1947	2462.29	146.356	90.6468	0	0	304.276	0	0	0	0	17.5762	0	132.013	0	0	60.7767	251.676	190.328	100.531	65.1657	0	0	0	0	0	0
Viridiplantae	Schoenoplectus	genus	869.3	95	836.29		387.86	0	34.475	122.11	42.8046	0	0	0	991.539	0	79.2959	0	0	0	35.4032	0	0	0	0	0	0	0	0	0	0	0	0	0	0	0	0	0	0	0	0	40.2123	32.5828	0	0	0	0	0	0
Viridiplantae	Cicuta maculata	species	824.3	99.1	814.453		535.247	805.524	1585.85	1276.6	166852	4604.68	43.3589	14.2633	33.0513	370.096	79.2959	0	0	0	0	210.209	0	1231.14	146.356	256.832	54.1616	0	20.2851	0	0	0	0	0	0	0	0	0	0	0	95.1638	0	0	0	0	0	0	0	0
Viridiplantae	Mentha	genus	918.6	97.8	735.465		302.531	920.598	224.088	0	42.8046	0	0	0	0	0	0	0	0	0	35.4032	0	18.3982	0	0	0	0	0	0	15.4281	2010.59	1431.75	0	0	0	0	0	0	0	0	0	0	17627.3	0	0	0	4771.62	0	17.8221
Viridiplantae	Ratibida peduncularis	species	781.5	98.2	675.242		519.732	115.075	103.425	88.807	0	11.8984	14.453	0	0	37.0096	0	0	0	231.884	177.016	70.0697	55.1947	0	0	0	0	0	6.76169	0	0	15.5625	0	0	76.8891	0	0	0	0	0	76.131	0	358.411	52.3184	20.3436	0	0	0	35.6443
Viridiplantae	Medicago	genus	889.6	96	656.988		449.918	0	0	66.6052	42.8046	261.765	0	0	0	74.0192	0	0	0	38.6473	0	0	0	77.9205	0	0	13.5404	0	0	0	90.0266	529.125	0	52.7287	4248.12	132.013	0	0	303.884	395.491	30528.5	4021.23	1010.07	26.1592	203.436	110.975	0	138.05	6683.3
Viridiplantae	Cirsium	genus	860.5	96.2	618.432		492.582	11162.3	12480	0	256.827	0	14.453	0	0	629.164	0	0	0	154.589	814.275	385.383	257.575	171.425	97.5705	982.007	460.374	1130.26	94.6637	231.421	15.0044	0	522.375	17.5762	0	0	16.4796	0	0	0	266.459	20.1062	4724.51	928.651	4567.14	2441.46	2297.88	379.638	1122.79
Viridiplantae	Amorpheae	tribe	875	90.7	584.482		352.953	345.224	2223.64	1210	42.8046	107.085	86.7177	228.213	363.564	0	0	207.114	0	38.6473	26800.3	840.837	7892.85	3007.73	829.349	151.078	13.5404	0	13.5234	0	15.0044	0	0	0	0	0	0	0	0	0	0	40.2123	228.08	0	0	0	0	0	0
Viridiplantae	Anthemideae	tribe	730.2	96.5	557.868		314.167	115.075	137.9	0	0	0	0	0	0	37.0096	0	0	0	0	0	35.0349	0	15.5841	585.423	60.4312	0	0	1960.89	0	75.0221	217.875	0	17.5762	0	0	0	0	0	0	0	0	65.1657	12948.8	17342.9	554.877	82.0672	0	0
Viridiplantae	Convolvulus arvensis	species	883.2	99.5	532.79		321.924	0	0	0	42.8046	0	0	0	33.0513	0	0	0	0	0	0	0	0	0	0	317.264	0	0	0	0	0	0	0	0	0	0	0	0	121.553	17.9769	4453.66	1327.01	3290.87	26.1592	91.5462	0	0	34.5125	0
Viridiplantae	Heterotheca villosa	species	900.2	98.6	516.241		321.924	0	0	0	0	0	0	0	0	0	0	0	41.1777	0	0	0	0	218.177	146.356	0	0	40.3665	0	0	15.0044	0	0	0	10610.7	4554.46	2356.59	0	0	0	0	0	0	0	0	0	0	34.5125	0
Other	Cladosporium	genus	927	98.9	501.911		209.444	805.524	361.988	55.5044	171.218	83.2887	130.077	128.37	363.564	296.077	0	25.8893	0	772.947	1451.53	455.453	643.939	3709.01	1805.05	453.234	473.914	565.131	175.804	15.4281	135.04	77.8125	232.167	35.1525	230.667	264.026	263.674	7299.27	60.7767	53.9306	1008.74	2111.15	814.571	287.751	305.154	332.926	1453.76	276.1	730.708
Viridiplantae	Cardueae	tribe	840.2	96.2	499.693		415.01	8515.54	6395.12	11.1009	42.8046	0	0	0	0	259.067	0	0	0	0	0	0	73.593	218.177	1317.2	574.096	13.5404	40.3665	439.51	61.7122	600.177	186.75	348.25	0	19.2223	0	0	0	0	0	0	0	162.914	5846.58	4648.51	7324.38	2532.36	34.5125	89.1107
Viridiplantae	Caragana	genus	885.4	97.2	477.515		380.103	0	0	0	42.8046	0	0	0	0	0	0	0	0	0	0	0	0	0	0	0	0	0	0	185.137	0	0	0	0	0	0	0	0	0	0	38.0655	0	0	39.2388	152.577	0	0	0	0
Other	Alternaria alternata	species	943	99.2	471.714		356.831	0	34.475	55.5044	0	59.4919	101.171	0	132.205	1628.42	0	0	41.1777	1120.77	1805.57	980.976	275.974	109.089	195.141	619.42	297.889	1009.16	54.0935	15.4281	495.146	280.125	232.167	17.5762	307.556	396.04	3444.24	0	0	17.9769	95.1638	80.4246	97.7485	39.2388	0	0	351.716	241.588	160.399
Viridiplantae	Cichorieae	tribe	792.6	94.5	458.407		461.553	1150.75	344.75	188.715	0	0	0	0	0	74.0192	0	0	0	77.2947	0	35.0349	91.9912	0	0	60.4312	54.1616	0	175.804	107.996	0	0	116.083	246.067	173	264.026	313.113	0	0	0	0	0	2313.38	78.4775	40.6872	55.4877	82.0672	379.638	1211.91
Viridiplantae	Populus deltoides	species	914.5	98.6	423.604		244.352	0	0	11.1009	0	0	0	14.2633	0	0	0	0	0	0	0	0	0	0	0	0	0	0	0	0	0	0	0	0	0	0	0	0	0	17.9769	57.0983	20.1062	0	0	30.5154	0	0	34.5125	0
Viridiplantae	Brassica carinata	species	805.3	97.4	421.728		527.49	575.374	482.65	0	128.414	11.8984	0	14.2633	0	0	1110.14	517.786	741.198	309.179	35.4032	105.105	73.593	374.018	292.711	0	0	0	378.655	30.8561	0	0	0	0	0	66.0066	0	0	0	0	190.328	0	260.663	0	20.3436	0	0	0	0
Viridiplantae	Rhamnus	genus	804.3	94	380.613		151.265	0	0	0	0	0	0	0	0	0	0	0	0	0	0	0	0	0	0	0	0	0	270.468	0	0	0	0	0	0	0	0	0	0	0	0	20.1062	32.5828	117.716	274.639	0	35.1716	0	0
Viridiplantae	Fraxinus	genus	907.3	98	350.075		178.416	115.075	0	0	0	0	0	0	0	0	0	0	41.1777	0	0	0	0	0	0	0	0	0	1345.58	27600.8	0	0	0	0	0	0	49.4389	0	0	0	0	0	0	0	0	0	0	0	0
Other	Fusarium oxysporum	species	929.4	99.1	344.104		248.23	0	0	0	0	0	0	0	0	0	0	0	0	0	0	0	0	0	0	0	0	0	0	0	0	0	0	0	0	0	0	0	20.2589	0	0	0	0	0	0	0	0	0	0
Viridiplantae	Chamerion angustifolium	species	838.9	97.3	277.057		127.994	0	0	0	0	0	0	28.5266	0	0	0	0	0	0	0	0	0	0	0	0	0	0	0	0	0	0	0	0	0	0	0	0	0	0	0	0	0	0	0	0	0	0	0
Viridiplantae	Ceratodon purpureus	species	925	95.9	274.157		155.144	690.449	1103.2	33.3026	85.6091	11.8984	0	0	33.0513	0	0	0	0	0	70.8065	2627.61	55.1947	0	0	0	0	0	0	0	60.0177	0	0	0	0	0	0	0	0	0	95.1638	40.2123	749.405	340.069	5543.63	0	0	172.563	0
Viridiplantae	Actites megalocarpa	species	696	95	265.286		290.895	0	86.1876	0	0	0	0	14.2633	0	0	0	25.8893	0	231.884	70.8065	0	735.93	0	0	135.97	284.349	0	628.837	462.842	30.0089	62.25	986.708	492.135	1614.67	1386.14	1730.36	0	0	0	0	0	228.08	523.184	264.467	832.316	199.306	2415.88	1354.48
Other	Dothioraceae	family	938.9	98.7	250.955		62.0576	0	0	0	0	47.5936	0	0	0	0	0	0	0	0	0	0	0	0	0	0	3100.75	0	0	0	0	0	0	0	0	0	0	0	0	0	0	0	0	0	0	0	0	0	0
Viridiplantae	Alopecurus	genus	710	96.5	235.431		162.901	0	0	0	0	0	0	0	0	0	0	0	0	0	0	0	0	0	0	0	0	0	0	0	0	0	0	0	0	0	0	0	0	0	0	0	65.1657	0	0	0	0	34.5125	0
Viridiplantae	Euphorbia esula	species	866.7	97.1	229.459		116.358	0	0	0	0	226.069	144.53	356.583	132.205	0	0	25.8893	41.1777	0	531.049	0	0	0	0	0	0	0	20.2851	0	0	0	0	0	0	0	0	7299.27	3687.12	5159.37	5138.84	261.38	9644.52	0	91.5462	0	0	0	0
Viridiplantae	Mentheae	tribe	864.6	97.1	222.635		93.0864	0	68.9501	0	0	0	0	0	0	0	0	0	0	0	0	0	0	0	0	0	0	0	0	0	30.0089	31.125	0	0	0	0	0	0	0	0	0	0	1303.31	13.0796	0	0	46.8955	0	0
Other	Eremascus fertilis	species	901.5	98.8	202.334		104.722	0	0	0	0	0	0	0	0	37.0096	158.592	51.7786	41.1777	0	212.419	0	257.575	62.3364	0	0	40.6212	0	3394.37	0	1425.42	217.875	232.167	0	0	0	0	0	0	0	38.0655	40.2123	0	26.1592	0	0	0	0	0
Other	Aureobasidium pullulans	species	951	98.6	180.326		147.387	0	0	0	0	0	0	0	0	0	0	0	0	0	35.4032	0	128.788	0	0	0	121.864	1533.93	196.089	0	30.0089	326.813	0	0	38.4445	0	98.8777	0	40.5178	35.9538	342.59	180.955	65.1657	0	0	0	0	69.025	0
Viridiplantae	Ammannia	genus	769.8	91	174.867		89.2078	0	17.2375	0	0	0	0	0	0	0	0	0	0	0	0	0	0	0	0	0	0	0	0	0	0	0	0	0	0	0	0	0	0	0	0	0	0	0	0	0	0	0	0
Viridiplantae	Symphyotrichum	genus	757.4	97.8	161.219		186.173	0	0	0	0	0	0	0	0	0	0	0	0	0	0	0	0	15.5841	0	0	1651.93	605.498	6.76169	0	0	31.125	58.0417	123.034	8803.8	2112.21	2026.99	0	0	0	0	0	0	0	0	0	0	0	0
Viridiplantae	Helianthus praecox	species	838	95.1	146.035		127.994	575.374	293.038	0	0	0	0	0	33.0513	3145.82	0	0	0	0	0	0	0	0	0	1586.32	1530.07	2260.53	0	15.4281	15.0044	62.25	58.0417	404.253	0	0	16.4796	0	0	0	19.0328	0	0	0	0	665.853	832.395	0	35.6443
Other	Didymellaceae	family	942	99.3	143.817		69.8148	0	0	0	0	11.8984	14.453	14.2633	0	222.058	0	0	41.1777	231.884	531.049	35.0349	36.7965	0	48.7852	332.371	216.647	121.1	54.0935	0	105.031	15.5625	174.125	123.034	134.556	594.059	3889.19	0	20.2589	35.9538	76.131	0	32.5828	0	0	166.463	175.858	103.538	35.6443
Viridiplantae	Arctium lappa	species	899	97.5	142.794		89.2078	0	0	0	0	0	0	0	0	0	0	0	0	0	0	0	0	0	0	0	0	0	0	0	0	0	0	0	0	0	0	0	0	0	0	20.1062	0	26.1592	10.1718	332.926	2004.78	0	0
Other	Candida	genus	884.3	98.6	134.434		186.173	0	0	0	0	0	0	0	0	0	0	0	41.1777	0	0	70.0697	0	1605.16	0	15.1078	2247.71	40.3665	202.851	107.996	0	0	0	0	19.2223	264.026	0	0	0	0	0	0	0	0	0	0	0	0	0
Viridiplantae	Acer	genus	896	96.1	129.657		89.2078	0	0	0	0	0	0	0	0	0	0	0	0	0	0	0	0	0	0	0	0	0	3637.79	3039.33	0	15.5625	0	0	0	0	0	0	0	0	0	20.1062	0	0	0	0	0	0	0
Viridiplantae	Artemisia	genus	741.3	96.6	128.463		85.3292	0	17.2375	0	0	0	0	0	0	0	0	0	0	0	0	0	0	0	195.141	0	0	0	6.76169	0	2670.79	2100.94	0	0	38.4445	0	0	0	0	0	0	0	0	549.343	345.841	0	0	0	17.8221
Viridiplantae	Amorpha fruticosa	species	702.7	98.1	118.227		58.179	0	0	0	0	0	0	0	0	0	0	0	0	0	3752.74	0	6972.94	0	0	0	0	0	0	0	0	0	0	0	0	0	0	0	0	0	0	0	0	13.0796	0	0	0	0	0
Viridiplantae	Potentilla	genus	883	95.7	113.791		42.6646	0	0	0	0	0	0	0	0	0	0	0	0	0	0	35.0349	0	0	0	0	0	0	277.229	0	0	0	0	0	5343.79	0	0	0	0	0	0	0	0	0	0	0	0	0	0
Other	Geomyces <Helotiales>	genus	939	99	104.75		73.6934	0	0	0	0	0	0	0	0	0	0	0	0	0	0	0	0	0	0	0	0	0	0	0	0	0	0	0	0	0	0	0	0	0	0	0	0	0	0	0	0	0	0
Viridiplantae	Bromus	genus	897	97.2	100.143		65.9362	0	0	0	0	11.8984	28.9059	114.106	99.1539	0	0	25.8893	82.3554	0	0	0	0	0	0	0	0	0	0	0	0	0	0	0	0	0	0	0	20.2589	35.9538	0	20.1062	0	0	0	0	0	0	0
Other	Coniochaeta	genus	937	95	93.4898		23.2716	0	0	0	0	0	0	0	0	0	0	0	0	0	0	0	0	0	0	0	0	0	0	0	0	0	0	0	0	0	0	0	0	0	0	0	0	0	0	0	0	0	0
Viridiplantae	Triticeae	tribe	905.4	98.7	91.9544		73.6934	0	0	0	0	0	0	0	0	0	0	0	0	0	0	0	0	0	0	0	0	0	0	0	0	0	0	0	0	0	0	0	0	0	0	0	0	0	0	0	0	0	0
Viridiplantae	Lonicera pilosa	species	705	94.6	84.4479		42.6646	0	0	44.4035	0	118.984	158.983	328.056	495.769	0	0	0	0	0	672.662	245.244	0	0	0	0	0	0	0	0	0	0	0	0	0	0	0	0	303.884	323.584	1389.39	643.397	456.16	0	10.1718	0	0	0	0
Viridiplantae	Lonicera japonica	species	602	93.3	81.5477		50.4218	0	0	0	0	0	0	0	0	0	0	0	0	0	0	0	0	0	0	0	0	0	0	0	0	0	0	0	0	0	0	0	324.143	35.9538	19.0328	0	0	0	4526.45	0	0	34.5125	0
Viridiplantae	Helianthus pauciflorus	species	797.5	98.1	69.2644		50.4218	345.224	293.038	0	0	0	0	0	0	1258.33	0	0	0	38.6473	0	0	0	0	439.067	679.851	338.51	686.231	595.029	416.557	120.035	202.313	290.208	615.168	38.4445	66.0066	32.9592	0	0	0	0	0	0	0	0	0	0	0	124.755
Other	fungal endophyte	species	888.2	96.9	68.4113		42.6646	0	0	0	0	0	0	0	0	0	0	0	0	0	0	0	0	0	0	0	0	0	0	0	0	0	0	0	0	0	0	0	0	0	0	0	0	0	0	0	0	0	0
Other	Exophiala phaeomuriformis	species	883	97.1	62.7815		23.2716	0	0	0	0	0	0	0	0	0	0	0	0	0	0	0	0	0	0	0	0	0	0	0	0	0	0	0	0	0	0	0	0	0	0	0	0	0	0	0	0	0	0
Viridiplantae	Trifolium repens	species	828	98.3	60.0519		31.0288	0	0	0	0	0	0	0	0	0	0	0	0	0	0	0	0	0	0	0	0	0	6.76169	0	0	0	0	0	0	0	0	0	20.2589	0	0	20.1062	32.5828	0	0	0	0	0	0
Viridiplantae	Viburnum prunifolium	species	862	96	60.0519		7.7572	0	0	0	0	0	0	0	0	0	0	0	0	0	0	0	0	0	0	0	0	0	0	0	0	0	0	0	0	0	0	0	0	0	0	0	0	0	0	0	0	0	0
Other	Podospora	genus	903	98.3	57.3222		31.0288	0	0	0	0	0	0	0	0	0	0	0	0	0	0	0	0	0	0	0	0	0	0	0	0	0	0	0	0	0	0	0	0	0	0	0	0	0	0	0	0	0	0
Viridiplantae	Imbribryum blandum	species	883	92.5	56.2986		46.5432	0	0	0	0	47.5936	0	570.532	0	0	0	25.8893	0	0	0	9459.41	18.3982	0	0	0	0	0	0	0	0	0	0	0	0	0	0	0	0	0	0	0	0	0	0	0	0	0	0
Viridiplantae	Trifolium retusum	species	859	98	55.1044		54.3004	0	0	0	0	11.8984	0	0	0	0	0	0	0	0	0	0	0	0	0	0	0	0	0	0	30.0089	0	0	0	19.2223	0	0	0	0	35.9538	3825.58	1447.64	97.7485	0	0	0	0	34.5125	213.866
Viridiplantae	Symphoricarpos occidentalis	species	752	97.7	54.5926		31.0288	115.075	0	99.9079	0	0	43.3589	28.5266	132.205	0	0	0	0	77.2947	0	35.0349	0	0	0	0	0	0	13.5234	0	0	0	0	0	0	0	0	0	850.874	539.306	418.721	221.168	488.743	0	30.5154	0	0	0	0
Viridiplantae	Caryophyllales	order	867	97.3	51.863		19.393	0	0	0	0	0	0	0	0	0	0	0	0	0	0	0	0	0	0	0	0	0	0	0	0	0	0	0	0	0	0	0	0	0	0	0	0	13.0796	0	0	0	0	0
Viridiplantae	Lactuca sibirica	species	724	95.8	47.7685		42.6646	0	17.2375	0	0	0	0	0	0	0	0	0	0	0	0	0	0	0	0	0	0	0	0	0	0	0	0	0	0	0	0	0	0	0	0	0	456.16	0	0	0	0	0	17.8221
Viridiplantae	Symphoricarpos	genus	679.5	97.1	46.0625		38.786	230.15	0	66.6052	0	71.3903	28.9059	71.3165	66.1026	0	0	0	0	0	212.419	595.593	0	0	0	0	0	0	0	138.852	0	0	0	0	0	0	0	0	81.0356	53.9306	913.572	382.017	358.411	0	0	0	0	0	0
Viridiplantae	Funaria hygrometrica	species	913.5	94.1	45.7213		54.3004	0	0	0	0	0	0	0	0	0	0	0	0	0	0	0	0	3927.19	0	0	0	0	0	0	0	0	0	0	0	0	0	0	0	0	0	0	0	0	10.1718	0	0	0	0
Viridiplantae	Symphyotrichum novae-angliae	species	806.3	96.1	44.0153		23.2716	0	0	0	0	0	0	0	0	0	0	0	0	0	0	0	0	0	0	0	0	0	0	0	0	0	0	0	595.89	792.079	3048.73	0	0	0	0	0	0	0	0	0	0	0	0
Other	Oidiodendron	genus	835	92.7	41.6269		34.9074	0	0	0	0	0	0	0	0	0	0	51.7786	0	0	0	0	0	0	0	0	257.268	0	0	0	0	0	58.0417	0	0	0	0	0	0	0	0	0	0	0	0	0	0	0	0
Viridiplantae	Pseudoroegneria tauri	species	925	98.9	41.4563		31.0288	0	0	0	0	11.8984	0	0	0	0	0	0	0	0	0	0	0	0	0	0	0	0	0	0	0	0	0	0	0	0	0	0	0	0	0	0	0	0	0	0	0	0	0
Other	Cosmospora	genus	928.5	98.1	40.262		27.1502	0	0	0	0	11.8984	0	0	0	0	0	0	0	0	0	0	0	0	0	0	0	0	0	0	0	0	0	0	0	0	0	0	0	0	0	0	0	0	0	0	0	0	0
Other	Helotiales sp. PIMO_102	species	886.5	99.2	36.6794		31.0288	0	0	0	0	0	0	0	0	0	0	0	0	0	0	0	0	0	0	0	0	0	0	0	0	0	0	0	0	0	0	0	0	0	0	0	0	0	0	0	0	0	0
Viridiplantae	Poa	genus	844.5	91.9	32.9262		19.393	0	0	0	0	0	0	14.2633	0	0	0	0	0	0	0	0	0	0	0	0	0	0	0	0	0	0	0	0	0	0	0	0	20.2589	0	2169.73	462.442	0	0	264.467	0	0	0	0
Viridiplantae	Eurybia divaricata	species	790	93.4	31.9025		19.393	0	0	0	0	0	0	0	0	0	0	0	0	0	0	0	0	0	0	0	0	40.3665	0	0	15.0044	0	0	17.5762	711.224	66.0066	675.665	0	0	0	0	0	0	0	0	0	0	0	0
Other	Herpotrichiellaceae	family	882	95.6	31.3907		7.7572	0	0	0	0	0	0	0	0	0	0	0	0	0	0	0	0	0	0	0	0	0	0	0	0	0	0	0	0	0	0	0	0	0	0	0	0	0	0	0	0	0	0
Viridiplantae	Brassiceae	tribe	721	96.1	31.2201		65.9362	115.075	206.85	399.631	470.85	118.984	130.077	14.2633	33.0513	37.0096	0	0	0	0	0	0	0	0	0	15.1078	0	0	0	0	0	0	0	0	0	0	0	0	60.7767	0	0	20.1062	32.5828	0	0	0	0	0	0
Other	Moniliella sp. BH010	species	813	94.5	29.6847		31.0288	0	0	0	0	0	0	0	0	0	0	0	0	0	0	0	110.389	62.3364	390.282	0	13.5404	0	33.8085	2159.93	0	0	0	17.5762	0	66.0066	0	0	0	0	0	0	0	0	0	0	0	0	0
Other	Varroa jacobsoni	species	844	95.5	29.3435		3.8786	0	0	0	0	0	0	0	0	0	0	0	0	0	0	0	0	0	0	0	0	0	0	0	0	0	0	0	0	0	0	0	0	0	95.1638	0	0	0	0	0	0	0	0
Viridiplantae	Helianthus occidentalis	species	647	96.2	27.8081		46.5432	115.075	34.475	0	0	0	0	0	0	74.0192	0	0	0	0	0	0	0	0	0	120.862	284.349	201.833	0	0	0	0	0	158.186	19.2223	0	82.3981	0	0	0	0	0	0	0	0	110.975	293.097	0	17.8221
Viridiplantae	Eurybia <angiosperm>	genus	830	95.9	27.6375		11.6358	0	0	0	0	0	0	0	0	0	0	0	0	0	0	0	0	0	0	0	0	0	6.76169	0	0	0	58.0417	0	538.223	462.046	560.307	0	0	0	0	0	0	0	0	0	0	34.5125	17.8221
Other	Halteriidae	family	680	89	27.4669		15.5144	0	0	0	0	0	0	0	0	0	0	0	0	0	0	0	0	0	0	0	0	0	0	0	0	0	0	0	0	0	0	0	0	0	0	0	0	0	0	0	0	0	0
Viridiplantae	Poaceae	family	880.3	95.1	27.4669		27.1502	0	17.2375	11.1009	0	23.7968	0	42.7899	198.308	0	0	0	0	0	0	0	0	0	0	0	0	0	0	0	0	0	0	0	0	0	0	0	0	0	0	0	0	0	0	0	0	0	0
Other	Sarea difformis	species	930	98	27.1257		15.5144	0	0	0	0	0	0	0	0	0	0	0	0	0	0	0	0	0	0	0	0	0	0	0	0	0	0	0	0	0	0	0	0	0	0	0	0	0	0	0	0	0	0
Other	Cryptococcus <Filobasidiales>	genus	945	99	25.9315		15.5144	0	0	0	0	0	0	0	0	0	0	0	0	0	0	0	0	140.257	0	0	0	0	0	0	0	0	0	0	0	0	0	0	0	0	0	0	32.5828	0	0	0	0	0	0
Viridiplantae	Allium stellatum	species	862.5	96.3	24.9079		19.393	0	0	0	0	0	0	0	0	0	0	0	0	0	0	0	0	0	0	0	0	0	0	0	15.0044	0	0	0	0	0	0	0	0	0	0	0	0	0	0	0	0	34.5125	35.6443
Viridiplantae	Ranunculus	genus	914	95.2	23.7137		7.7572	0	0	0	0	0	0	0	0	0	0	0	0	0	0	0	0	0	0	0	0	0	0	0	0	0	0	0	0	0	0	0	0	0	0	0	0	0	0	0	0	0	0
Other	Wallemia sebi	species	930	97.2	23.0313		23.2716	0	0	0	0	0	0	0	0	0	0	0	0	0	0	0	0	0	0	0	0	0	358.37	740.546	30.0089	0	0	193.339	0	0	0	0	0	0	0	0	0	0	0	0	0	0	0
Other	Onygenales	order	937	89.8	22.8606		73.6934	0	17.2375	0	0	0	0	0	0	0	0	0	0	0	0	0	0	0	97.5705	0	0	0	135.234	0	240.071	46.6875	0	35.1525	0	0	0	0	0	0	0	0	0	0	0	0	0	0	0
Viridiplantae	Lamiales	order	878	97.4	20.4722		7.7572	0	0	0	0	0	0	0	0	0	0	0	0	0	0	0	18.3982	0	0	0	0	0	324.561	385.701	0	0	0	0	0	0	0	0	0	0	0	0	0	0	0	0	0	0	0
Other	Pleosporales	order	923.5	98.9	20.4722		15.5144	0	0	0	0	0	0	0	0	0	0	0	0	38.6473	0	0	0	0	0	0	13.5404	0	0	0	0	0	0	0	0	0	115.357	0	0	0	0	0	0	0	0	0	0	0	0
Viridiplantae	Sinapis arvensis	species	709	97.9	19.4486		50.4218	230.15	224.088	222.017	214.023	11.8984	28.9059	0	33.0513	0	0	0	0	0	0	0	0	0	0	60.4312	0	161.466	0	0	0	0	0	0	0	0	0	0	0	0	0	0	130.331	0	0	0	0	0	0
Other	Peronospora meliloti	species	855	98.1	19.278		23.2716	0	0	0	0	0	0	0	0	0	0	0	0	0	0	0	0	0	0	0	0	0	0	0	0	0	0	0	0	0	0	0	0	0	0	0	0	0	0	0	0	0	0
Viridiplantae	Silene	genus	935	94.7	18.5956		11.6358	0	17.2375	0	0	0	0	0	0	0	0	0	0	0	0	0	0	0	0	0	0	0	0	0	0	0	0	0	0	0	0	0	0	0	0	0	325.828	0	0	0	0	0	0
Other	Schizopyrenida	order	765.5	89.3	17.9132		3.8786	0	0	0	0	0	0	0	0	0	0	0	0	0	0	0	0	0	0	0	0	0	0	0	0	0	0	0	0	0	0	0	0	0	0	0	0	0	0	0	0	0	0
Other	Stylonychia	genus	916	96.9	17.2308		15.5144	0	0	0	0	0	0	0	0	0	0	0	0	0	0	0	0	0	0	0	0	0	0	0	0	0	0	0	0	0	0	0	0	0	0	0	0	0	0	0	0	0	0
Viridiplantae	Pleurozium schreberi	species	910	98.7	16.719		19.393	0	0	0	0	0	0	0	33.0513	0	0	0	0	0	0	0	0	0	0	0	0	0	0	0	0	0	0	0	0	0	0	0	20.2589	0	0	0	0	13.0796	0	0	0	0	0
Viridiplantae	Atriplex	genus	859	96.8	15.5248		3.8786	0	0	0	0	0	0	0	0	0	0	0	0	0	0	0	0	0	0	0	0	0	0	0	0	0	0	0	0	0	0	0	0	0	0	0	0	0	0	0	0	0	0
Other	Exophiala	genus	918	94.8	15.3542		11.6358	0	0	0	0	0	0	0	0	0	0	0	0	0	0	0	0	0	0	0	0	0	0	0	0	0	0	0	0	0	0	0	0	0	0	0	0	0	0	0	0	0	0
Viridiplantae	Heterotheca	genus	743	98.2	15.3542		19.393	0	0	0	0	0	0	0	0	0	0	0	0	0	0	0	0	0	0	0	0	0	0	0	0	0	0	0	0	0	428.47	0	0	0	0	0	0	0	0	0	0	0	0
Viridiplantae	Elymus repens	species	853	98.9	15.013		7.7572	0	0	0	0	0	0	0	0	0	0	0	0	0	0	0	0	0	0	0	0	0	0	0	0	0	0	0	0	0	0	0	0	0	0	0	0	0	0	0	11.7239	0	0
Viridiplantae	Symphyotrichum cordifolium	species	881	97.1	14.16		31.0288	0	0	0	0	0	0	0	0	0	0	0	0	0	0	0	0	0	0	0	0	0	0	0	0	0	0	0	365.223	858.086	527.348	0	0	0	0	0	0	0	0	0	0	0	0
Other	Fusarium	genus	923	98.6	13.9894		23.2716	0	0	0	0	0	14.453	0	0	0	0	0	0	38.6473	0	0	0	0	0	0	0	0	0	0	0	0	0	0	0	0	0	0	0	0	0	0	0	0	0	0	0	0	0
Viridiplantae	Campanula	genus	830	96.8	12.9657		11.6358	0	0	0	0	0	0	14.2633	2214.44	0	0	0	0	0	0	0	0	0	0	0	0	0	0	0	0	0	0	0	0	0	0	0	0	0	0	0	0	0	0	0	0	0	0
Other	Pleosporaceae	family	944	99	12.6245		27.1502	0	0	0	0	0	0	0	0	0	0	0	0	38.6473	141.613	0	0	0	0	0	0	0	0	0	15.0044	0	0	0	0	0	32.9592	0	0	0	19.0328	0	0	0	0	0	0	0	35.6443
Viridiplantae	Panicum queenslandicum	species	762	92.5	11.9421		11.6358	0	0	0	0	0	0	0	0	0	0	0	0	0	0	0	0	0	0	0	0	0	0	0	0	0	0	0	0	0	0	0	0	0	0	0	0	0	0	0	0	0	0
Viridiplantae	Calystegia	genus	706.5	89.5	11.4303		0	0	0	0	0	0	0	0	0	0	0	0	0	0	0	0	0	0	0	15.1078	0	0	0	0	0	0	0	0	0	0	0	0	0	17.9769	57.0983	0	228.08	0	0	0	0	0	0
Other	Sporobolomyces beijingensis	species	935	99	10.7479		3.8786	0	0	0	0	0	0	0	0	0	0	0	0	0	0	0	0	0	48.7852	0	0	0	0	0	0	0	0	0	0	0	0	0	0	0	0	0	0	0	0	0	0	0	0
Viridiplantae	Phleum pratense	species	925	96.9	10.2361		7.7572	0	0	22.2017	0	0	0	0	0	0	0	0	0	0	0	0	0	0	0	0	0	0	0	0	0	0	0	0	0	0	0	0	0	0	0	0	1107.82	0	0	0	0	0	0
Viridiplantae	Laportea canadensis	species	635	95.3	10.0655		11.6358	0	0	0	0	0	0	0	0	0	0	0	0	0	0	0	0	0	0	0	0	0	0	0	0	0	0	0	0	0	0	0	0	0	0	0	0	0	0	0	0	0	0
Viridiplantae	Solidago houghtonii	species	772	97.5	8.53009		3.8786	0	0	0	0	0	0	0	0	0	0	0	0	0	0	0	0	0	0	0	40.6212	0	6.76169	15.4281	15.0044	0	116.083	17.5762	38.4445	0	49.4389	0	0	0	0	0	0	0	0	0	0	34.5125	89.1107
Taxa below this line excluded from final tabulation due to low total counts
Other	Zymoseptoria	genus	928	98.7	7.50648		0	0	0	0	0	0	0	0	0	0	0	0	0	0	0	0	0	0	0	0	0	0	0	0	0	0	0	0	0	0	0	0	0	0	0	0	0	0	0	0	0	0	0
Viridiplantae	Bassia <angiosperm>	genus	840	97	6.48287		11.6358	0	0	0	0	0	0	0	0	0	0	0	0	0	0	0	0	0	0	0	0	0	0	0	0	0	0	0	0	0	0	0	0	0	0	0	0	156.955	81.3744	0	0	172.563	71.2885
Other	Penicillium hirsutum	species	878	98.4	6.48287		15.5144	0	0	0	0	0	0	0	0	0	0	0	0	0	0	0	0	0	0	0	0	0	81.1403	0	0	0	0	0	0	0	0	0	0	0	0	0	0	0	0	0	0	0	0
Other	Tremella encephala	species	952	98.7	5.97106		3.8786	0	0	0	0	0	0	14.2633	0	0	0	0	0	0	0	0	0	0	0	0	0	0	0	401.129	0	0	0	0	0	0	0	0	0	0	0	0	0	0	0	0	0	0	0
Viridiplantae	Chenopodium album	species	695	98.6	5.80046		7.7572	0	0	0	0	0	0	0	0	0	0	0	0	0	0	0	0	0	0	0	0	0	0	0	0	0	0	0	0	0	0	0	0	0	0	0	0	0	0	0	0	0	0
Other	Penicillium corylophilum	species	670	98.3	4.77685		3.8786	0	0	0	0	0	0	0	0	0	0	0	0	0	0	0	0	0	0	0	0	0	135.234	0	0	0	0	0	0	0	0	0	0	0	0	0	0	0	0	0	0	0	0
Viridiplantae	Taraxacum mongolicum	species	849.5	97.9	4.43565		3.8786	0	0	177.614	85.6091	0	0	0	0	0	0	0	0	0	0	35.0349	0	0	0	0	0	0	20.2851	0	0	0	0	0	0	0	0	0	0	0	0	0	0	0	0	0	0	0	0
Viridiplantae	Careae	tribe	840	92.3	4.26505		0	0	0	0	0	0	0	0	0	0	0	0	0	0	0	0	0	0	0	0	0	0	0	0	0	0	0	0	0	0	0	0	0	0	0	0	0	0	0	0	0	0	0
Other	Hypocreales	order	849	97.6	3.24144		0	0	0	0	0	0	0	0	0	0	0	0	0	0	0	0	0	0	0	0	0	0	0	0	0	0	0	0	0	0	0	0	0	0	0	0	0	0	0	0	0	0	0
Viridiplantae	Salix interior	species	640	98.4	1.87662		0	0	0	0	0	0	0	0	0	0	0	0	0	0	0	0	110.389	0	0	0	0	0	0	0	0	0	0	0	0	0	0	0	0	0	0	0	0	0	0	0	0	0	0
Viridiplantae	Fuireneae	tribe	824	94.6	1.70602		0	0	0	0	0	0	0	0	0	0	0	0	0	0	0	0	0	0	0	0	0	0	0	0	0	0	0	0	0	0	0	0	0	0	0	0	0	0	0	0	0	0	0
Other	Penicillium commune	species	878	98.1	1.53542		0	0	0	0	0	0	0	0	0	0	0	0	0	0	0	0	0	0	0	0	0	0	6.76169	0	0	0	0	0	0	0	0	0	0	0	0	0	0	0	0	0	0	0	0
Viridiplantae	Rosales	order	865	94	0.853009		0	0	0	0	0	0	0	0	0	0	0	0	0	0	0	0	0	0	0	0	0	0	0	0	0	0	0	0	0	0	0	0	0	0	0	0	0	0	0	0	0	0	0
Other	Phoma	genus	941	99.2	0.682407		0	0	0	0	0	0	0	0	0	0	0	0	0	0	0	0	0	0	0	0	0	0	0	0	0	0	0	0	0	0	0	0	0	0	0	0	0	0	0	0	0	0	0
Other	Phoma herbarum	species	928	99.3	0.682407		3.8786	0	0	0	0	0	0	14.2633	0	0	0	0	0	0	0	0	0	0	0	0	0	0	0	0	0	0	0	0	0	0	0	0	0	0	0	0	0	0	0	0	0	0	0
Other	Sydowia	genus	860	98.7	0.511806		0	0	0	0	0	0	0	0	0	0	0	0	0	0	0	0	0	0	0	0	0	0	0	0	0	0	0	0	0	0	0	0	0	0	0	0	0	0	0	0	0	0	0
[truncated: 54 more columns]

## Sheet: raw counts
						Sample code →	Undetermined bin	A091	A092	A093	A094	A095	A096	A097	A098	A099	A101	A102	A103	A104	A105	A106	A107	A108	A109	A0910	A0911	A0912	A1010	A1011	A1012	A1013	A1014	A1015	A1016	A1017	A1018	A1019	G091	G092	G093	G094	G095	G096	G097	G098	G099	G0910	G0911
						Sample date →		2009-07-03	2009-07-03	2009-07-08	2009-07-08	2009-07-18	2009-07-18	2009-08-03	2009-08-03	2009-08-14	2009-08-14	2009-08-27	2009-08-27	2010-06-21	2010-06-21	2010-06-21	2010-07-19	2010-07-19	2010-07-19	2010-07-19	2010-08-01	2010-08-01	2010-08-01	2010-08-01	2010-08-17	2010-08-17	2010-08-17	2010-08-17	2010-08-25	2010-08-25	2010-09-08	2010-09-08	2009-07-03	2009-07-03	2009-07-08	2009-07-08	2009-07-18	2009-08-03	2009-08-03	2009-08-14	2009-08-14	2009-08-27	2009-08-27
type	taxon	rank	average bit score	average %id	rowsum	Sample number →	0	1	13	25	37	49	61	73	85	2	45	57	69	81	93	10	22	34	46	14	26	38	58	70	82	94	11	23	35	47	59	71	50	62	74	86	3	15	27	39	51	63	75
Viridiplantae	Melilotus officinalis	species	798.6	98.3	1422331		102619	511	4879	13136	2260	15703	16164	12783	6752	6287	3319	6737	8433	9140	9872	10745	16996	20637	4044	19129	17101	3939	42705	16918	11078	7427	992	3137	1427	159	3734	54	7605	7916	3796	999	955	4357	4940	3577	29281	2046	4207
	Not assigned				1042044		52283	1390	10100	19062	6033	21967	19340	20503	6460	2998	3176	7720	4877	5746	3201	5637	10060	11852	2341	8950	7857	2568	19564	8522	4454	5750	3424	9466	11779	4179	8772	37	12916	14259	14224	9027	5744	16252	19183	3621	11567	5986	10728
Other	Ascosphaera apis	species	912.6	94.2	394827		12271	546	3303	180	43	46	366	48	53	65	15	26	14	1607	1630	51	6691	2768	5550	229	102	15	10313	54	21275	22406	5	3083	7397	62	611	9	19	6	51	877	1	7	83	0	32	5	52
Viridiplantae	Caprifoliaceae	family	813.3	95.2	266871		6543	61	239	2146	1004	6377	4648	11284	7617	15	7	34	348	1412	5520	2470	722	1669	306	23	14	8	467	797	555	393	29	2	9	1	4	2	11158	12511	17098	23003	7505	133	3443	3	10	90	10
Viridiplantae	Asteraceae	family	864.5	95.7	214979		8948	476	2903	54	12	3	6	3	6	1711	3	2	1	39	12	46	526	195	202	5910	8943	2462	4222	3536	2463	2838	3013	6617	4311	1375	6402	3	6	9	27	12	763	2949	2179	1646	4520	2237	5473
Viridiplantae	Sonchus arvensis	species	747.4	97.3	208793		7016	210	598	27	6	5	7	5	1	140	3	14	3	406	88	213	4018	375	25	972	3743	14	13347	6525	156	1022	2657	8504	8518	1860	11567	5	5	6	1	5	312	3848	2439	1282	4604	6127	11852
Viridiplantae	Anemone canadensis	species	788.5	97.9	190838		5664	85	597	5081	2605	17949	14447	6926	146	53	450	10901	24	5	10	14	1	88	210	63	34	24	223	18	1	1	1	2	5	0	9	1	4971	8939	2389	7393	419	234	543	1	15	124	2
Viridiplantae	Brassica	genus	863.7	96.3	161065		6071	34	279	362	81	102	63	10	12	9	2812	6205	5635	1958	45	752	579	7560	769	52	30	19	9408	280	8	8	0	0	9	68	99	4	14	8	2141	9	89	5	163	4	5	4	5
Viridiplantae	Artemisia absinthium	species	904.3	98.5	157647		4472	433	2562	11	6	1	3	7	1	90	0	0	0	34	0	12	49	2023	3028	657	3	0	5675	266	14229	12420	43	5	159	0	0	0	2	0	6	11	30	23724	31910	646	1550	3	11
Viridiplantae	Solidago	genus	823.4	97.8	131282		3932	87	233	14	2	3	14	5	3	7690	3	0	0	1	7	12	11	3061	2646	10896	7072	3196	7907	1602	6562	5201	758	1006	545	556	3082	1	5	3	10	21	5	18	25	1	19	1777	3504
Viridiplantae	Typhaceae	family	635.6	88.8	116142		2745	28	327	7849	1794	7329	5472	8544	1324	2	355	64	26	10	1	4	2095	287	3	28	12	6	97	1	0	0	0	0	3	1	3	2	7	4	7	3	52	12	2	0	3	1	0
Viridiplantae	Grindelia	genus	807.5	98.2	101141		3062	49	3	6	0	0	4	1	2	5	0	1	0	2	0	1	3	0	6	4	4378	2344	1739	4167	773	1821	1609	7513	1379	106	1137	2	0	5	2	17	6	56	75	0	4	2132	3423
Viridiplantae	Astereae	tribe	858.5	97.8	99237		3142	6	12	3	1	2	6	1	4	40	0	0	0	1	2	3	2	82	19	43	2537	1110	557	816	829	829	465	1740	12676	5753	19449	2	2	2	2	9	4	7	12	3	5	973	2017
Viridiplantae	Brassica nigra	species	823.9	96.7	96994		2861	673	6163	28820	4778	3013	3651	13	236	197	0	0	0	3	3	2	18	4	0	1471	129	714	8	3	0	1	3	5	4	0	3	0	164	41	30	27	2360	2	25	0	4	3	1
Viridiplantae	Cirsium arvense	species	887.9	97.1	87909		2355	2505	14202	137	131	8	8	3	2	467	0	0	1	39	114	304	1164	181	153	2602	1254	585	194	687	39	3	468	26	10	31	150	0	3	1	422	30	4554	1609	2634	1859	7586	281	1703
Viridiplantae	Heliantheae	tribe	750.8	91.4	82083		2230	7	1	1	0	1	3	0	1	15	0	1	0	2	2	2	2	14	5	18	29	35	1	4475	10	3	1815	2	8	80	714	0	2	2	0	2	0	4	1	1	14	2	0
Viridiplantae	Helianthus	genus	858.3	95	75208		2288	250	2434	24	5	2	12	3	5	4426	0	1	2	12	3	9	4	49	4	8886	11211	4788	8	322	35	488	223	3046	116	32	379	0	0	2	4	6	4	8	5	790	7562	35	169
Viridiplantae	Bassia scoparia	species	909.6	98.6	71454		1609	19	355	2	1	0	2	0	0	19	0	0	1	0	0	0	1	5	1	10	8	4	0	0	1	0	0	10	1	1	1	0	1	1	2	5	32	20487	23866	106	18	5199	9828
Viridiplantae	Brassica oleracea	species	891.3	94.8	64410		2147	5	38	1	3	11	2	3	0	1	1279	2692	2297	603	13	157	147	2982	249	6	6	1	3264	39	5	6	0	1	3	18	26	1	1	0	497	2	13	1	21	1	3	3	2
Viridiplantae	Glycine	genus	919.8	97.9	58507		1294	1	7	0	0	0	1	1	0	1	0	1	0	409	1	1213	1	1421	5	1	1	1	218	1046	284	915	0	0	56	0	0	0	0	2	2	4	3	46	14	928	6138	10	3
Viridiplantae	Helenium autumnale	species	884.3	97.6	57061		1713	1	2	3	0	0	0	0	0	1	0	0	0	0	0	0	0	0	0	6	3	0	0	0	0	0	0	1	1	0	2	1	1	0	8	16	9	99	160	0	0	3	0
Viridiplantae	Elaeagnus	genus	826.7	93	56798		1364	3	11	6	0	1	0	692	443	3	0	0	0	0	0	1	0	0	0	1	1	2	1	0	0	1	1	0	0	0	0	0	7176	6282	3	9	6	10	42	0	11	47	0
Viridiplantae	Fabaceae	family	894.1	95.5	44741		2071	41	281	1126	74	1976	820	1473	1021	29	28	782	13	664	1561	724	924	1281	100	188	41	23	337	422	160	294	4	7	26	5	7	0	24	24	55	26	30	42	39	480	2408	6	27
Viridiplantae	Helianthus petiolaris	species	838.5	93.2	37695		1202	82	1573	7	1	3	7	1	0	1629	0	0	1	4	1	0	0	20	0	4076	6351	2596	0	41	6	43	12	340	11	6	32	0	2	1	6	3	4	0	8	365	3495	11	58
Viridiplantae	Raphanus sativus	species	907.2	96.8	34763		898	0	2	2	1	1	1	0	0	0	0	0	0	1	2	0	0	5	0	0	0	0	4	0	0	0	0	0	1	0	1	1	0	0	0	0	0	0	1	0	5	0	2
Viridiplantae	Amorpha <angiosperm>	genus	878.1	97.9	32166		879	94	1868	1336	46	6708	1488	4235	3758	7	31	2546	2	3	2606	80	1432	389	130	164	11	1	63	0	0	0	0	0	0	0	30	0	2	0	1	4	36	1	0	0	1	0	0
Viridiplantae	Chenopodium	genus	910	98.6	32001		902	2	1	0	0	5	1	3	0	1	0	0	2	3	0	3	1	0	0	3	1	1	19	2	2	0	0	1	0	0	1	0	1	1	1	0	0	6	10	0	1	0	166
Viridiplantae	Alisma	genus	891.6	97.4	27964		619	476	368	2818	6	48	1345	0	0	9	0	0	0	0	4	0	1	0	0	0	1	0	0	0	0	0	0	1	0	0	0	0	0	1	3	0	1	1	4	0	0	0	0
Viridiplantae	Trifolieae	tribe	850.2	96.6	27316		1278	1	8	29	3	135	74	21	25	20	9	12	602	19	57	42	88	237	30	27	16	4	377	19	303	155	3	12	165	10	6	1	698	779	2516	1141	479	19	114	22	56	19	278
Viridiplantae	Spartina pectinata	species	912.7	98.8	27223		963	39	1144	1	0	0	3	2	0	0	0	0	1	5	1996	145	585	2027	355	7	0	0	757	1399	2168	1704	1175	11871	373	13	165	2	0	0	1	0	0	0	0	0	0	0	0
Viridiplantae	Trifolium	genus	894.7	97.8	25477		787	1	0	0	0	0	1	0	9	6	1	0	320	6	10	4	17	117	27	0	3	0	212	5	236	9	2	3	6	0	15	0	561	708	3018	5731	1715	4	219	0	1	7	2
Other	Penicillium	genus	913.9	98.4	25300		615	0	0	0	0	4	0	0	1	0	1	2	5	1	0	4	1	12	1	0	1713	5	18259	0	2	4	0	0	0	0	3	0	3	0	0	2	0	0	0	0	1	0	0
Viridiplantae	Sonchus	genus	725.7	95.4	24901		714	8	19	4	1	4	0	1	0	48	0	0	1	9	2	4	101	4	0	99	195	5	2709	95	281	11	375	334	1179	613	2121	2	4	0	0	0	112	758	2162	1062	108	1322	1589
Viridiplantae	Salix	genus	917.7	98.3	23531		639	1	0	0	0	0	0	0	0	1	391	2	282	3209	3	4881	6939	2522	19	0	0	0	1119	3231	4	13	0	0	0	2	36	0	0	2	2	0	0	1	0	0	0	0	2
Viridiplantae	Cirsium vulgare	species	897.5	97.2	22862		601	4	9	3	1	0	0	0	0	2	0	0	0	0	2	0	4	35	0	3	3	0	775	90	4	1	63	0	2	0	0	0	0	0	0	0	6	11	12	3	12	144	8
Viridiplantae	Phalaris arundinacea	species	829.6	97.3	20294		494	8	127	143	4	1014	197	682	914	1	53	1	0	0	1	16	0	20	8	14	3	0	46	0	1	0	0	0	0	0	6	0	0	0	1	6	0	1	1	0	0	0	1
Viridiplantae	Poeae	tribe	840.3	95	19833		500	1	0	0	0	0	4	5	4	0	1	0	0	0	0	0	0	0	0	0	0	0	1	0	0	0	0	0	0	0	0	1	1	4	0	0	152	0	0	0	0	0	0
Viridiplantae	Zea mays	species	915.1	98.1	17729		297	12	27	0	0	0	0	0	0	2	0	0	0	0	0	1	0	13	0	0	0	0	47	5	0	0	0	0	0	0	0	0	0	0	1	0	2	11	8	1374	4768	176	185
Viridiplantae	Brassica napus	species	898	96	16322		538	1	2	0	0	1	0	0	1	0	364	746	712	152	3	30	28	734	53	1	0	0	686	7	1	1	0	0	0	3	2	0	2	0	95	0	1	0	2	0	0	0	0
Viridiplantae	Elaeagnus moorcroftii	species	835.2	98.1	14768		409	0	1	1	0	2	1	367	64	0	0	3	0	0	0	0	0	0	0	0	4	0	1	1	0	0	0	0	0	0	3	0	2161	1917	0	4	3	10	2	2	1	6	2
Other	Alternaria	genus	923.8	99.2	12653		386	7	17	21	0	16	26	14	13	245	0	3	2	156	203	158	89	48	40	153	164	79	48	9	155	100	26	9	68	26	909	0	8	1	47	27	20	14	0	3	160	45	50
Viridiplantae	Bolboschoenus caldwellii	species	856.5	93.6	12081		303	2	0	0	0	4	0	168	154	1	0	0	0	0	1	0	0	0	0	0	1	0	0	0	0	0	0	0	0	0	0	0	1	0	11	163	225	0	0	0	0	0	0
Viridiplantae	Euphorbia <genus>	genus	859.5	96.8	9836		236	1	2	5	0	250	135	144	51	2	11	3	14	0	121	0	1	0	2	1	0	1	1	0	0	0	0	0	0	0	0	0	1285	1548	2817	163	2229	0	64	1	1	8	0
Viridiplantae	Taraxacum	genus	879.9	96.7	8831		258	1	4	4793	265	2	196	0	0	0	0	0	0	0	0	0	0	1	0	0	2	0	55	0	0	0	0	0	0	0	0	0	0	0	0	0	1	0	0	0	0	0	1
Viridiplantae	Brassica juncea	species	823.9	96.4	8177		454	20	122	187	59	41	35	2	4	3	42	80	69	18	0	3	6	78	7	26	4	9	84	0	1	1	1	0	0	1	0	0	3	0	46	1	47	1	2	0	0	0	0
Viridiplantae	Trigonella	genus	707.4	95	7907		310	0	1	4	0	19	41	10	11	2	0	6	8	5	14	13	31	28	2	18	15	1	44	2	2	1	1	1	2	0	0	1	1	3	6	0	0	3	0	0	17	4	3
Viridiplantae	Persicaria viscosa	species	885.7	97.5	7728		192	46	441	44	2	0	0	0	5	532	0	0	0	0	0	0	0	0	0	1007	1	0	7	0	0	0	0	0	1	0	0	0	0	0	0	1	77	0	2	0	0	0	0
Other	Candida orthopsilosis	species	895.1	98.4	7358		273	0	0	1	0	0	2	0	0	0	0	0	0	0	0	0	1	0	1	0	0	2	1	7043	1	0	0	0	0	0	0	2	0	2	0	0	0	0	0	0	0	1	0
Viridiplantae	Phalaris	genus	816.9	96.7	7142		182	6	52	42	0	224	52	217	242	0	16	1	0	0	0	0	0	0	1	6	1	1	0	0	0	0	0	0	0	0	1	0	0	0	0	1	0	0	2	0	0	0	0
Viridiplantae	Lactuca serriola	species	754.3	92.4	7137		196	43	159	0	0	0	0	0	0	0	0	0	0	0	5	1	0	0	0	1	0	0	8	0	0	0	0	0	0	0	0	1	0	0	0	0	1072	3	5	1	1	0	64
Viridiplantae	Dalea purpurea	species	874.1	99.2	6836		159	111	5	2110	149	0	0	0	0	18	0	0	0	1	1	0	0	28	11	3	1	0	0	0	0	0	0	0	0	0	0	0	0	0	0	0	7	0	0	0	0	0	0
Viridiplantae	Sium suave	species	905.3	98.5	6644		170	0	9	1	1	0	0	1	0	4	0	0	0	0	0	5	8	153	0	2	0	0	21	0	1	0	0	2	3	0	0	0	0	0	2	1	3	0	3	0	0	0	0
Viridiplantae	Pseudoroegneria	genus	924	98.9	6350		175	0	0	3	0	1	0	2	1	0	0	0	0	1	0	1	0	0	0	0	0	0	1	1	1	0	0	0	0	0	0	0	1	2	1	0	0	0	0	0	0	0	0
Viridiplantae	Lonicera	genus	795.9	93.7	5856		173	5	5	37	26	103	133	215	202	0	0	0	3	85	73	109	21	44	6	2	1	1	14	28	8	11	1	0	1	0	0	0	248	244	477	400	160	14	63	0	0	1	0
Viridiplantae	Poales	order	789.7	93.2	5836		201	2	6	52	20	188	84	205	102	0	9	1	1	1	0	1	13	2	0	1	1	0	2	0	0	0	0	0	1	0	0	0	0	0	0	0	3	0	0	7	15	1	2
Viridiplantae	Monarda fistulosa	species	888.8	98.8	5627		82	0	0	0	0	0	0	0	0	0	0	0	0	0	0	0	0	0	0	0	1	0	0	0	0	0	0	0	0	0	0	0	0	0	0	0	0	0	1	0	0	0	0
Viridiplantae	Rosa	genus	924.1	97.9	5127		157	60	956	13	0	279	257	1364	442	2	214	2	558	14	0	206	3	158	3	6	0	0	45	0	0	0	0	1	0	2	0	0	3	14	10	5	2	0	0	0	0	0	0
Viridiplantae	Schoenoplectus	genus	869.3	95	4902		100	0	2	11	1	0	0	0	30	0	1	0	0	0	1	0	0	0	0	0	0	0	0	0	0	0	0	0	0	0	0	0	0	0	0	2	1	0	0	0	0	0	0
Viridiplantae	Cicuta maculata	species	824.3	99.1	4774		138	7	92	115	3898	387	3	1	1	10	1	0	0	0	0	6	0	79	3	17	4	0	3	0	0	0	0	0	0	0	0	0	0	0	5	0	0	0	0	0	0	0	0
Viridiplantae	Mentha	genus	918.6	97.8	4311		78	8	13	0	1	0	0	0	0	0	0	0	0	0	1	0	1	0	0	0	0	0	0	1	134	92	0	0	0	0	0	0	0	0	0	0	541	0	0	0	407	0	1
Viridiplantae	Ratibida peduncularis	species	781.5	98.2	3958		134	1	6	8	0	1	1	0	0	1	0	0	0	6	5	2	3	0	0	0	0	0	1	0	0	1	0	0	4	0	0	0	0	0	4	0	11	4	2	0	0	0	2
Viridiplantae	Medicago	genus	889.6	96	3851		116	0	0	6	1	22	0	0	0	2	0	0	0	1	0	0	0	5	0	0	1	0	0	0	6	34	0	3	221	2	0	0	15	22	1604	200	31	2	20	2	0	4	375
Viridiplantae	Cirsium	genus	860.5	96.2	3625		127	97	724	0	6	0	1	0	0	17	0	0	0	4	23	11	14	11	2	65	34	28	14	15	1	0	9	1	0	0	1	0	0	0	14	1	145	71	449	44	196	11	63
Viridiplantae	Amorpheae	tribe	875	90.7	3426		91	3	129	109	1	9	6	16	11	0	0	8	0	1	757	24	429	193	17	10	1	0	2	0	1	0	0	0	0	0	0	0	0	0	0	2	7	0	0	0	0	0	0
Viridiplantae	Anthemideae	tribe	730.2	96.5	3270		81	1	8	0	0	0	0	0	0	1	0	0	0	0	0	1	0	1	12	4	0	0	290	0	5	14	0	1	0	0	0	0	0	0	0	0	2	990	1705	10	7	0	0
Viridiplantae	Convolvulus arvensis	species	883.2	99.5	3123		83	0	0	0	1	0	0	0	1	0	0	0	0	0	0	0	0	0	0	21	0	0	0	0	0	0	0	0	0	0	0	0	6	1	234	66	101	2	9	0	0	1	0
Viridiplantae	Heterotheca villosa	species	900.2	98.6	3026		83	0	0	0	0	0	0	0	0	0	0	0	1	0	0	0	0	14	3	0	0	1	0	0	1	0	0	0	552	69	143	0	0	0	0	0	0	0	0	0	0	1	0
Other	Cladosporium	genus	927	98.9	2942		54	7	21	5	4	7	9	9	11	8	0	1	0	20	41	13	35	238	37	30	35	14	26	1	9	5	4	2	12	4	16	1	3	3	53	105	25	22	30	6	124	8	41
Viridiplantae	Cardueae	tribe	840.2	96.2	2929		107	74	371	1	1	0	0	0	0	7	0	0	0	0	0	0	4	14	27	38	1	1	65	4	40	12	6	0	1	0	0	0	0	0	0	0	5	447	457	132	216	1	5
Viridiplantae	Caragana	genus	885.4	97.2	2799		98	0	0	0	1	0	0	0	0	0	0	0	0	0	0	0	0	0	0	0	0	0	0	12	0	0	0	0	0	0	0	0	0	0	2	0	0	3	15	0	0	0	0
Other	Alternaria alternata	species	943	99.2	2765		92	0	2	5	0	5	7	0	4	44	0	0	1	29	51	28	15	7	4	41	22	25	8	1	33	18	4	1	16	6	209	0	0	1	5	4	3	3	0	0	30	7	9
Viridiplantae	Cichorieae	tribe	792.6	94.5	2687		119	10	20	17	0	0	0	0	0	2	0	0	0	2	0	1	5	0	0	4	4	0	26	7	0	0	2	14	9	4	19	0	0	0	0	0	71	6	4	1	7	11	68
Viridiplantae	Populus deltoides	species	914.5	98.6	2483		63	0	0	1	0	0	0	1	0	0	0	0	0	0	0	0	0	0	0	0	0	0	0	0	0	0	0	0	0	0	0	0	0	1	3	1	0	0	3	0	0	1	0
Viridiplantae	Brassica carinata	species	805.3	97.4	2472		136	5	28	0	3	1	0	1	0	0	14	20	18	8	1	3	4	24	6	0	0	0	56	2	0	0	0	0	0	1	0	0	0	0	10	0	8	0	2	0	0	0	0
Viridiplantae	Rhamnus	genus	804.3	94	2231		39	0	0	0	0	0	0	0	0	0	0	0	0	0	0	0	0	0	0	0	0	0	40	0	0	0	0	0	0	0	0	0	0	0	0	1	1	9	27	0	3	0	0
Viridiplantae	Fraxinus	genus	907.3	98	2052		46	1	0	0	0	0	0	0	0	0	0	0	1	0	0	0	0	0	0	0	0	0	199	1789	0	0	0	0	0	0	3	0	0	0	0	0	0	0	0	0	0	0	0
Other	Fusarium oxysporum	species	929.4	99.1	2017		64	0	0	0	0	0	0	0	0	0	0	0	0	0	0	0	0	0	0	0	0	0	0	0	0	0	0	0	0	0	0	0	1	0	0	0	0	0	0	0	0	0	0
Viridiplantae	Chamerion angustifolium	species	838.9	97.3	1624		33	0	0	0	0	0	0	2	0	0	0	0	0	0	0	0	0	0	0	0	0	0	0	0	0	0	0	0	0	0	0	0	0	0	0	0	0	0	0	0	0	0	0
Viridiplantae	Ceratodon purpureus	species	925	95.9	1607		40	6	64	3	2	1	0	0	1	0	0	0	0	0	2	75	3	0	0	0	0	0	0	0	4	0	0	0	0	0	0	0	0	0	5	2	23	26	545	0	0	5	0
Viridiplantae	Actites megalocarpa	species	696	95	1555		75	0	5	0	0	0	0	1	0	0	0	1	0	6	2	0	40	0	0	9	21	0	93	30	2	4	17	28	84	21	105	0	0	0	0	0	7	40	26	15	17	70	76
Other	Dothioraceae	family	938.9	98.7	1471		16	0	0	0	0	4	0	0	0	0	0	0	0	0	0	0	0	0	0	0	229	0	0	0	0	0	0	0	0	0	0	0	0	0	0	0	0	0	0	0	0	0	0
Viridiplantae	Alopecurus	genus	710	96.5	1380		42	0	0	0	0	0	0	0	0	0	0	0	0	0	0	0	0	0	0	0	0	0	0	0	0	0	0	0	0	0	0	0	0	0	0	0	2	0	0	0	0	1	0
Viridiplantae	Euphorbia esula	species	866.7	97.1	1345		30	0	0	0	0	19	10	25	4	0	0	1	1	0	15	0	0	0	0	0	0	0	3	0	0	0	0	0	0	0	0	1	182	287	270	13	296	0	9	0	0	0	0
Viridiplantae	Mentheae	tribe	864.6	97.1	1305		24	0	4	0	0	0	0	0	0	0	0	0	0	0	0	0	0	0	0	0	0	0	0	0	2	2	0	0	0	0	0	0	0	0	0	0	40	1	0	0	4	0	0
Other	Eremascus fertilis	species	901.5	98.8	1186		27	0	0	0	0	0	0	0	0	1	2	2	1	0	6	0	14	4	0	0	3	0	502	0	95	14	4	0	0	0	0	0	0	0	2	2	0	2	0	0	0	0	0
Other	Aureobasidium pullulans	species	951	98.6	1057		38	0	0	0	0	0	0	0	0	0	0	0	0	0	1	0	7	0	0	0	9	38	29	0	2	21	0	0	2	0	6	0	2	2	18	9	2	0	0	0	0	2	0
Viridiplantae	Ammannia	genus	769.8	91	1025		23	0	1	0	0	0	0	0	0	0	0	0	0	0	0	0	0	0	0	0	0	0	0	0	0	0	0	0	0	0	0	0	0	0	0	0	0	0	0	0	0	0	0
Viridiplantae	Symphyotrichum	genus	757.4	97.8	945		48	0	0	0	0	0	0	0	0	0	0	0	0	0	0	0	0	1	0	0	122	15	1	0	0	2	1	7	458	32	123	0	0	0	0	0	0	0	0	0	0	0	0
Viridiplantae	Helianthus praecox	species	838	95.1	856		33	5	17	0	0	0	0	0	1	85	0	0	0	0	0	0	0	0	0	105	113	56	0	1	1	4	1	23	0	0	1	0	0	0	1	0	0	0	0	12	71	0	2
Other	Didymellaceae	family	942	99.3	843		18	0	0	0	0	1	1	1	0	6	0	0	1	6	15	1	2	0	1	22	16	3	8	0	7	1	3	7	7	9	236	0	1	2	4	0	1	0	0	3	15	3	2
Viridiplantae	Arctium lappa	species	899	97.5	837		23	0	0	0	0	0	0	0	0	0	0	0	0	0	0	0	0	0	0	0	0	0	0	0	0	0	0	0	0	0	0	0	0	0	0	1	0	2	1	6	171	0	0
Other	Candida	genus	884.3	98.6	788		48	0	0	0	0	0	0	0	0	0	0	0	1	0	0	2	0	103	0	1	166	1	30	7	0	0	0	0	1	4	0	0	0	0	0	0	0	0	0	0	0	0	0
Viridiplantae	Acer	genus	896	96.1	760		23	0	0	0	0	0	0	0	0	0	0	0	0	0	0	0	0	0	0	0	0	0	538	197	0	1	0	0	0	0	0	0	0	0	0	1	0	0	0	0	0	0	0
Viridiplantae	Artemisia	genus	741.3	96.6	753		22	0	1	0	0	0	0	0	0	0	0	0	0	0	0	0	0	0	4	0	0	0	1	0	178	135	0	0	2	0	0	0	0	0	0	0	0	42	34	0	0	0	1
Viridiplantae	Amorpha fruticosa	species	702.7	98.1	693		15	0	0	0	0	0	0	0	0	0	0	0	0	0	106	0	379	0	0	0	0	0	0	0	0	0	0	0	0	0	0	0	0	0	0	0	0	1	0	0	0	0	0
Viridiplantae	Potentilla	genus	883	95.7	667		11	0	0	0	0	0	0	0	0	0	0	0	0	0	0	1	0	0	0	0	0	0	41	0	0	0	0	0	278	0	0	0	0	0	0	0	0	0	0	0	0	0	0
Other	Geomyces <Helotiales>	genus	939	99	614		19	0	0	0	0	0	0	0	0	0	0	0	0	0	0	0	0	0	0	0	0	0	0	0	0	0	0	0	0	0	0	0	0	0	0	0	0	0	0	0	0	0	0
Viridiplantae	Bromus	genus	897	97.2	587		17	0	0	0	0	1	2	8	3	0	0	1	2	0	0	0	0	0	0	0	0	0	0	0	0	0	0	0	0	0	0	0	1	2	0	1	0	0	0	0	0	0	0
Other	Coniochaeta	genus	937	95	548		6	0	0	0	0	0	0	0	0	0	0	0	0	0	0	0	0	0	0	0	0	0	0	0	0	0	0	0	0	0	0	0	0	0	0	0	0	0	0	0	0	0	0
Viridiplantae	Triticeae	tribe	905.4	98.7	539		19	0	0	0	0	0	0	0	0	0	0	0	0	0	0	0	0	0	0	0	0	0	0	0	0	0	0	0	0	0	0	0	0	0	0	0	0	0	0	0	0	0	0
Viridiplantae	Lonicera pilosa	species	705	94.6	495		11	0	0	4	0	10	11	23	15	0	0	0	0	0	19	7	0	0	0	0	0	0	0	0	0	0	0	0	0	0	0	0	15	18	73	32	14	0	1	0	0	0	0
Viridiplantae	Lonicera japonica	species	602	93.3	478		13	0	0	0	0	0	0	0	0	0	0	0	0	0	0	0	0	0	0	0	0	0	0	0	0	0	0	0	0	0	0	0	16	2	1	0	0	0	445	0	0	1	0
Viridiplantae	Helianthus pauciflorus	species	797.5	98.1	406		13	3	17	0	0	0	0	0	0	34	0	0	0	1	0	0	0	0	9	45	25	17	88	27	8	13	5	35	2	1	2	0	0	0	0	0	0	0	0	0	0	0	7
Other	fungal endophyte	species	888.2	96.9	401		11	0	0	0	0	0	0	0	0	0	0	0	0	0	0	0	0	0	0	0	0	0	0	0	0	0	0	0	0	0	0	0	0	0	0	0	0	0	0	0	0	0	0
Other	Exophiala phaeomuriformis	species	883	97.1	368		6	0	0	0	0	0	0	0	0	0	0	0	0	0	0	0	0	0	0	0	0	0	0	0	0	0	0	0	0	0	0	0	0	0	0	0	0	0	0	0	0	0	0
Viridiplantae	Trifolium repens	species	828	98.3	352		8	0	0	0	0	0	0	0	0	0	0	0	0	0	0	0	0	0	0	0	0	0	1	0	0	0	0	0	0	0	0	0	1	0	0	1	1	0	0	0	0	0	0
Viridiplantae	Viburnum prunifolium	species	862	96	352		2	0	0	0	0	0	0	0	0	0	0	0	0	0	0	0	0	0	0	0	0	0	0	0	0	0	0	0	0	0	0	0	0	0	0	0	0	0	0	0	0	0	0
Other	Podospora	genus	903	98.3	336		8	0	0	0	0	0	0	0	0	0	0	0	0	0	0	0	0	0	0	0	0	0	0	0	0	0	0	0	0	0	0	0	0	0	0	0	0	0	0	0	0	0	0
Viridiplantae	Imbribryum blandum	species	883	92.5	330		12	0	0	0	0	4	0	40	0	0	0	1	0	0	0	270	1	0	0	0	0	0	0	0	0	0	0	0	0	0	0	0	0	0	0	0	0	0	0	0	0	0	0
Viridiplantae	Trifolium retusum	species	859	98	323		14	0	0	0	0	1	0	0	0	0	0	0	0	0	0	0	0	0	0	0	0	0	0	0	2	0	0	0	1	0	0	0	0	2	201	72	3	0	0	0	0	1	12
Viridiplantae	Symphoricarpos occidentalis	species	752	97.7	320		8	1	0	9	0	0	3	2	4	0	0	0	0	2	0	1	0	0	0	0	0	0	2	0	0	0	0	0	0	0	0	0	42	30	22	11	15	0	3	0	0	0	0
Viridiplantae	Caryophyllales	order	867	97.3	304		5	0	0	0	0	0	0	0	0	0	0	0	0	0	0	0	0	0	0	0	0	0	0	0	0	0	0	0	0	0	0	0	0	0	0	0	0	1	0	0	0	0	0
Viridiplantae	Lactuca sibirica	species	724	95.8	280		11	0	1	0	0	0	0	0	0	0	0	0	0	0	0	0	0	0	0	0	0	0	0	0	0	0	0	0	0	0	0	0	0	0	0	0	14	0	0	0	0	0	1
Viridiplantae	Symphoricarpos	genus	679.5	97.1	270		10	2	0	6	0	6	2	5	2	0	0	0	0	0	6	17	0	0	0	0	0	0	0	9	0	0	0	0	0	0	0	0	4	3	48	19	11	0	0	0	0	0	0
Viridiplantae	Funaria hygrometrica	species	913.5	94.1	268		14	0	0	0	0	0	0	0	0	0	0	0	0	0	0	0	0	252	0	0	0	0	0	0	0	0	0	0	0	0	0	0	0	0	0	0	0	0	1	0	0	0	0
Viridiplantae	Symphyotrichum novae-angliae	species	806.3	96.1	258		6	0	0	0	0	0	0	0	0	0	0	0	0	0	0	0	0	0	0	0	0	0	0	0	0	0	0	0	31	12	185	0	0	0	0	0	0	0	0	0	0	0	0
Other	Oidiodendron	genus	835	92.7	244		9	0	0	0	0	0	0	0	0	0	0	2	0	0	0	0	0	0	0	0	19	0	0	0	0	0	1	0	0	0	0	0	0	0	0	0	0	0	0	0	0	0	0
Viridiplantae	Pseudoroegneria tauri	species	925	98.9	243		8	0	0	0	0	1	0	0	0	0	0	0	0	0	0	0	0	0	0	0	0	0	0	0	0	0	0	0	0	0	0	0	0	0	0	0	0	0	0	0	0	0	0
Other	Cosmospora	genus	928.5	98.1	236		7	0	0	0	0	1	0	0	0	0	0	0	0	0	0	0	0	0	0	0	0	0	0	0	0	0	0	0	0	0	0	0	0	0	0	0	0	0	0	0	0	0	0
Other	Helotiales sp. PIMO_102	species	886.5	99.2	215		8	0	0	0	0	0	0	0	0	0	0	0	0	0	0	0	0	0	0	0	0	0	0	0	0	0	0	0	0	0	0	0	0	0	0	0	0	0	0	0	0	0	0
Viridiplantae	Poa	genus	844.5	91.9	193		5	0	0	0	0	0	0	1	0	0	0	0	0	0	0	0	0	0	0	0	0	0	0	0	0	0	0	0	0	0	0	0	1	0	114	23	0	0	26	0	0	0	0
Viridiplantae	Eurybia divaricata	species	790	93.4	187		5	0	0	0	0	0	0	0	0	0	0	0	0	0	0	0	0	0	0	0	0	1	0	0	1	0	0	1	37	1	41	0	0	0	0	0	0	0	0	0	0	0	0
Other	Herpotrichiellaceae	family	882	95.6	184		2	0	0	0	0	0	0	0	0	0	0	0	0	0	0	0	0	0	0	0	0	0	0	0	0	0	0	0	0	0	0	0	0	0	0	0	0	0	0	0	0	0	0
Viridiplantae	Brassiceae	tribe	721	96.1	183		17	1	12	36	11	10	9	1	1	1	0	0	0	0	0	0	0	0	0	1	0	0	0	0	0	0	0	0	0	0	0	0	3	0	0	1	1	0	0	0	0	0	0
Other	Moniliella sp. BH010	species	813	94.5	174		8	0	0	0	0	0	0	0	0	0	0	0	0	0	0	0	6	4	8	0	1	0	5	140	0	0	0	1	0	1	0	0	0	0	0	0	0	0	0	0	0	0	0
Other	Varroa jacobsoni	species	844	95.5	172		1	0	0	0	0	0	0	0	0	0	0	0	0	0	0	0	0	0	0	0	0	0	0	0	0	0	0	0	0	0	0	0	0	0	5	0	0	0	0	0	0	0	0
Viridiplantae	Helianthus occidentalis	species	647	96.2	163		12	1	2	0	0	0	0	0	0	2	0	0	0	0	0	0	0	0	0	8	21	5	0	0	0	0	0	9	1	0	5	0	0	0	0	0	0	0	0	2	25	0	1
Viridiplantae	Eurybia <angiosperm>	genus	830	95.9	162		3	0	0	0	0	0	0	0	0	0	0	0	0	0	0	0	0	0	0	0	0	0	1	0	0	0	1	0	28	7	34	0	0	0	0	0	0	0	0	0	0	1	1
Other	Halteriidae	family	680	89	161		4	0	0	0	0	0	0	0	0	0	0	0	0	0	0	0	0	0	0	0	0	0	0	0	0	0	0	0	0	0	0	0	0	0	0	0	0	0	0	0	0	0	0
Viridiplantae	Poaceae	family	880.3	95.1	161		7	0	1	1	0	2	0	3	6	0	0	0	0	0	0	0	0	0	0	0	0	0	0	0	0	0	0	0	0	0	0	0	0	0	0	0	0	0	0	0	0	0	0
Other	Sarea difformis	species	930	98	159		4	0	0	0	0	0	0	0	0	0	0	0	0	0	0	0	0	0	0	0	0	0	0	0	0	0	0	0	0	0	0	0	0	0	0	0	0	0	0	0	0	0	0
Other	Cryptococcus <Filobasidiales>	genus	945	99	152		4	0	0	0	0	0	0	0	0	0	0	0	0	0	0	0	0	9	0	0	0	0	0	0	0	0	0	0	0	0	0	0	0	0	0	0	1	0	0	0	0	0	0
Viridiplantae	Allium stellatum	species	862.5	96.3	146		5	0	0	0	0	0	0	0	0	0	0	0	0	0	0	0	0	0	0	0	0	0	0	0	1	0	0	0	0	0	0	0	0	0	0	0	0	0	0	0	0	1	2
Viridiplantae	Ranunculus	genus	914	95.2	139		2	0	0	0	0	0	0	0	0	0	0	0	0	0	0	0	0	0	0	0	0	0	0	0	0	0	0	0	0	0	0	0	0	0	0	0	0	0	0	0	0	0	0
Other	Wallemia sebi	species	930	97.2	135		6	0	0	0	0	0	0	0	0	0	0	0	0	0	0	0	0	0	0	0	0	0	53	48	2	0	0	11	0	0	0	0	0	0	0	0	0	0	0	0	0	0	0
Other	Onygenales	order	937	89.8	134		19	0	1	0	0	0	0	0	0	0	0	0	0	0	0	0	0	0	2	0	0	0	20	0	16	3	0	2	0	0	0	0	0	0	0	0	0	0	0	0	0	0	0
Viridiplantae	Lamiales	order	878	97.4	120		2	0	0	0	0	0	0	0	0	0	0	0	0	0	0	0	1	0	0	0	0	0	48	25	0	0	0	0	0	0	0	0	0	0	0	0	0	0	0	0	0	0	0
Other	Pleosporales	order	923.5	98.9	120		4	0	0	0	0	0	0	0	0	0	0	0	0	1	0	0	0	0	0	0	1	0	0	0	0	0	0	0	0	0	7	0	0	0	0	0	0	0	0	0	0	0	0
Viridiplantae	Sinapis arvensis	species	709	97.9	114		13	2	13	20	5	1	2	0	1	0	0	0	0	0	0	0	0	0	0	4	0	4	0	0	0	0	0	0	0	0	0	0	0	0	0	0	4	0	0	0	0	0	0
Other	Peronospora meliloti	species	855	98.1	113		6	0	0	0	0	0	0	0	0	0	0	0	0	0	0	0	0	0	0	0	0	0	0	0	0	0	0	0	0	0	0	0	0	0	0	0	0	0	0	0	0	0	0
Viridiplantae	Silene	genus	935	94.7	109		3	0	1	0	0	0	0	0	0	0	0	0	0	0	0	0	0	0	0	0	0	0	0	0	0	0	0	0	0	0	0	0	0	0	0	0	10	0	0	0	0	0	0
Other	Schizopyrenida	order	765.5	89.3	105		1	0	0	0	0	0	0	0	0	0	0	0	0	0	0	0	0	0	0	0	0	0	0	0	0	0	0	0	0	0	0	0	0	0	0	0	0	0	0	0	0	0	0
Other	Stylonychia	genus	916	96.9	101		4	0	0	0	0	0	0	0	0	0	0	0	0	0	0	0	0	0	0	0	0	0	0	0	0	0	0	0	0	0	0	0	0	0	0	0	0	0	0	0	0	0	0
Viridiplantae	Pleurozium schreberi	species	910	98.7	98		5	0	0	0	0	0	0	0	1	0	0	0	0	0	0	0	0	0	0	0	0	0	0	0	0	0	0	0	0	0	0	0	1	0	0	0	0	1	0	0	0	0	0
Viridiplantae	Atriplex	genus	859	96.8	91		1	0	0	0	0	0	0	0	0	0	0	0	0	0	0	0	0	0	0	0	0	0	0	0	0	0	0	0	0	0	0	0	0	0	0	0	0	0	0	0	0	0	0
Other	Exophiala	genus	918	94.8	90		3	0	0	0	0	0	0	0	0	0	0	0	0	0	0	0	0	0	0	0	0	0	0	0	0	0	0	0	0	0	0	0	0	0	0	0	0	0	0	0	0	0	0
Viridiplantae	Heterotheca	genus	743	98.2	90		5	0	0	0	0	0	0	0	0	0	0	0	0	0	0	0	0	0	0	0	0	0	0	0	0	0	0	0	0	0	26	0	0	0	0	0	0	0	0	0	0	0	0
Viridiplantae	Elymus repens	species	853	98.9	88		2	0	0	0	0	0	0	0	0	0	0	0	0	0	0	0	0	0	0	0	0	0	0	0	0	0	0	0	0	0	0	0	0	0	0	0	0	0	0	0	1	0	0
Viridiplantae	Symphyotrichum cordifolium	species	881	97.1	83		8	0	0	0	0	0	0	0	0	0	0	0	0	0	0	0	0	0	0	0	0	0	0	0	0	0	0	0	19	13	32	0	0	0	0	0	0	0	0	0	0	0	0
Other	Fusarium	genus	923	98.6	82		6	0	0	0	0	0	1	0	0	0	0	0	0	1	0	0	0	0	0	0	0	0	0	0	0	0	0	0	0	0	0	0	0	0	0	0	0	0	0	0	0	0	0
Viridiplantae	Campanula	genus	830	96.8	76		3	0	0	0	0	0	0	1	67	0	0	0	0	0	0	0	0	0	0	0	0	0	0	0	0	0	0	0	0	0	0	0	0	0	0	0	0	0	0	0	0	0	0
Other	Pleosporaceae	family	944	99	74		7	0	0	0	0	0	0	0	0	0	0	0	0	1	4	0	0	0	0	0	0	0	0	0	1	0	0	0	0	0	2	0	0	0	1	0	0	0	0	0	0	0	2
Viridiplantae	Panicum queenslandicum	species	762	92.5	70		3	0	0	0	0	0	0	0	0	0	0	0	0	0	0	0	0	0	0	0	0	0	0	0	0	0	0	0	0	0	0	0	0	0	0	0	0	0	0	0	0	0	0
Viridiplantae	Calystegia	genus	706.5	89.5	67		0	0	0	0	0	0	0	0	0	0	0	0	0	0	0	0	0	0	0	1	0	0	0	0	0	0	0	0	0	0	0	0	0	1	3	0	7	0	0	0	0	0	0
Other	Sporobolomyces beijingensis	species	935	99	63		1	0	0	0	0	0	0	0	0	0	0	0	0	0	0	0	0	0	1	0	0	0	0	0	0	0	0	0	0	0	0	0	0	0	0	0	0	0	0	0	0	0	0
Viridiplantae	Phleum pratense	species	925	96.9	60		2	0	0	2	0	0	0	0	0	0	0	0	0	0	0	0	0	0	0	0	0	0	0	0	0	0	0	0	0	0	0	0	0	0	0	0	34	0	0	0	0	0	0
Viridiplantae	Laportea canadensis	species	635	95.3	59		3	0	0	0	0	0	0	0	0	0	0	0	0	0	0	0	0	0	0	0	0	0	0	0	0	0	0	0	0	0	0	0	0	0	0	0	0	0	0	0	0	0	0
Viridiplantae	Solidago houghtonii	species	772	97.5	50		1	0	0	0	0	0	0	0	0	0	0	0	0	0	0	0	0	0	0	0	3	0	1	1	1	0	2	1	2	0	3	0	0	0	0	0	0	0	0	0	0	1	5
Taxa below this line excluded from final tabulation due to low total counts
Other	Zymoseptoria	genus	928	98.7	44		0	0	0	0	0	0	0	0	0	0	0	0	0	0	0	0	0	0	0	0	0	0	0	0	0	0	0	0	0	0	0	0	0	0	0	0	0	0	0	0	0	0	0
Viridiplantae	Bassia <angiosperm>	genus	840	97	38		3	0	0	0	0	0	0	0	0	0	0	0	0	0	0	0	0	0	0	0	0	0	0	0	0	0	0	0	0	0	0	0	0	0	0	0	0	12	8	0	0	5	4
Other	Penicillium hirsutum	species	878	98.4	38		4	0	0	0	0	0	0	0	0	0	0	0	0	0	0	0	0	0	0	0	0	0	12	0	0	0	0	0	0	0	0	0	0	0	0	0	0	0	0	0	0	0	0
Other	Tremella encephala	species	952	98.7	35		1	0	0	0	0	0	0	1	0	0	0	0	0	0	0	0	0	0	0	0	0	0	0	26	0	0	0	0	0	0	0	0	0	0	0	0	0	0	0	0	0	0	0
Viridiplantae	Chenopodium album	species	695	98.6	34		2	0	0	0	0	0	0	0	0	0	0	0	0	0	0	0	0	0	0	0	0	0	0	0	0	0	0	0	0	0	0	0	0	0	0	0	0	0	0	0	0	0	0
Other	Penicillium corylophilum	species	670	98.3	28		1	0	0	0	0	0	0	0	0	0	0	0	0	0	0	0	0	0	0	0	0	0	20	0	0	0	0	0	0	0	0	0	0	0	0	0	0	0	0	0	0	0	0
Viridiplantae	Taraxacum mongolicum	species	849.5	97.9	26		1	0	0	16	2	0	0	0	0	0	0	0	0	0	0	1	0	0	0	0	0	0	3	0	0	0	0	0	0	0	0	0	0	0	0	0	0	0	0	0	0	0	0
Viridiplantae	Careae	tribe	840	92.3	25		0	0	0	0	0	0	0	0	0	0	0	0	0	0	0	0	0	0	0	0	0	0	0	0	0	0	0	0	0	0	0	0	0	0	0	0	0	0	0	0	0	0	0
Other	Hypocreales	order	849	97.6	19		0	0	0	0	0	0	0	0	0	0	0	0	0	0	0	0	0	0	0	0	0	0	0	0	0	0	0	0	0	0	0	0	0	0	0	0	0	0	0	0	0	0	0
Viridiplantae	Salix interior	species	640	98.4	11		0	0	0	0	0	0	0	0	0	0	0	0	0	0	0	0	6	0	0	0	0	0	0	0	0	0	0	0	0	0	0	0	0	0	0	0	0	0	0	0	0	0	0
Viridiplantae	Fuireneae	tribe	824	94.6	10		0	0	0	0	0	0	0	0	0	0	0	0	0	0	0	0	0	0	0	0	0	0	0	0	0	0	0	0	0	0	0	0	0	0	0	0	0	0	0	0	0	0	0
Other	Penicillium commune	species	878	98.1	9		0	0	0	0	0	0	0	0	0	0	0	0	0	0	0	0	0	0	0	0	0	0	1	0	0	0	0	0	0	0	0	0	0	0	0	0	0	0	0	0	0	0	0
Viridiplantae	Rosales	order	865	94	5		0	0	0	0	0	0	0	0	0	0	0	0	0	0	0	0	0	0	0	0	0	0	0	0	0	0	0	0	0	0	0	0	0	0	0	0	0	0	0	0	0	0	0
Other	Phoma	genus	941	99.2	4		0	0	0	0	0	0	0	0	0	0	0	0	0	0	0	0	0	0	0	0	0	0	0	0	0	0	0	0	0	0	0	0	0	0	0	0	0	0	0	0	0	0	0
Other	Phoma herbarum	species	928	99.3	4		1	0	0	0	0	0	0	1	0	0	0	0	0	0	0	0	0	0	0	0	0	0	0	0	0	0	0	0	0	0	0	0	0	0	0	0	0	0	0	0	0	0	0
Other	Sydowia	genus	860	98.7	3		0	0	0	0	0	0	0	0	0	0	0	0	0	0	0	0	0	0	0	0	0	0	0	0	0	0	0	0	0	0	0	0	0	0	0	0	0	0	0	0	0	0	0
[truncated: 54 more columns]
