# Supplementary material for: Taxonomic Characterization of Honey Bee (Apis mellifera) Pollen Foraging Based on Non-Overlapping Paired-End Sequencing of Nuclear Ribosomal Loci
Source: PLoS One. 2015 Dec 23;10(12):e0145365. doi: 10.1371/journal.pone.0145365 (PMC4689544; doi:10.1371/journal.pone.0145365)
Supplement: S3 File — Taxonomic assignment, if any, is stated in the sequence header. (TXT) [file pone.0145365.s003.txt]

>M02740:13:000000000-A85F6:1:1101:5030:12551
TTGGATACGCCAATCATTTTTATCGAAGCGCGCATAAATTTGAGCAGATTTGTCGTCACAGGTTGCGCCGCCAAAACGTCGGCTACAGTAACTTTTCCCAGCCTCAATCTCATCTCTCTTTTTGCGTTCTGCTTCAATATCTGGTTGAACGGCGTCGCGTCGTAACCCAGCTTGGTAAGTTGGATTAAGCACTCCGTGGACAGATTTGTCATTGTGAGCATTTTCATCCCGAAGTTGCGGCTCATTCTGATTCTGAACAGCTTCTTGGGAAGTAGCGACAGCTTGGTTNNNNNNNNNNNNNNNNNNNNNNNNNNNNNNNNNNNNNNNNNNNAAAATTTGAGCAGATTTGTCGTCACAGGTTGCGCCGCCAAAACGTCGGCTACAGTAACTTTTCCCAGCCTCAATCTCATCTCTCTTTTTGCGTTCTGCTTCAATATCTGGTTGAACGGCGTCGCGTCGTAACCCAGCTTGGTAAGTTGGATTAAGCACTCCGTGGACAGATTTGTCATTGTGAGCATTTTCATCCCGAAGTTGCGGCTCATTCTGATTCTGAACAGCTTCTTGGGAAGTAGCGACAGCTTGGTTTTTAGTGAGTTGTTCCATTCTTTAGCTCCTAGACCTTTAGCAGCAAG
>M02740:13:000000000-A85F6:1:1101:11582:13533
AGGGGCTTCGGCCCCTTACTTGAGGATAAATTATGTCTAATATTCAAACTGGCGCCGAGCGTATGCCGCATGACCTTTCCCATCTTGGCTTCCTTGCTGGTCAGATTGGTCGTCTTATTACCATTTCAACTACTCCGGTTATCGCTGGCGACTCCTTCGAGATGGACGCCGTTGGCGCTCTCCGTCTTTCTCCATTGCGTCGTGGCCTTGCTATTGACTCTACTGTAGACATTTTTACTTTTTATGTCCCTCATCGTCACGTTTATGGTGAACAGTGGATTAAGTTCANNNNNNNNNNNNNNNNNNNNNNNNNNNNNNNNNNNNNNNNNNTTTCCTTGTTGGTCAGATTGGTCGTCTTATTACCATTTCAACTACTCCGGTTATCGCTGGCGACTCCTTCGAGATGGACGCCGTTGGCGCTCTCCGTCTTTCTCCATTGCGTCGTGGCCTTGCTATTGACTCTACTGTAGACATTTTTACTTTTTATGTCCCTCATCGTCACGTTTATGGTGAACAGTGGATTAAGTTCATGAAGGATGGTGTTAATGCCACTCCTCTCCCGACTGTTAACACTACTGGTTATATTGACCATGCCGCTTTTCTTGGCACGATTAACCCTGATACCAATAAA
>M02740:13:000000000-A85F6:1:1101:8146:14214, Sium suave
TTCCGTAGGTGAACCTGCGGAAGGATCATTGTCGAATCCTGCAATAGCAAAATGACCCGCTAACATGTAAAAACACTGGCAAGCGTCGGGGGGCTTAGGCCTCTCGTCAGCGAACCCCAGGTAGGTGGCCCTTCGGGTGCCCACCGGCCTACGAAATCGGGCGCGGAAAGCGCCAAGGAAAGTAAAACTGAATCGAACGTGCGCTTCTTGTACGCAGGAAGCGTCGTCATTCTGAAACACAAACGACTCTCGGCAANNNNNNNNNNNNNNNNNNNNNNNNNNNNNNNNNNNNTAACGCATCTTGTTGCCCCGACCTCTCACTCCCCAAGGGGAGTTGGGCCGGTATGGGGGCGGATAATGGCCTCCCGTGCCATGCGGTGCGGTTGGTGCAAAAATGAGTCTTTTGGCGACGCACGTCACGACATCGGTGGTTGTAAAAAGACCCTCTTGTATTGTTGTGCCAATGCGTGACGCCTTAGCGAGCTCAAGGACCCCAAGGCGCCACATACTGTGTGCGCTTCGACTGTGACCCCAGGTCAGGCGGGACTACCCGAAGGAAAATGGTGTTAATGCCACTCCTCTCCCGACTGTTA
>M02740:13:000000000-A85F6:1:1101:9021:17223, Solidago
GAAGTCGCTCCCACCAACCTTCCTTTAGGATGCTTGGCTGGGGGCGGATACTGGTCTCCCGTTTTTCATCGAGCGGTTGGCCAAAATAAGAGTCTCTGTTGACGGGCGCACGACTAGTGGTGGTTGACAAAACCCGGAATTCAGTTGCGTGTCTCGTCAAAAGGGTGCATCTTAACAGACCCAACGCGTTGGTGTGAATCAATGCTTCGACCGCGACCCCAGGTCAGGCGGGACTACCCGCTGAGTTTAAGCATAANNNNNNNNNNNNNNNNNNNNNNNNNNNNNNNNNNNNNTAAAAATCGTAACAAGGAGAAGTCGCTCCCACCAACCTTCCTTTAGGATGCTTGGCTGGGGGCGGATACTGGTCTCCCGTTTTTCATCGAGCGGTTGGCCAAAATAAGAGTCTCTGTTGACGGGCGCACGACTAGTGGTGGTTGACAAAACCCGGAATGCAGTTGCGTGTCTCGTCAAAAGGGTGCATCTTAACAGACCCAACGCGTTGGTGTGAATCAATGCTTCGACCGCGACCCCAGGTCAGGCGGGACTACCCCATCAACATCATAGCCATCTATGATGTTGATGGAACTGACCAAA
>M02740:13:000000000-A85F6:1:1101:9325:17450, Candida orthopsilosis
TTCCGTAGGTGAACCTGCGGAAGGATCATTACAGAATGAAAGTGCTTAACTGCANNNNNNNNNNNNNNNNNNNNNNNNNNNNNNNGAAAACTTTGCTTTGGTGGGCCCATGGCCTGCCAGAGATTAAACTCAACCAAATTTTTATTTAAGTCAACTGATTAACTAATAGTCAAAACTTTCAACAACGGATCTCTTGTTTCCCGCATCGATGAAGAACGCAGCGAAATGCGATAAGTAATATGAATTGCAGATCTTCNNNNNNNNNNNNNNNNNNNNNNNNNNNNNNNNNNNNAAACGCAGCGAAATGCGATAAGTAATATGAATTGCAGATAATCGAGAATCATCGAATCTTTGAACGCACATTGCGCCCTTTGGTATTCCAAAGGGCATGCCTGTTTGAGCGTCATTTCTCCCTCAAACCTTCGGGTTTGGTGTTGAGCGATACGCTGGGTTTGCTTGAAAGAAAGGCGGAGTATAAACTAATGGATAGGTTTTTTTCCACTCATTGGTACAAACTCCAAAATTCTTCCAAATTCGACCTCAAATCAGGTAGGACTACCCTCTATGTCATAAAACGTTACCTTGCGTGTACG
>M02740:13:000000000-A85F6:1:1101:13746:19739
TTCCGTAGGTGAACCTGCGGAAGGATCATTGTCGATGCCTTACATGCAGTCCAACACGTGAATCAGTTTGAACACATTGGGGTGGGTTGAGGTGTTAACCACACCAAGACCTACCTCAGGTTCAGAGGCGGACGACTCGTGCGTTCTCCTTTGTGCCAAAAAACCAAACCCCGGCGCTGAATGCGTCAAGGAATTAAAATTTTGCTCTGAGCGCACCTGCATGGCATCGGAGACGGTGTTCGTGCGGGTTACGTTTNNNNNNNNNNNNNNNNNNNNNNNNNNNNNNNNNNNNNGTGACCTTCATACACAGGTTTTGCGTGGCGGATGATGGCCTTCCGTGGCCCTTCTGCTGCGGTGGGCTGAAGGATGCGGAGTTGGGCTAGCCGAACTTTGATTGCACGGCTGTGCTGGGTTGTTGCCGATATGGGACGCTGTGGGCATTGTTGTCGTGCTGAATCTCTCGGTTGGTCTCGGTCTCTGTGATCACCCCTTGAAATCTAGTCTTAGACTATGGCTCTTGTTGCGACCCCAAGTCAGGCGGGGCCACCCCTCATCCTTAATACCTTTCTTTTTGGGGTAATTATACTCATCGCG
>M02740:13:000000000-A85F6:1:1101:20983:20376, Solidago
TTCCGTAGGTGAACCTGTGGAAGGATCATTGTCGAAGCCTGCAAAGCAGAACGGTTGGCCAAAATAAGAGTCCCTGTTGATGGGCGCACGACTAGTGGTGGTTGATAAAACCCGGAATTCAGTTGCGTGTCTCGTCAAAAGGGTGCATCTTAACAGACCCAACCCGTTGGTGTGAATCAATGCTTCGACCGCGACCCCAGGTCAGGCAGGATCACCCGCTGAGCTTAAGCATATCAATAAGCGGAGGAACTGTCTCNNNNNNNNNNNNNNNNNNNNNNNNNNNNNNNNNNNNACAAACCTTATCATTTAGAGGAAGTAAAAGTCGTAAAAAGGTTTCCGTAGGTGAACCTGTGGAAGGATAATTGTCGAAGCCTGCAAAGCAGAACGGTTGGCCAAAATAAGAGTCCCTGTTGATGGGCGCACGACTAGTGGTGGTTGATAAAACCCGGAATTCAGTTGCGTGTCTCGTCAAAAGGGTGCATCTTAACAGACCCAACCCGTTGGTGTGAATCAATGCTTCGACCGCGACCCCAGGTCAGGCAGGATCACCCGATATGAGTCACATTTTGTTCATGGTAGAGATTCTGAAGTGA
>M02740:13:000000000-A85F6:1:1101:13320:21140
AGCGTGACATTCAGAAGGGTAATAAGAACGAACCATAAAAAAGCCTCCAAGATTTGGAGGCATGAAAACATACAATTGGGAGGGTGTCAATCCTGACGGTTATTTCCTAGACAAATTAGAGCCAATACCATCAGCTTTACCGTCTTTCCAGAAATTGTTCCAAGTATCGGCAACAGCTTTATCAATACCATGAAAAATATCAACCACACCAGAAGCAGCATCAGTGACGACATTAGAAATATCCTTTGCAGTAGCGCCAATATGAGAAGAGCCATACCGCTGATTCTGNNNNNNNNNNNNNNNNNNNNNNNNNNNNNNNNNNNNNNNNNNNAAAAAAATACAATTGGGGGGGTGTCAATCCTAACGGTTATTTCCTAGACAAATTAGAGCCAATACCATCAGCTTTACCGTCTTTCCAGAAATTGTTCCAAGTATCGGCAACAGCTTTATCAATACCATGAAAAATATCAACCACACCAGAAGCAGCATCAGTGACGACATTAGAAATATCCTTTGCAGTAGCGCCAATATGAGAAGAGCCATACCGCTGATTCTGCGTTTGCTGATGAACTAAGTCAACCTCAGCACTAACCTTGCGAGTCATTTCTTTGATTTGGTCATTGGTAAAATAC
>M02740:13:000000000-A85F6:1:1102:22800:2989, Fabaceae
TTCCGTAGGTGAACCTGCGGAAGGATCATTGTCGATGCCTTACAAGCAGTCCAACACGTGAATCAGTTTGAACACATTGGGGTGGGTTGAGGTGTTAACCACACCAAGACCTACCTCAGGTTCAGAGGCGGACGACTCGTGCGTTCTCCTTTGTGCCAAAAAACCAAACCCCGGCGCTGAATGCGTCAAGGAATTAAAATTTTGCTCTGAGCGCACCTGCATGGCATCGGAGACGGTGTTCGTGTGGGTTACGTTTNNNNNNNNNNNNNNNNNNNNNNNNNNNNNNNNNNNNNTGCCTGTGTGTCACACATCGTTTCCCCAACGCAAACATGTAACAATGTTGCTGCGCGGGGTGTATGCTGACCTCCCGCGAGCACCCGCCTCGTGGTTGGTTGAAATCTGGGTTCATGGCCGACTTCGCCGTGATAAAATGGTGGATGAGCCACGCTCGAGACCAATCACGTGCGAGCCGGTCAGTTCTGGACCCATCGACGACCCTTTGCGTGCACGCACGCTCCCAACGAGACCTCAGGTCAGGCGGGGCTACCCTTATTTGTCTCCAGCCACTTAAGTGAGGTGATTTATGTTCAAGCA
>M02740:13:000000000-A85F6:1:1102:4024:6373, Helenium autumnale
TTCCGTAGGTGAACCTGCGGAAGGATCATTGTCGAAACCTGCATAGCAGAACAACTTGTGAACAAGTACTTACAACATGGCTTTTCGAGCATCAGGCCTTTGGTTTGAGACTTGTGAAGCCTTGTCGTCATGTGTTCGTGGTTTCCTTTTAAGAGGATCATGGGCATTATGTCGGCACAAGAACAAACCTCCGGCACGGTATGTGCCAAGGAATTTCAAACTTAAGATGGCTAGTGCAATGATGCCCCGTTTACGGNNNNNNNNNNNNNNNNNNNNNNNNNNNNNNNNNNNNTGACTGGGCGTAACGCATCACAACGCCCCCACCAAACTTCCTATCTAGGGATGTTTGTGGTAGGGGGCGGGGATTGGCCTCCTGTGCTTGTTGTTTGGTTGACCTAAATATTGGTTCCTTCAAGATGGACACATGATTAGTGGTGGTTGATAACACAGTCGTCTTGTGTTGTGTGTTATGATCTTGGAGGGATTAACTCTTTGAGCACCCTGTCGTGTTGTCTTATGATGATGCATCGATCGCAACCCCAGGTCAGGCGGGACTACCCTCGTCAGCCAACGTGAGAGTGTCAAAAACGATA
>M02740:13:000000000-A85F6:1:1102:7019:8157, Heliantheae
TTCCGTAGGTGAACCTGCGGAAGGATCATTGTCGAACCCTGCACAGCAGAACGACCCGTGAACAAGTAAAAACACTGGCCGAGCGCGGACCGAAGCTTATGTTTTGATCCTAGTGAGGCCTTGTCGGCGTGTGTCTATGCTTGCACCATACATTTGGTGCATCATGGATTTCACGTAGACGCAATAACAAACCCCCGGCACGGTACGTGCCAAGGAAAACTAAAATTAAAGGGCCCATGCTATTGCGCCCCGTTCGNNNNNNNNNNNNNNNNNNNNNNNNNNNNNNNNNNNNNGGCGTCACGTATCACGTCGCCCCCACCAAACGTCCCTTCTAGGGGTGTCTTTGGTTGGGGCGGAGATTGGTCTCCCATGCCCATGGTGTGGTTGGCCTAAATAGGAGTCTCATCAAGAGGGACGCACGACTAGTGGTGGTTGATAACACAGTCGTCTCGTGTCGTGCGTTTTCATTCTTAGGTGTAGATACTCTTAAATGACCCAAACGCGTTGTCTTGCGATGATGCTTCGATCGCGACCCCAGGTCAGGCGGGACTACCCTCGAGGCTCTTAAAAAGAGAGATGAGATTGAGGCTGGGA
>M02740:13:000000000-A85F6:1:1102:19459:9164, Solidago
GAAGTCGCTCCCACCAACCTTCCTTTAGGATGCTTGGCTGGGGGCGGATACTGGTCTCCCGTTTTTCATCGAGCGGTTGGCCAAAATAAGAGTCTCTGTTGACGGGCGCACGACTAGTGGTGGTTGACAAAACCCGGAATTCAGTTGCGTGTCTCGTCAAAAGGGTGCATCTTAACAGACCCAACGCGTTGGTGTGAATCAATGCTTCGACCGCGACCCCAGGTCAGGCGGGACTACCCGCTGAGTTTAAGCATATNNNNNNNNNNNNNNNNNNNNNNNNNNNNNNNNNNNNNATTTAAAGGAAGTAAAAGTCGTAAAAAGGAGAAGTCGCCCCCACCAACCTTCCTTTAGGATGCTTGGCTGGGGGCGGATACTGGTCTCCCGTTTTTCATCGAGCGGTTGGCCAAAATAAGAGTCTCTGTTGACGGGCGCACGACTAGTGGTGGTTGACAAAACCCGGAATTCAGTTGCGTGTCTCGTCAAAAGGGTGCATCTTAACAGACCCAACGCGTTGGTGTGAATCAATGCTTCGACCGCGACCCCAGGTCAGGCGGGACTACCCGTTATCGGTAGCAAGCACATCACCTTGAATGA
>M02740:13:000000000-A85F6:1:1102:22947:9788, Heliantheae
TTCCGTAGGTGAACCTGCGGAAGGATCATTGTCGAACCCTGCACAGCAGAACGACCCGTGAACAAGTAAAAACACTGGCCGAGCGCGGACTGAAGCTTATGTTTTGATCCTAGTGAGGCCTTGTCGGCGTGTGTCTATGCTTGCACCATACATTTGGTGCATCATGGATTTCACGTAGACGCAATAACAAACCCCCGGCACGGTACGTGCCAAGGAAAACTAAAATTAAAGGGCCCATGCTATTGCGCCCCGTTCGNNNNNNNNNNNNNNNNNNNNNNNNNNNNNNNNNNNNTGCCTGGGCTTCACGTATCACGTCGCCCCCACCAAACGTCCCTGCTAGGGGTGTCTTTGGTTGGGGCGGAGATTGGGCTCCCGGGCCCATGGTGTGGTTGGCCTAAATAGGAGTCTCATCAAGAGGGACGAACGACTAGTGGTGGTTGATAACACAGTCGTCTCGTGTCGTGCGTTTTCATTCTTAGGTGTAGATACTCTTAAATGACCCAAACGCGTTGTCTTGCGATGATGCTTCGATCGCGACCCCAGGTCAGGCGGGACTACCCTGAGAACCAGCTTATCAGAAAAAAAGTTTGAAT
>M02740:13:000000000-A85F6:1:1102:8579:10309
TGGCATTCAAGGTGATGTGCTTGCTACCGATAACAATACTGTAGGCATGGGTGATGCTGGTATTAAATCTGCCATTCAAGGCTCTAATGTTCCTAACCCTGATGAGGCCGTCCCTAGTTTTGTTTCTGGTGCTATGGCTAAAGCTGGTAAAGGACTTCTTGAAGGTACGTTGCAGGCTGGCACTTCTGCCGTTTCTGATAAGTTGCTTGATTTGGTTGGACTTGGTGGCAAGTCTGCCGCTGATAAAGGAAAGGATACTCGTGATTATCTTGCTGCTGCATTTCCTGANNNNNNNNNNNNNNNNNNNNNNNNNNNNNNNNNNNNNNNNNNNGCATTTCCTGAGCTTAATGTTTGGGAGCGTGCTGGTGCTGATGCTTCCTCTGCTGGTATGGTTGACGCCGGATTTGAGAATCAAAAAGAGCTTACTAAAATGCAACTGGACAATCAGAAAGAGATTGCCGAGATGCAAAATGAGACTCAAAAAGAGATTGCTGGCATTCAGTCGGCGACTTCACGCCAGAATACGAAAGACCAGGTATATGCACAAAATGAGATGCTTGCTTATCAACAGAAGGAGTCTACTGCTCGCGTTGCGTCTATTATGGAAAACACCAATCTTTCCAAGTTGGTCG
>M02740:13:000000000-A85F6:1:1102:10500:10816, Spartina pectinata
TTCCGTAGGTGAACCTGCGGAAGGATCATTGTCGTGACCCTAACAAAAATAGACTGTGAATATGTCATCCAAGCCGTCGGGTGACGGTGCTAGCACCGTCTCTCGGCATAGGCCACTTCCCTTCTGACGGAGGGGATGTGGCCCAAAAGAACCCACGGCGTCGTATGGCGTCAAGGAACACTATGTTGCATGCTCAGGGCCACGATCGGCGTGCTGAACGAGCCCTGCGCTGCTATGCTACCTGAATGTATAAGACNNNNNNNNNNNNNNNNNNNNNNNNNNNNNNNNNNNNGGGCACGTCTGCCTGGGCGTCACGCCAAAAGGCACTCCCTTGCAATCCTTGCGTGGGATGTGGTGTTTGGCCTTCCATTCTACTTATAAGGTGTGGTAGGCTAAAGGATGTGGCTGCTGGCTATGGTGCCAGTCACAGCACTTGGTGGATGACACATGTTGTTCTCGAAGTTGTGACTTGTACTGAATCCGGTAACATTGGCCCTTTGGACTCATGGATCGATTGCTTGCACCGAGACCCCAGGTCAGGCGGGACTACCCAACCAACAGCCATATAACTATACCTGGTCTTTCGTATTCTG
>M02740:13:000000000-A85F6:1:1102:7958:11183, Artemisia absinthium
TTCCGTAGGTGAACCTGCGGAAGGATCATTGTCGAACCCTGCAAAGCAGAACGACCCGTGAACACGTAAAAACAACCAGCGTCGATTGGATCAGGCGCTTGTTTGATCCTGTCGACGCTTTGTCGACGCGCATTCACTCGGGTTCTTTTGGACCTTGTGAGTGTGTCGTTGGCGCATTAACAACCCCCGGCACAATGTGTGCCAAGGAAAACTAAACTCTAGAAGGCTCGTTTTCATGTTGCACCCGTTCGCGGTGNNNNNNNNNNNNNNNNNNNNNNNNNNNNNNNNNNCTGGGCGTCACGCAGCGCGTCGCCCCCAACAGTTCTCCGCAAAGGGAACTTGTGTTTTGGGGGCGGATATTGGTCTCCCGTGCTCATGGCGTGGTTGGCCGAAATAGGAGTCCCTTCGATGGACGCACGAACTAGTGGTGGTCGTAAAAACCCTCGTCTTTTGTTTCGTGCCGTTAGTCGCAAGGGAAACTCTTAGAAAACCCCAACGTGTCGTCTTGACGACGCTTCGACCGCGACCCCAGGTCAGGCGGGACTACCCTCATGATTGAATCGCGAGTGGTCGGCAGATTGCGATAAACGG
>M02740:13:000000000-A85F6:1:1102:4363:12146
TTCCGTAGGTGAACCTGCGGAAGGATCATTGTCGATGCCTTACAAGCAGTCCAACACGTGAATCAGTTTGAACACATTGGGGTGGGTTGAGGTGTTAACCACACCAAGACCTACCTCAGGTTCAGAGGCGGACGACTCGTGCGTTCTCCTTTGTGCCAAAAAACCAAACCCCGGCGCTGAATGCGTCAAGGAATTAAAATTTTGCTCTAAGCGCACCTGCATGGCATCGGAGACGGTGTTCGTGCGGGTTACGTTTNNNNNNNNNNNNNNNNNNNNNNNNNNNNNNNNNNNNNCTGGGCGTCACGCATTGCGTCTCCCCCCACCCACCTTCAGTGGGAGGGGCGGAGGATGATGGCCTCCCATGCCTCACCGGGTGTGGATGGCCTAAATACGGAGCCCCCGGTTATGAAGTGCCGCGGCATAGGTGAGATACAAGGCCTAGCCTAGGATACATCGGAGTCGTGCACTTTTTAGCTTTTGAGGACTCGCAGGACCCTAAGTTTGTTTGCCCATTGGGGCATCAAAACCGTTGCGACCCCAGGTCAGGCGGGGCTACCCAGAAGTGAGAACCAGCTTATCAGAAAAAAAGTTTGA
>M02740:13:000000000-A85F6:1:1102:14094:12299, Brassica nigra
TTCCGTAGGTGAACCTGCGGAAGGATCATTGTCGAACCCTGCACAGCAGAACGACCCGTGAACGATGAAACATCACTCTCGGTGGGCCGGTCTCTTAGCCGATTCCGTGCCTGCCGATTTCCGTGGTTATGTGTTCCGTCCCCGGTTCAAGACTTCTGTCTCGGTCGGATCGTGCGCATAGCTTCCGGATTTCACCAAACCCCGGCACGAAAAGTGTCAAGGAACATGCAACTAAACAGTCTGCTTCCGCAAACCCNNNNNNNNNNNNNNNNNNNNNNNNNNNNNNNNNNNNNGCCCCAAGCCTTCTGGCCGAGGGCACGTCTGCCTGGGTGTCACAAATCGTCGTCCCCCCCATCCTCTCGAGGATATGGGACGGAAGCTGGTCTCCCGTGTGTTACCGCACGCGGTTGGCCAAAATCCGAGCTAAGGGCGCCAGGAGCGTCTCGACATGCGGTGGTGAATTCAAGCCTCGTAATATCGTCGGTCGTTCCGGTCCAAAAGCTCTCGATGACCCAAAGTCCTCAACGCGACCCCAGGTCAGGCGGGATCACCCGCGACTCAAAGCGAACCAAACAGGCAAAAAATTTAGGGTCG
>M02740:13:000000000-A85F6:1:1102:29016:13961, Grindelia
TTCCGTAGGTGAACCTGCGGAAGGATCATTGTCGAAGCCTGCAAAGCAGAACGACCCGCGAACACGTTACAACAACCATGCTAGGATGGTTCGGGCATTTGTTCGATCCTCCTGGCATACCGTTGATGTGCGGCTTAGATGACCCTTTGGGTTACTGGTCGTTGCATTGACGTAGCAAAACCCCGGCACGGGATGTGCCAAGGAAATATAAATTTAAGAATTGCCTGTTCCATGTGTCCCGTTTGCGGTGTGCTCANNNNNNNNNNNNNNNNNNNNNNNNNNNNNNNNNNNNNTGCCTGGGCGGCACGAATCGCGTCGCTCCCACCAACCCCTTTGGGATGATTGGTGGGGGGCGGATATTGGTCTCCCGTTTTTCACCGAGCGGTTGGCCAAAAAAAAGAGTCCCTTTTGACAGGAACACGACTAGTGGTGGTTTTCAAAACCCAGAATTTTGTTGTGTGTCTTGTCAAGAGGGTGCATCTTAATAGACCCAACGCGTTGTCATGAGACGACGCTTCGACCGCGACCCCAGGTCAGGCGGGACTACCCCTCAGGAGGAAGCGGAGCAGTCCAAATGTTTTTGAGATGGCAGCA
>M02740:13:000000000-A85F6:1:1102:4020:14761
TCAAGCTCTTGGAAGAGATTCTGTCTTTTCGTATGCAGGGCGTTGAGTTCGATAATGGTGATATGTATGTTGACGGCCATAAGGCTGCTTCTGACGTTCGTGATGAGTTTGTATCTGTTACTGAGAAGTTAATGGATGAATTGGCACAATGCTACAATGTGCTCCCCCAACTTGATATTAATAACACTATAGACCACCGCCCCGAAGGGGACGAAAAATGGTTTTTAGAGAACGAGAAGACGGTTACGCAGTTTTGCCGCAAGCTGGCTGCTGAACGCCCTCTTAAGGNNNNNNNNNNNNNNNNNNNNNNNNNNNNNNNNNNNNNNNNNNNAAAGTTAATGGATGAATTGGCACAATGCTACAATGTGCTCCCCCAACTTGATATTAATAACACTATAGACCACCGCCCCGAAGGGGACGAAAAATGGTTTTTAGAGAACGAGAAGACGGTTACGCAGTTTTGCCGCAAGCTGGCTGCTGAACGCCCTCTTAAGGATATTCGCGATGAGTATAATTACCCCAAAAAGAAAGGTATTAAGGATGAGTGTTCAAGATTGCTGGAGGCCTCCACTATGAAATCGCGTAGAGGCTTTGCTATTCAGCGTTTGATGAATGCAATGCGACAGGCTCAT
>M02740:13:000000000-A85F6:1:1102:18921:15526, Trifolieae
TTCCGTAGGTGAACCTGCGGAAGGATCATTGTCGATGCCTTACATGCAGACCAACACGTGAATCAGTTTGAACACATAGGGTTGGTTTGAGGTGTTCAACACCTCGGCTTGCCTCTGGTTCGGAGGAGGACGATGTTGTGCGTTCTCCTTTGTGCCAAAACACAAACCCCGGCGCTGAATGCGTCAAGGAATTTAAAATTTGCTCTGAGCGCACCTGCATGGCACCGGAGACGGTTTTCGTGCGGGTTGTGTTCTGNNNNNNNNNNNNNNNNNNNNNNNNNNNNNNNNNNNNNTTGCCTGGGTGTCACATATCGAAGCCTCCTGCAAATTTCCTTTTGATAGGTATTGTGCATGCTGGTGAATGTTGGCCTCCCGTGAGCTCTATTGTCTCATGGTTGGTTGAAAATCGAGACCTTGGTAGGGTGTGCCATGATAGATGGTGGTTGTGTGACCCACGAGAAACCAAGATCATGTGCTGCCCTATTCAATTCGGCCTCTTTTACCCATATGCGTTTTGTAAACGCTCGTGATGAGACCTCAGGTCAGGCGGGGCTACCCCAGCCATATAACTGGTAGCTTTAAGCGTCTAATGTC
>M02740:13:000000000-A85F6:1:1102:23970:15649, Fabaceae
TTCCGTAGGTGAACCTGCGGAAGGATCATTGTCGATGCCTCACAATCAGATTGACCCGCGAACTTGTTTATTCATCTACCGTCGGGAGGGAGGGGATGACCACGGCGCCCCGTGCGCCCGGCCTCCTCGTCCTCGCGACAAACACAAACCCCGGCGCTTCGTGCGCCAAGGAACTCAAATCTGTTAAGTGCGACTCCCGGGGGCCCGGAGACGGTGTCCCGCGGGAGTCGTCACGACACAACATTTACATACAATGNNNNNNNNNNNNNNNNNNNNNNNNNNNNNNNNNNNNACGTCTGCCTGGGTGTCACATATCGAATCCCCTTGCCAATTTCCTATTTATTAGGTATTGCGTGCAGGGTGAATATGTTGGCCTCCCGTGAGCTCTGTCTCGTGGTTGGTTGAAAATTGAGACCTTGGTAGGGTGTGCCATGATAGATGGTGGATGTGTGACCCACGAGACCAAATCATGTGCAGCTCTATTGAACGTGGACTCTTTTACCCACATGTGTTTTATAACGCTCGTGATGAGACCTCAGGTCAGGCGGGGCTACCCTTACCAGCATTAACCGTCAAACTATCAAAATATAACG
>M02740:13:000000000-A85F6:1:1102:28479:15937, Melilotus officinalis
TTCCGTAGGTGAACCTGCGGAAGGATCATTGTCAATGCCTTACAAGCAGTCCAACACGTGAATCAGTTTGAACACATTGGGGTGGGTTGAGGTGTTAACCACACCAAGACCTACCTCAGGTTCAGAGGCGGACGACTCGTGCGTTCTCCTTTGTGCCAAAAAACCAAACCCCGGCGCTGAATGCGTCAAGGAATTAAAATTTTGCTCTAAGCGCACCTGCATGGCATCGGAGACGGTGTTCGTGCGGGTTACGTCTNNNNNNNNNNNNNNNNNNNNNNNNNNNNNNNNNNNNGGTGTCACATATCGAAGCCTCCTGCCAATTTCCTTTTGATAGGTATTGTGCATGCTGGTGAATGTTGGCCTCCCGTGAGCTCTATTGTCTCATGGTTGGTTGAAAATCGAGACCTTGGTAGGGTGTGCCATGATAGATGGTGGTTGTGTGACCCACGAGAAACCAAGATCATGTGCTGCCCTATTCAATTCGGCCTCTTTTACCCATATGCGTTTTGTAAACGCTCGTGATGAGACCTCAGGTCAGGCGGGGCTACCCTTCGCTGAATCAGGTTATTAAAGAGATAGAGGCCCAAGGGGGA
>M02740:13:000000000-A85F6:1:1102:4619:16296, Artemisia absinthium
TTCCGTAGGTGAACCTGCGGAAGGATCATTGTCGAACCCTGCAAAGCAGAACGACCCGTGAACACGTAAAAACAACGAGCGTCGATTGGATCAGGCGCTTGTTTGATCCTGTCGACGCTTTGTCGACGCGCATTCACTCGGGTTCTTTTGGACCTTGTGAGTGTGTCGTTGGCGCATTAACAACCCCCGGCACAATGTGTGCCAAGGAAAACTAAACTCTAGAAGGCTCGTTTTCATGTTGCACCCGTTCGCGGTGNNNNNNNNNNNNNNNNNNNNNNNNNNNNNNNNNNNNNCTGGGCGTCACGCATCGCGTCGCCCCCCACAGTTCTCCGCAAAGGGAACTTGTGTTTTGGGGGCGGATATTGGTCTCCCGTGCTCATGGCGTGGTTGGCCGAAATAGGAGTCCCTTCGATGGACGCACGAACTAGTGGTGGTCGTAAAAACCCTCGTCTTTTGTTTCGTGCCGTTAGTCGCAAGGGAAACTCTTAGAAAACCCCAACGTGTCGTCTTGACGACGCTTCGACCGCGACCCCAGGTCAGGCGGGACTACCCGCCCATCGCAGTTCGCTACACGCAGGACGCTTTTTCACGTTC
>M02740:13:000000000-A85F6:1:1102:26803:16484
ACATAAATCACCTCACTTAAGTGGCTGGAGACAAATAATCTCTTTAATAACCTGATTCAGCGAAACCAATCCGCGGCATTTAGTAGCGGTAAAGTTAGACCAAACCATGAAACCAACATAAACATTATTGCCCGGCGTACGGGGAAGGACGTCAATAGTCACACAGTCCTTGACGGTATAATAACCACCATCATGGCGACCATCCAAAGGATAAACATCATAGGCAGTCGGGAGGGTAGTCGGAACCGAAGAAGACTCAAAGCGAACCAAACAGGCAAAAAATTTAGGNNNNNNNNNNNNNNNNNNNNNNNNNNNNNNNNNNNNNNNNNNNAAAACCAACATAAACATTATTGCCCGGCGTACGGGGAAGGACGTCAATAGTCACACAGTCCTTGACGGTATAATAACCACCATCATGGCGACCATCCAAAGGATAAACATCATAGGCAGTCGGGAGGGTAGTCGGAACCGAAGAAGACTCAAAGCGAACCAAACAGGCAAAAAATTTAGGGTCGGCATCAAAAGCAATATCAGCACCAACAGAAACAACCTGATTAGCGGCGTTGACAGATGTATCCATCTGAATGCAATGAAGAAAACCACCATTACCAGCATTAACCGTCAAACTATCA
>M02740:13:000000000-A85F6:1:1102:2977:17742, Melilotus officinalis
TTCCGTAGGTGAACCTGCGGAAGGATCATTGTCGGTGCCTTACAAGCAGTCCAACACGTGAATCAGTTTGAACACATTGGGGTGGGTTGAGGTGTTAACCACACCAAGACCTACCTCAGGTTCAGAGGCGGACGACTTGTGCGTTCTCCTTTGTGCCAAAAAACCAAACCCCGGCGCTGAATGCGTCAAGGAATTAAAATTTTGCTCTGAGCGCACCTGCATGGCATCGGAGACGGTGTTCGTGCGGGTTACGTTTNNNNNNNNNNNNNNNNNNNNNNNNNNNNNNNNACGTCTGCCTGGGTGTAACATATCGAAGCCTCCTGTAAATTTCCTTTTGATAGGTATTGTGCATGCTGGTGAATGTTGGCCTCCCGTGAGCTCTATTGTCTCATGGTTGGTTGAAAATCGAGACCTTGGTAGGGTGTGCCATGATAGATGGTGGTTGTGTGACCCACGAGAAACCAAGATCATGTGCTGCCCTATTCAATTCGGCCTCTTTTACCCATATGCGTTTTGTAAACGCTCGTGATGAGACCTCAGGTCAGGCGGGGCTACCCGTTGTGGCCTGTTGATGCTAAAGGTGAGCCGC
>M02740:13:000000000-A85F6:1:1102:6043:18297, Melilotus officinalis
TTCCGTAGGTGAACCTGCGGAAGGATCATTGTCGATGCCTTACAAGCAGTCCAACACGTGAATCAGTTTGAACACATTGGGGTGGGTTGAGGTGTTAACCACACCAAGACCTACCTCAGGTTCAGAGGCAGACGACTCGTGCGTTCTCCTTTGTGCCAAAAAACCAAACCCCGGCGCTGAATGCGTCAAGGAATTAAAATTTTGCTCTAAGCGCACCTGCATGGCATCGGAGACGGTGTTCGTGCGGGTTACGTTTNNNNNNNNNNNNNNNNNNNNNNNNNNNNNNNNNNNNNTGTCACATATCGAAGCCTCCTGCCAATTTCCTTTTGATAGGTATTGTGCATGCTGGTGAATGTTGGCCTCCCGTGAGCTCTATTGTCTCATGGTTGGTTGAAAATCGAGACCTTGGTAGGGTGTGCCATGATAGATGGTGGTTGTGTGACCCACGAGAAACCAAGATCATGTGCTGCCCTATTCAATTCGGCCTCTTTTACCCATATGCGTTTTGTAAACGCTCGTGATGAGACCTCAGGTCAGGCGGGGCTACCCGACTACCCCTCTCCCAATGCTTTGCGTGACTATTTTCGTGATATT
>M02740:13:000000000-A85F6:1:1102:21950:18646
TTCCGTAGGTGAACCTGCGGAAGGATCATTGTCGATGCCTTACAAGCAGTCCAACACGTGAATCAGTTTGAACACATTGGGGTGGGTTGAGGTGTTAACCACACCAAGACCTACCTCAGGTCCAGAGGCGGACGACTCGTGCGTTCTCCTTTGTGCCAAAAAACCAAACCCCGGCGCTGAATGCGTCAAGGAATTAAAATTTTGCTCTAAGCGCACCTGCATGGCATCGGAGACGGTGTTCGTGCGGGTTACGTTTNNNNNNNNNNNNNNNNNNNNNNNNNNNNNNNNNNNNACGTCTGCCTGGTCGTCACGCATCGCGTCGCTCCCACCAACCCCTTTGGGATGATTGGTTGGGGGCGGATATTGGTCGCCCGTTTTTCACCGAGCGGTTGGCCAAAAAAAAGAGTCCCTTTTGACAGGAACACGACTAGTGGTGGTTTTCAAAACCCAGAATTTTGTTGTGTGTCTTGTCAAGAGGGTGCATCTTAATAGACCCAACGCGTTGTCATGAGACGACGCTTCGACCGCGACCCCAGGTCAGGCGGGACTACCCCGCATGACCTTTCCCATCTTGGCTTACCGTCAAACTATCA
>M02740:13:000000000-A85F6:1:1102:17269:19255, Ascosphaera apis
TTCCGTAGGTGAACCTGCGGAAGGATCATTAATGTGTGTCTGTGCGGCTAGGTGCCCCTAAACAAGGCCCTGCCGCGCACTCCCACCCTTGTCTACCTTACCTGTTGCTTCGGCGGGCCTGCGGGTTCTCGCGAGCCTGCTGCCGGAGGGGTTAGTTCCCCCCTGGCTAGCGTCCGCCGAAGATAAACGAACTCCAGTCGAAGATTGAAGTCTGAAGAAAATTGATAAATAAATCAAAACTTTCAACAACGGATCTNNNNNNNNNNNNNNNNNNNNNNNNNNNNNNNNNNNNNGTGAATCATAGAATCTTTGAACGCACATTGCGCCCTCGGGTATTCCGGGGGGCATGCCTGTCCGAGCGTCATTGCAACCCTCAAGCACGGCTTGTGTGTTGGGGGATCGTCCCGTCTTAGGAGGGACGCGCCCGAAAGGCAGTGACGGCGTCGTGTTCCGGTGCCCGAGCGTATGGGGCTTTGTCTTTCGCTCTAGTGGCCTGGCCGACTGTCCGGTCTAACCATCATTTACTTCTAGTGGTTGACCTCGGATCAGGTAGGGTTACCCTCATGGCGACCATCCAAAGGATAAACATCATAG
>M02740:13:000000000-A85F6:1:1102:22149:19341, Sonchus
TTCCGTAGGTGAACCTGCGGAAGGATCATTGTCGAACCCTGCAAAGCAGAACGACCTGTGAACATGTAAATACAACTTGGTGCTGTTGTGATGGGCCTTAGGTTTTGATCAGCAACACCATCCGGTGTGTTTCTATGGTATCTCTTTTGTTGTGCCATGGATGTCCCACTGGACCATAACAAACCCCGGCACGGCATGTGCCAAGGAAAACGATATATCGACCGCGACCCCAGGTCAGGCGGGACTACCCGCTGAGNNNNNNNNNNNNNNNNNNNNNNNNNNNNNNNNNNNNTAAAAAACGTAACAAGGTTTCCGTAGGTGAACCTGCGGAAGGATCATTGTCGAACCCTGCAAAGCAGAACGACCTGTGAACATGTAAATACAACTTGGTGCTGTTGTGATGGGCCTTAGGTTTTGATCAGCAACACCATCCGGTGTGTTTCTATGGTATCTCTTTTGTTGTGCCATGGATGTCCCACTGGACCATAACAAACCCCGGCACGGCATGTGCCAAGGAAAACGATATATCGACCGCGACCCCAGGTCAGGCGGGACTACCCGACATAATTTAATCCAAAGGATAAACATCATAG
>M02740:13:000000000-A85F6:1:1102:23059:19555, Heliantheae
TTCCGTAGATGAACCTGCGGAAGGATCATTGTCGAACCCTGCACAGCAGAACGACCCGTGAACAAGTAAAAACACTGGCCGAGCGCGGACTGAAGCTTATGTTTTGATCCTAGTGAGGCCTTGTCGGCGTGTGTCTATGCTTGCACCATACATTTGGTGCATCATGGATTTCACGTAGACGCAATAACAAACCCCCGGCACGGTACGTGCCAAGGAAAACTAAAATTAAAGGGCCCATGCTATTGCGCCCCGTTCGNNNNNNNNNNNNNNNNNNNNNNNNNNNNNNNNNNNNCCTGGGCGTCACGTATCACGTCGCCCCCACCAACCGCCCCTTCTAGGGGTGTCTTTGGTTGGGGCGGGGATTGGTCTCCCGTGCCCATGGTGTGGTTGGCCTAAATAGGAGTCTCATCAAGAGGGACGCACGACTAGTGGTGGTTGATAACACAGTCGTCTCGTGTCGTGCGTTTTCATTCTTAGGTGTAGATACTCTTAAATGACCCAAACGCGTTGTCTTGCGATGATGCTTCGATCGCGACCCCAGGTCAGGCGGGACTACCCACCGCGCTTCGCTTGGTCAACCCCTCACTGGACGA
>M02740:13:000000000-A85F6:1:1102:19689:19657, Melilotus officinalis
TTCCGTAGGTGAACCTGCGGAAGGATCATTGTCGATGCCTTACAAGCAGTCCAACACGTGAATCAGTTTGAACACATTGGGGTGGGTTGAGGTGTTAACCACACCAAGACCTACCTCAGGTTCAGAGGCGGACGACTCGTGCGGACGACTCCCAATTTCCTTTTGATAGGTATTGTGCATGCTGGTGAATGTTGGCCTCCCGTGAGCTCTATTGTCTCATGGTTGGTTGAAAATCGAGACCTTGGTAGGGTGTGCCNNNNNNNNNNNNNNNNNNNNNNNNNNNNNNNNNNNNATGTTAAGAGGCGGACGACTCGTGCGGACGACTCCCATTTTCCTTTTGATAGGTATTGTGCATGCTGGTGAATGTTGGCCTCCCGTGAGCTCTATTGTCTCATGGTTGGTTGAAAATCGAGACCTTGGTAGGGTGTGCCATGATAGATGGTGGTTGTGTGACCCACGAGAAACCAAGATCATGTGCTGCCCTATTCAATTCGGCCTCTTTTACCCATATGCGTTTTGTAAACGCTCGTGATGAGACCTCAGGTCAGGCGGGGCTACCCAGCCAGATGCCCAGAGATTAGAGCGCATGACAA
>M02740:13:000000000-A85F6:1:1102:22117:19944, Elaeagnus
TTCCGTAGGTGAACCTGCGGAAGGATCATTGTCGAAACCTGCCAAGCAGAACGACCCGCGAACATGTTCCAAAATTGGGAGCGGCCTAGCCTCCTGGCTTGGACGGCCCCGCTGTTGGTTGGAATGTTGTACGGTGCTGTCCCTTGCTTCCACGCACGTGCGGCGAGCATCGCAACGTGCCCTCCTGCAGAATCCTAACCCCGGCGCAAATCGCGCCAAGGAACTCGAACGAATGAGCGTGCTCTCCCTTGGCCCGNNNNNNNNNNNNNNNNNNNNNNNNNNNNNNNNNNNNNTGCCTGGGCGTCCCACACCGTTGCCCTCCCGACACCACGTGCCTTCAAGGCTACGTCGGTCGTGGAGGCGTACATTGGCTTCCCGCGAGCCTCGTCTCGTGGCTGGCCCAAATTCTAGTCATTGGCGGCCGGTGCCACGACAATGGTGGTCGTCGAACCTTCGGTCCCCCGTCGTGGGTTCCGGTCGTGCATGATGCAGGGACCCCAAAGCATCCGGTGAAGGATGCTTTCGATGCGACCCCAGGTCAGGCGGGGCTACCCGGCCTAACGACGATGGTGGCGAATAAGTACGCGTTCTTGC
>M02740:13:000000000-A85F6:1:1102:9888:20002
TTCCGTAGGTGAACCTGCGGAAGGATCATTGTCGAAGCCTGCACAGCAGAACGACCTGTGGACACGTAATCATAGCCGGGCGTCAACGGGGTCGGGTGTGAGCCCGGTGCCTGCGATGCCTCGTCGATGTGCGTCTGCGATGCCCCGTTTTGAGGCGTCGTGGATGTTGCGTCGGCACCTAAACAGACCCCGGCACGGCATGTGCCAAGGAAAACAAAACATAGGAAGGGCGCGTCCCGTGTTGCCCCGTTTTAGGNNNNNNNNNNNNNNNNNNNNNNNNNNNNNNNNNNNNGTTGCGCCCCAAGCCTTCTGGCCGAGGGCACGTCTGCCTGGGTGTCACAAATCGTCGTCCCCCCATCCTCTCGAGGATATGGGACGGAAGCTGGTCTCCCGTGTGTTACCGCACGCGGTTGGCCAAAATCCGAGTTAAGGGCGCCAGGAGCGTCTCGACATGCGGTGGTGAATTCAAGCCTCGTAATATCGTCGGTCGTTCCGGTCCAAAAGCTCTCGATGACCCAAAGTCCTCAACGCGACCCCAGGTCAGGCGGGATCACCCCAATAGATGTGGTAGAAGTCGTCATTTGGCGAGAAAG
>M02740:13:000000000-A85F6:1:1103:23504:7277, Alternaria
CTCCGTAGGTGAACCTGCGGAGGGATCATTACACAAATATGAAGGCGGGCTGGAACCTCTCGGGGTTACAGCCTTGCTGAATTATTCACCCTTGTCTTTTGCGTACTTCTTGTTTCCTTGGTGGGTTCGCCCACCACTAGGACAAACATAAACCTTTTGTAATTGCAATCAGCGTCAGTAACAAATTAATAATTACAACTTTCAACAACGGATCTCTTGGTTCTGGCATCGATGAAGAACGCAGCGAAATGTGATANNNNNNNNNNNNNNNNNNNNNNNNNNNNNNNNNNNNAATTAAGTGAATCATTGAATCTTTGAACGAACATTGCGCCCTTTGGTATTCCAAAGGGCATGCCTGTTCGAGCGTCATTTGTACCCTCAAGCTTTGCTTGGTGTTGGGCGTCTTGTCTCTAGCTTTGCTGGAGACTCGCCTTAAAGTAATTGGCAGCCGGCCTACTGGTTTCGGAGCGCAGCACAAGTCGCACTCTCTATCAGCAAAGGTCTAGCATCCATTAAGCCTTTTTTTCAACTTTTGACCTCGGATCAGGTAGGGATACCCACAGCTTGGTTTTTAGTGAGTTGTTCCATTCTTT
>M02740:13:000000000-A85F6:1:1103:6742:7359, Ascosphaera apis
TTCCGTAGGTGAACCTGCGGAAGGATCATTAATGTGTGTCTGTGCGGCTAGGTGCCCCTAAACAAGGCCCTGCCGCGCACTCCCACCCTTGTCTACCTTACCTGTTGCTTCGGCGGGCCTGCGGGTTCTCGCGAGCCTGCTGCCGGAGGGGTTAGTTCCCCCCTGGCTAGCGTCCGCCGAAGATAAACGAACTCCAGTCGAAGATCGAAGTCTGAAGAAAATTGATAAATAAATCAAAACTTTCAACAACGGATCTNNNNNNNNNNNNNNNNNNNNNNNNNNNNNNNNNNNNNTGAATCATCGAATCTTTGAACGCACATTGCGCCCTCTGGTATTCCGGGGGGCATGCCTGTCCGAGCGTCATTGCAACCCTCAAGCACGGCTTGTGTGTTGGGCGATCGTCCCGTCTTAGGAGGGACGCGCCCGAAAGGCAGTGACGGCGTCGTGTTCCGGTGCCCGAGCGTATGGGGCTTTGTCTTTCGCTCTAGTGGCCTGGCCGACTGTCCGGTCTAACCATCATTTACTTCTAGTGGTTGACCTCGGATCAGGTAGGGTTACCCTTAACCTGACTATTCCACTGCAACAACTGAACGG
>M02740:13:000000000-A85F6:1:1103:16938:9201, Spartina pectinata
TTCCGTAGGTGAACCTGCGGAAGGATCATTGTCGTGACCCTAACAAAAATAGACTGTGAATATGTCATCCAAGCCGTCGGGTGACGGTGCTAGCACCGTCCCTCGGCATAGGCCACTTCCCTTCTGACGGAGGGGATGTGGCCCAAAAGAACCCACGGCGTCGTATGGCGTCAAGGAACACTATGTTGCATGCTCAGGGCCACGATCGGCGTGCTGAACGAGCCCTGCGCTGCTATGCTACCTGAATGTATAAGACNNNNNNNNNNNNNNNNNNNNNNNNNNNNNNNNNNNNTGGTTGAGGGCACGTCTGCCTAGGCGTCACGGTAAAAGAAACTCCCTTGCAATCCTTGCGTGGGATGTGGTGTTTGGCTTTCCATTCTACTTATAAGGTGTGGTAGGCTAAAGGAAGTGGCTGCTGGCTATGGTGCCAGTCACAGCACTTGGTGGATGACACATGTTGTTCTCGAAGTTGTGACTTGTACTGAATCCGGTAACATTGGCCCTTTGGACCCATGGATCGATTGCTTGCACCGCGACCCCAGGTCAGGCGGGATCACCCACAGTCGGGAGAGGAGTGGCATTAACACGCAAAA
>M02740:13:000000000-A85F6:1:1103:6586:9715, Penicillium
TTCCGTAGGTGAACCTGCGGAAGGATCATTACCGAGTGAGGGCCCTCTGGGTCCAACCTCCCACCCATGTTTATTGTACCTTGTTGCTTCGGCGGGCCCGCCTCACGGCCGCCGGGGGGCTTCTGCCCTCTGGCCCGCGCCCGCCGAAGACACCATTGAACACTGTCTGAAGATTGCAGTCTGAGCAATTAGCTAAATAAGTTAAAACTTTCAACGACGGATCTCTTGGTTCCGGCATCGATGAAGAACGCAGCGANNNNNNNNNNNNNNNNNNNNNNNNNNNNNNNNNNNNNCGAGTCTTTGAACGCAAATTGCGCCCCTTGGTATTCCGGGGGGCATACTTGTCCGGGCGTCATTGCTGCCCTCAAGCACGGCTTGTGTGTTGGGCCCCGTCCTCCTTCCCGGGGGACGGGCCCGAAAGGCAGCGGCGGCACCGCGTCCGGTCCTCGAGCGTATGGGGCTTTGTCACCCGCTCTTGTAGGCCCGGCCGGCGCTTGCCGACAACCATCAATCTTTTTTCAGGTTGACCTCGGATCAGGTAGGGATACCCATTGGGAGGGTGTCAATCCTGACGGTTATTTCCTAGATCAAACG
>M02740:13:000000000-A85F6:1:1103:18931:9847, Melilotus officinalis
TTCCGTAGGTGAACCTGCGGAAGGATCATTGTCGATGCCTTACAAGCAGTCCAACACGTGAATCAGTTTGAACACATTGGGGTGGGTTGAGGTGTTAACCACACCAAGACCTACCTCAGGTTCAGAGGCGGACGACTTGTGCGTTCTCCTTTGTGCCAAAAAACCAAACCCCGGCGCTGAATGCGTCAAGGAATTAAAATTTTGCTCTGAGCGCACCTGCATGGCATCGGAGACGGTGTTCGTGTGGGTTACGTTTNNNNNNNNNNNNNNNNNNNNNNNNNNNNNNNNNNNNNCCTGGGTGTGACATATCGAAGCCTCCTGCCAATTTCCTTTTGATAGGTATTGTGCATGCTGGTGAATGTTGGCCTCACGTGAGCTCTATTGTCTCATGGTTGGTTGAAAATCGAGACCTTGGTAGGGTGTGCCATGATAGATGGTGGTTGTGTGACCCACGAGAAACCAAGATCATGTGCTGCCCTATTCAATTCGGCCTCTTTTACCCATATGCGTTTTGTAAACGCTCGTGATGAGACCTCAGGTCAGGCGGGGCTACCCCGGCGTTGACAGATGTAAAATAAAAGTCTGAAACATGAT
>M02740:13:000000000-A85F6:1:1103:17469:10253
TTCCGTAGGTGAACCTGCGGAAGGATCATTGTCGATGCCTTACAAGCAGTCCAACACGTGAATCAGTTTGAACACATTGGGGTGGGTTGAGGTGTTAACCACACCAAGACCTACCTCAGGTTCAGAGGCGGACGACTCGTGCGTTCTCCTTTGTGCCAAAAAACCAAACCCCGGCGCTGAATGCGTCAAGGAATTAAAATTTTGCTCTGAGCGCACCTGCATGGCATCGGAGACGGTGTTCGTGTGGGTTACGTTTNNNNNNNNNNNNNNNNNNNNNNNNNNNNNNNNNNNNNTCACGCATCGCGTCTCCCCCCACCCACCTTCAGTGGGAGGGGCGGAGGATGATGGCCTCCCATGCCTCACCGGGTGTGGATGGCCTAAATACGGAGCCCCCGGTTATGAAGTGCCGCGGCATAGGTGAGATACAAGGCCTAGCCTAGGATACATCGGAGTCGTGCACTTTTTAGCTTTTGAGGACTCGCAGGACCCTAAGTTTGTTTGCCCATTGGGGCATCAAAACCGTTGCGACCCCAGGTCAGGCGGGGCTACCCGAAAAAGGGAGTATTTTGCATTACCAGCATTAAGGGGGGGGGC
>M02740:13:000000000-A85F6:1:1103:17856:10571, Fabaceae
TTCCGTAGGTGAACCTGCGGAAGGATCATTGTCGATGCCTCACAAGCTGTGCGACCCGCGAACTTGTTTCACTACACAGGGGTGGCCTGGGGTGTTCCGCACCGCAGCCCCCCAAGTCAGGAGGCGATCGCACCTGGTGCGGTCTCCTCCCGGCAGAAAACAAAAACCCCGGCGCGGAATGCGTCAAGGAACTCGAAATTGTTAGGTTCGCCCCCGCCGGCCCGGAGACGGTGCGCGGGCGGGAGGTGTAGCAAACNNNNNNNNNNNNNNNNNNNNNNNNNNNNNNNNNNNNNCTGGGTGTCACACATTGTTGCCACAACGCCAATGCCTCATGCCAGGCATCTAGCTGGGGGTGAATGCTGGCCTCCCGTGAGCATAGCCTCACGGTTGGTTGAAAATCGAGACCTTGGTAGGGTGTGCCATGTTAGATGGTGGTTGTGTGACCCACGAGAAACCAAGATCATGTGCTGCCCTATTCAATTCGGCCTCTTTTACCCATATGCGTTTTGTAAACGCTCGTGATGAGACCTCAGGTCAGGCGGGGCTACCCAAGGAAACACTGGTCATAATCATGGTGGCGAATAAGTACGCGTT
>M02740:13:000000000-A85F6:1:1103:23376:10660, Asteraceae
TTCCGTAGGTGAACCTGCGGAAGGATCATTGTCGAAGCCTGCAAAGCAGAACGACCCGTGAACATGTTATAACAACCATGCCAGGATGGGTCGGACGTCAGTTCGATTCTCATGGCACACCGTTGATGTGCGGCCTCGATGGCCTTTTGGGTCTTCTTGGTCGTTGCTTTGTCGTAACAAAACCCCGGCACGGGATGTGCCAAGGAAATTTAAATTGAAGAATTGCCTGTTCCATGATGTCCCGTTTGCGGTGTGCNNNNNNNNNNNNNNNNNNNNNNNNNNNNNNNNNNNNNTAACGCATCGCGTCGCCCCTGCCAAACATCCTTAATGGGTAAGCATGGTGATGGGGCGGAAAATGGCCTCCCGTTCTTGTGTCCGGTTTGCCTAAATAAGAGTCCCCCTTATGGTGGATGCACAACTAGTGGTGGTTGAAAAGACCTTCGTTTTGTGTTGTGTGTTGTTAGCTGTGAGGGAAGCTCTCATTTTAGACCCTACTGTATCGTTAAAAATGATATATCGACCGCGACCCCAGGTCAGGCGGGACTACCCCAGAATGTTTATAGGTCTGTTGAACACGACCAGAAAACTGGCCTA
>M02740:13:000000000-A85F6:1:1103:13245:11404, Helenium autumnale
TTCCGTAGGTGAACCTGCGGAAGGATCATTGTCGAAACCTGCATAGCAGAACAACTTGTGAACAAGTACTTACAACATGGCTTTTCGAGCATCAGTCCTTTGGTTTGAGACTTGTGAAGCCTTGTCGTCATGTGTTCGTGGTTTCCTCGTAAGAGGATCATGGGCATTATGTCGGCACAAGAACAAACCTCCGGCACGGTATGTGCCAAGGAATTTCAAACTTAAGATGGCTAGTGCAATGATTGCCCCGTTTACGNNNNNNNNNNNNNNNNNNNNNNNNNNNNNNNNTTGCCTGGGCGTCACTCATCACAACGCCCCCACCAAACTTCCTATCTAGGGGTCTATGCGGTAGGGGGCGGAGATTGGTCTCCTGTGCTTGTTGTGTGGTTGACCTAAATATGGGTTCCTTCAAGATGGACACATGATTAGTGGTGGTTGATAACACAGTCGTCTTGTGTTGTGTGTTATGATCTTGGAGGGATTAACTCTTTGAGCACCCTGTCGCGTTGTCTTATGATGATGCATCGATCGTGACCCCAGGTCAGGCGGGACTACCCAAGGCGCATAACGATACCAACGGCGTCGCGTC
>M02740:13:000000000-A85F6:1:1103:24568:11711, Heliantheae
TTCCGTAGGTGAACCTGCGGAAGGATCATTGTCGAACCCTGCACAGCAGAACGACCCGTGAACAAGTAAAAACACTGGCCGAGCGCGGACCGAAGCTTATGTTTTGATCCTAGTGAGGCCTTGTCGGCGTGTGTCTATGCTTGCACCATACATTTGGTGCATCATGGATTTCACGTAGACGCAATAACAAACCCCCGGCACGGTACGTGCCAAGGAAAACTAAAATTAAAGGGCCCATGCTATTGCGCCCCGTTCGNNNNNNNNNNNNNNNNNNNNNNNNNNNNNNNNNNNNNCGTCACGTATCACGTCGCCCCCACCAAACGTCCCTTCTAGGGGTGTCTTTGGTTGGGGCGGAGATTGGTCTCCCGTGCCCATGGTGTGGTTGGCCTAAATAGGAGTCTCATCAAGAGGGACGCACGACTAGTGGTGGTTGATAACACAGTCGTCTCGTGTCGTGCGTTTTCATTCTTAGGTGTAGATACTCTTAAATGACCCAAACGCGTTGTCTTGCGATGATGCTTCGATCGCGACCCCAGGTCAGGCGGGACTACCCGCCAACGTAACACGACCAGAAAACTGGCCTAACGACGTTTG
>M02740:13:000000000-A85F6:1:1103:22947:11790, Helenium autumnale
TTCCGTAGGTGAACCTGCGGAAGGATCATTGTCGAAACCTGCATAGCAGAACAACTTGTGAACAAGTACTTACAACATGGCTTTTCGAGCATCAGGCCTTTGGTTTGAGACTTGTGAAGCCCTGTCGTCATGTGTTCGTGGTTTCCTTGTAAGAGGATCATGGGCATTATGTCGGCACAAGAACAAACCTCCGGCACGGTATGTGCCAAGGAATTTCAAACTTAAGATGGCTAGTGCAATGATTGCCCCGTTTACGNNNNNNNNNNNNNNNNNNNNNNNNNNNNNNNNNNNNTGCCTGGGCGTCACGCATCACAACGCCCCCACCAAACTTCCTATCTAGGGATGTATGTGGTAGGGGGCGGAGATTGGTCTCCTGTGCTTGTTGTGTGGTTGACCTAAATATGGGTTCCTTCAAGATGGACACATGATTAGTGGTGGTTGATAACACAGTCGTCTTGTGTTGTGTGTTATGATCTTGGAGGGATTAACTCTTTGAGCACCCTGTCGTGTTGTCTTATGATGATGCATCGATCGCGACCCCAGGTCAGGCGGGACTACCCGCTGCGGAGGAAGCGATAAAACTCTGTAAAGTT
>M02740:13:000000000-A85F6:1:1103:16159:11923, Spartina pectinata
TTCCGTAGGTGAACCTGCGGAAGGATCATTGTCGTGACCCTAACAAAAATAGACTGTGAATATGTCATCCAAGCCGTCGGGTGACGGTGCTAGCACCGTCTCTCGGCATAGGCCACTTCCCTTCTGACGGAGGGGATGTGGCCCAAAAGAACCCACGGCGTCGTATGGCGTCAAGGAACACCATGTTGCATGCTCAGGGCCACGATCGGCGTGCTGAACGAGCCCTGCGCTGCTATGCTACCTGAATGTATAAGACNNNNNNNNNNNNNNNNNNNNNNNNNNNNNNNNNNNNGTTGAGGGCACGTCTGCCTGGGCGTCACGCCAAAAGGCACTCCCTTGCAATCCTTGCGTTGGATGTTGTGTTTGGCCTTCCATTCTACTTATAAGGTGTGGTAGGCTAAAGGATGTGGCTGCTGGCTATGGTGCCAGTCACAGCACTTGGTGGATGACACATGTTGTTCTCGAAGTTGTGACTTGTACTGAATCCGGTAACATTGGCCCTTTGGACCCATGGATCGATTGCTTGCACCGCGACCCCAGGTCAGTCGGGATTACCCACCCCTCACTTAATACCTTTCTTTTTGGTAGGGGGT
>M02740:13:000000000-A85F6:1:1103:25275:14091
TTCCGTAGGTGAACCTGCGGAAGGATCATTAACACATTTTGTAAAAAATCCTTACTCACAATTGCTGTTCTGTCTACGCTGGATGTGGTGGTGGTTGGTGCTGCTGTTTGTTGGTGGTGATTTTTCATCATCATCATCATCATCAGCGTCGTCACTCTCACAGTCAGTGCTAACAACAACAAACTATATGAACCTTTTCTTATGTTGTTTTGCGCTGCTTACGCAGTACAGACAAACATATTATCAAGTTCATAACNNNNNNNNNNNNNNNNNNNNNNNNNNNNNNNNNNNNNTGTCTGAGAGGTTTAACACTCACCTTAATGTGATTGATCCTTCTTGGGGGTTTTCTTCACAGATACTCCCAAAAAAGATCTCTCATGAAAGATGCGCGAGTGGATCTTTCGGTCCAATGAAGTGGTCACATCACTCGCATGTGATTTCATTGGAAGCACCGAATTATCCGCATGCTCGCGGTTTCATGTTTGTCGTTGCCGTCATTAATGGCGTCGCCGATTAACAAAACTCTCCACACCCTGCATCTGAANNNNNNNNNNNNNNNNNNNNNNNNNNNNNNNNNNNNNNNNNNNNNNNNNA
>M02740:13:000000000-A85F6:1:1103:7134:14337, Sonchus
TTCCGTAGGTGAACCTGCGGAAGGATCATTGTCGAACCCTGCAAAGCAGAACGACCTGTGAACATGTAAATACAACTTGGTGCTGTTGTGATGGGCCTTAGGTTTTGATCAGCAACACCATCCGGTGTGTTTCTATGGTATCTCTTTTGTTGTGCCATGGATGTCCCACTGGACCATAACAAACCCCGGCACGGCATGTGCCAAGGAAAACGATATATCGACCGCGACCCCAGGTCAGGCGGGACTACCCGCTGAGNNNNNNNNNNNNNNNNNNNNNNNNNNNNNNNNNNNNTAAAAATCGTAACAAGGTTTCCGTAGGTGAACCTGCGGAAGGATCATTGTCGAACCCTGCAAAGCAGAACGACCTGTGAACATGTAAATACAACTTGGTGCTGTTGTGATGGGCCTTAGGTTTTGATCAGCAACACCATCCGGTGTGTTTCTATGGTATCTCTTTTGTTGTGCCATGGATGTCCCACTGGACCATAACAAACCCCGGCACGGCATGTGCCAAGGAAAACGATATATCGACCGCGACCCCAGGTCAGGCGGGACTACCCGAGCAGTCCAAATGTTTTTGAGATGGCAGCAAC
>M02740:13:000000000-A85F6:1:1103:10141:14537, Sonchus arvensis
TTCCGTAGGTGAACCTGCGGAAGGATCATTGTCGAACCCTGCAAAGCAGAACGACCCGTGAACATGTAAATACAACTTGGTGCTGTTGTGATGGGCCTTAGGTTTTGATCAGCAACACCATCCGGTGTGTTTCTATGGTATCTCTTTTGTTGCGCCATGGATGTCCCACTGGACCATAACAAACCCCGGCACGGCATGTGCCAAGGAAAACGAAATACGAGAAGGTATCTACTTGATTTGCCCCGTTGAGTTTAAGNNNNNNNNNNNNNNNNNNNNNNNNNNNNNNNNNNNNNAGGAAGTAAAAATCGTAACAAGGTTTCCGTAGGTGAACCTGCGGAAGGATCATTGTCGAACCCTGCAAAGCAGAACGACCCGTGAACATGTAAATACAACTTGGTGCTGTTGTGATGGGCCTTAGGTTTTGATCAGCAACACCATCCGGTGTGTTTCTATGGTATCTCTTTTGTTGCGCCATGGATGTCCCACTGGACCATAACAAACCCCGGCACGGCATGTGCCAAGGAAAACGAAATACGAGAAGGTANNNNNNNNNNNNNNNNNNNNNNNNNNNNNNNNNNNNNNNNNNNNNNNNNT
>M02740:13:000000000-A85F6:1:1103:22712:15533, Melilotus officinalis
TTCCGTAGGTGAACCTGCGGAAGGATCATTGTCGATGCCTTACATGCAGTCCAACACGTGAATCAGTTTGAACACATTGGGGTGGGTTGAGGTGTTAACCACACCAAGACCTACCTCAGGTTCAGAGGCGGACGACTCGTGCGTTCTCCTTTGTGCCAAAAAACCAAACCCCGGCGCTGAATGCGTCAAGGAATTAAAATTTTGCCTCAGGTCAGGCGGGGCTACCCGCTGAGTTTAAGCATATCAATAAGCGGAGNNNNNNNNNNNNNNNNNNNNNNNNNNNNNNNNNTTATCATTTAGAGGAAGTAAAAATCGTAACAAGGTTTCCGTAGGTGAACCTGCGGAAGGATCATTGTCGATGCCTTACATGCAGTCCAACACGTGAATCAGTTTGAACACATTGGGGTGGGTTGAGGTGTTAACCACACCAAGACCTACCTCAGGTTCAGAGGCGGACGACTCGTGCGTTCTCCTTTGTGCCAAAAAACCAAACCCCGGCGCTGAATGCGTCAAGGAATTAAAATTTTGCCTCAGGTCAGGCGGGGCTACCCTGGCTTCCTTGCTGGTCAGATTGGTCTAGCGACATACTA
>M02740:13:000000000-A85F6:1:1103:7752:16293, Asteraceae
TTCCTTAGGTGAACCTGCGGAAGGATCATTGTCGAAACCTGCATAGCAGAACAACTTGTGAACAAGTACTTACAACATGGCTTTTCGAGCATCAGGCCTTTGGTTTGAGACTTGTGAAGCCTTGTCGTCATGTGTTCGTGGTTTCCTTGTAAGAGGATCATGGGCATTATGTCGGCACAAGAACAAACCTCCGGCACGGTATGTGCCAAGGAATTTCAAACTTAAGATGGCTAGTGCAATGATGCCCCGTTTACGGNNNNNNNNNNNNNNNNNNNNNNNNNNNNNNNNNNNNGTCTGCCTGGGCGTCACGCATCGCGTCGCTCCCACCAACCCCTTTGGGATGATTGGTTGGGGGCGGATATTGGTCTCCCGTTTTTCACCGAGCGGTTGGCCAAAAAAAAGAGTCCCTTTTGACAGGAACACGACTAGTGGTGGTTTTCAAAACCCAGAATTTTGTTGTGTGTCTTGTCAAGAGGGTGCATCTTAATAGACCCAACGCGTTGTCATGAGACGACGCTTCGACCGCGACCCCAGGTCAGGCGGGACTACCCGATTACCCCTCAATCTTTTATCACGAAGTCATGATTGAATCG
>M02740:13:000000000-A85F6:1:1103:8074:16377, Helenium autumnale
TTCCGTAGGTGAACCTGCGTAAGGATCATTGTCGAAACCTGCATAGCAGAACAACTTGTGAACAAGTACTTACAACATGGCTTTTCGAGCATCAGGCCTTTGGTTTGAGACTTGTGAAGCCTTGTCGTCATGTGTTCGTGGTTTCCTTGTAAGAGGATCATGGGCATTATGTCGGCACAAGAACAAACCTCCGGCACGGTATGTGCCAAGGAATTTCAAACTTAAGATGGCTAGTGCAATGATGCCCCGTTTACGGNNNNNNNNNNNNNNNNNNNNNNNNNNNNNNNNNNNNTCACGCATCACAACGCCCCCACCAACCTTCCTATCTAGGGATGTATGTGGTAGGGGGCGGAGATTGGTCTCCTGTGCTTGTTGTGTGGTTGACCTAAATATGGGTTCCTTCAAGATGGACACATGATTAGTGGTGGTTGATAACACAGTCGTCTTGTGTTGTGTGTTATGATCTTGGAGGGATTAACTCTTTGAGCACCCTGTCGTGTTGTCTTATGATGATGCATCGATCGCGACCCCAGGTCAGGCGGGACTACCCGTGCTGATGCTTCCTCTGCTGGTATGGTTGACGCCGGATTTGA
>M02740:13:000000000-A85F6:1:1103:4412:16431, Trifolium
TTCCGTAGGTGAACCTGCGGAAGGATCATTGTCGATGCCTTACAAGCAGACCAACACGTGAATCAGTTTGAACACATAGGGTTGGTTTGAGGTGTTCAACACCTCGGCTTGCCTCTGGTTCGGAGGAGGACGATGTTGTGCGTTCTCCTTTGTGCCAAAACACAAACCCCGGCGCTGAATGCGTCAAGGCATTTAAAATTTGCTCTGAGCGCACCTGCATGGCACCGGAGACGGTTTTCGTGCGGGTTGTGTTCTGNNNNNNNNNNNNNNNNNNNNNNNNNNNNNNNNTGCCTTGGCGTCAAATATCGAAGCCTCTCGCCATTTTCCTATATTGATAGGGGTATTGTGCAGGGTGAATGTTGGCCTCCCGTGAGCTCTATTGCCTCATGGTTGGTTGAAAATCGAGACCTTGGTAGGGTGTGCCATGATAGGTGGTGGCTGTGTTACGCACGAGACCAAGTAAGTCATGTGCTGCTCTATTGAATTTAGGCCTCTTTTACCCACATGCGTTTCGAAACGCTCGTGATGAGACCTCAGGTCAGGCGGGGCTACCCGAAACCTGCTGTTGCTTGGAAAGATTGGTGTTTTC
>M02740:13:000000000-A85F6:1:1103:25019:16605, Asteraceae
TTCCGTAGGTGAACCTGCGGAAGGATCATTGTCGAAGCCTGCAAAGCAGAACGACCCGCGAACACGTTACAACAACCATGCTAGGATGGTTCGGGCATTTGTTCGATCCTCCTGGCATACCGTTGATGTGCGGCCTAGATGACCCTTTGGGTTACTGGTCGTTGCATTGACGTAACAAAACCCCGGCACGGGATGTGCCAAGGAAATATAAATTTAAGAATTGCCTGTTCCATGTGTCCCGTTTGCGGTGTGCTCANNNNNNNNNNNNNNNNNNNNNNNNNNNNNNNNNNNNTGCCTGGGCGTCACGCATCACAACGCCCCCACCAATCTTCCTATCTAGGGATGTATGTGGTAGGGGGCGGAGATTGGTCTCCTGTGCTTGTTGTGTGGTTGACCTAAATATGGGTTCCTTCAAGATGGACACATGATTAGTGGTGGTTGATAACACAGTCGTCTTGTGTTGTGTGTTATGATCTTGGAGGGATTAACTCTTTGAGCACCCTGTCGTGTTGTCTTATGATGATGCATCGATCGCGACCCCAGGTCAGGCGGGACTACCCACCAAATCGCTGATAAAGGAAAGGATACAACCG
>M02740:13:000000000-A85F6:1:1103:6081:17999, Helenium autumnale
TTCCGTAGGTGAACCTGCGGAAGGATCATTGTCGAAACCTGCATAGCAGAACAACTTGTGAACAAGTACTTACAACATGGCTTTTCGAGCATCAGGCCTTTGGTTTGAGACTTGTGAAGCCTTGTCGTCATGTGTTCGTGGTTTCCTTGTAAGAGGATCATGGGCATTATGTCGGCACAAGAACAAACCTCCGGCACGGTATGTGCCAAGGAATTTCAAACTTAAGATGGCTAGTGCAATGATGCCCCGTTTACGGNNNNNNNNNNNNNNNNNNNNNNNNNNNNNNNNNNNNTCACGCATCACAACGCCCCCACCAAACTTCCTATCTAGGGATGTATGTGGTAGGGGGCGGAGATTGGTCTCCTGTGCTTGTTGTGTGGTTGACCTAAATATGGGTTCCTTCAAGATGGACACATGATTAGTGGTGGTTGATAACACAGTCGTCTTGTGTTGTGTGTTATGATCTTGGAGGGATTAACTCTTTGAGCACCCTGTCGTGTTGTCTTATGATGATGCATCGATCGCGACCCCAGGTCAGGCGGGACTACCCTAGGGATTTTATTGGTATCAGGGTTAATCGTGCCAAGAAAAGC
>M02740:13:000000000-A85F6:1:1103:22334:18807, Helenium autumnale
TTCCGTAGGTGAACCTGCGGAAGGATCATTGTCGAAACCTGCATAGCAGAACAACTTGTGAACAAGTACTTACAACATGGCTTTTCGAGCATCAGGCCTTTGGTTTGAGACTTGTGAAGCCTTGTCGTCATGTGTTCGTGGTTTCCTTGTAAGAGGATCATGGGCATTATGTCGGCACAAGAACAAACCTCCGGCACGGTATGTGCCAAGGAATTTCAAACTTAAGATGGCTAGTGCAATGATGCCCCGTTTACGGNNNNNNNNNNNNNNNNNNNNNNNNNNNNNNNNNNNNGCCTGGGCGTCACTAATCACAACGCCCCAACCAAACTTCCTATCTAGGGATCTAGGCGGTAGGGGGCGGAGATTGGTCTCCTGTGCTTGTTGTGTGGTTGACCTAAATATGGGTTCCTTCAAGATGGACACATGATTAGTGGTGGTTGATAACATAGTCGTCTTGTGTTGTGTGTTATGATCTTGGAGGGATTAACTCTTTGAGCACCCTGTCGTGTTGTCTTATGATGATGCATCGATCGCGACCCCAGGTCAGGCGGGACTACCCGCCGAAGAAGCTGGAGTAACAGAAGGGAAAGATT
>M02740:13:000000000-A85F6:1:1103:19728:19235, Raphanus sativus
TTCCGTAGGTGAACCTGCGGAAGGATCATTGTCGTATCCTGGAAACAGAACGACCCGAGAACGTTGAAACATCACTCTCGGTGGGCTGGGTTCTCTTACCGGAATCCATGCCTTCCGATTCCGTGGTTATGTGTTTCGTCCCCGGTCAAGGCTGGGTCGTGCACATAGCTTCCGGAGATCACCAAACCCCGGCACGAAAAGTGTCAAGGAACATGCAACTAAACAGTCTGCTTTCGCCAACCCGGAAACGGTGTTTNNNNNNNNNNNNNNNNNNNNNNNNNNNNNNNNNNNNNAGTTGCGCCCCAAGCCTTTTGGCCGAGGGCACGTTTGCCTGGGGGTCACAAATCGTCGTCCCCCCATCCTCTCGAGGATATAGGACGGAAGCTGGTCTCCCGTGTGTTACCGCACGCGGTTGGCCAAAATCCGAGCTAAGGATGCCAGGAGCGTCTTGACATGCGGTGGTGAATTCAATCTCCTCGTCATATCGTCGGTCGTTCCGGTCCAAAAGCTCTCGATGACCCAAAGTCCTCAACGCGACCCCAGGTCAGGCGGGATCACCCTTTGAGAATCAAAAAGAGCTTACTAAAATGCAAC
>M02740:13:000000000-A85F6:1:1103:12804:19304, Sonchus arvensis
TTCCGTAGGTGAACCTGCGGAAGGATCATTGTCGAAGCCTGCAAAGCAAACGACCCGCGAACATGTAAATACAACTTGGTGCTGTTGTGATGGGCCTTAGGTTTTGATCAGCAACACCATCCGGTGTGTTTCTATGGTATCTCTTTTGTTGTGCCATGGATGTCCCACTGGACCATAACAAACCCCGGCACGGCATGTGCCAAGGAAAACGAAATACGAGAAGGTATCTACTTGATTTGCCCCGTTTTGCGGTGTGNNNNNNNNNNNNNNNNNNNNNNNNNNNNNNNNNNNNGGCGTCACGCATCGCGTCGCCCCTGCCAAACATCCTTAATGGGTAAGCATGGTGGTGGGGCGGAAAATGGCCTCCCGTTCTTGTGTCCGGTTTGCCTAAATAAGAGTCCCCCTTATGGTGGATGCACAACTAGTGGTGGTTGAAAAGACCTTCGTTTTGTGTTGTGTGTTGTTAGCTGTGAGGGAAGCTCTCATTTTAGACCCTACTGTATCGTTAAAAATGATATATCGACCGCGACCCCAGGTCAGGCGGGACTACCCCCATCTCGAAGGAGTCGCCAGCGATAACCGGAGTAGAAATT
>M02740:13:000000000-A85F6:1:1103:7414:21057
TTCCGTAGGTGAACCTGCGGAAGGATCATTGTCGATGCCTTACAAGCAGTCCAACACGTGAATCAGTTTGAACACATTGGGGTGGGTTGAGGTGTTAACCACACCAAGACCTACCTCAGGTTCAGAGGCGGACGACTTGTGCGTTCTCCTTTGTGCCAAAAAACCAAACCCCGGCGCTGAATGCGTCAAGGAATTAAAATTTTGCTCTGAGCGCACCTGCATGGCATCGGAAACGGTGTTCGTGCGGGTTACGTTTNNNNNNNNNNNNNNNNNNNNNNNNNNNNNNNNNNNNNCACGCCTGCCTGGGCGTCAATCATCTATTCGTCCCCTAACCTCTGCTCCCCATAAAGGAGCTCGGGTCCTGGTTACGGAAGTTGGCCTCCCGTGGTCTAGAAGTGTGGCTGGCCTAAAATCGAGCATCGGGTTGGTGATCTCCGAGGCACGCGGTGGTTGTTCATTCATACCTCGTGATGTTGCCCCGGAGCATCTTCCACAAGAAGCTCCACGACCCTAGATACATATCGATGCGACCCCAGGTCAGGCGGGGCCACCCTTTGCGACCTTTCGCCATCAACTAACGATTCTGTCAAAAAC
>M02740:13:000000000-A85F6:1:1103:21505:21793, Cirsium
TTCCGTAGGTGAACCTGCGGAAGGATCATTGTCGAAGCCTGCACAGCAGAACGACCTGTGGACACGTAATCACAGCCGGGCGTCAACGGGGTCGGGTGTGAGCCCGGTGCCTGCGATGCCTCGTCGATGTGCGTCTGCGATGCCCCGTTTTGAGGCGTCGTGGATGTTGCGTCGGCACCTAAACAAACCCCGGCACGGCATGTGCCAAGGAAAACAAAACATAGGAAGGGCGCGTCCCGTGTTTAAGCATATCAATNNNNNNNNNNNNNNNNNNNNNNNNNNNNNNNNNNNNNTATCATTTAAAGGAAGGAAAAGTCGTAAAAAGGTTTCCTTAGGTGAACCTGCGGAAGGATCATTGTCGAAGCCTGCACAGCAGAACGACCTGTGGACACGTAATCACAGCCGGGCGTCAACGGGGTCGGGTGTGAGCCCGGTGCCTGCGATGCCTCGTCGATGTGCGTCTGCGATGCCCCGTTTTGAGGCGTCGTGGATGTTGCGTCGGCACCTAAACAAACCCCGGCACGGCATGTGCCAAGGAAAACAAAACATAGGAAGGGCGCGTTCCTTCGAGATGGACGCCGTTGAGATGCAAAA
>M02740:13:000000000-A85F6:1:1103:24111:22039, Trifolium
TTCCGTAGGTGAACCTGCGGAAGGATCATTGTCGATGCCTTACATGCAGACCAACACGTGAATCAGTTTGAACACATAGGGTTGGTTTGAGGTGTTCAACACCTCGGCTTGCCTCTGGTTCGGAGGAGGACGATGTTGTGCGTTCTCCTTTGTGCCAAAACACAAACCCCGGCGCTGAATGCGTCAAGGAATTTAAAATTTGCTCTGAGCGCACCTGCATGGCACCGGAGACGGTTTTCGTGCGGGTTGTGTTCTGNNNNNNNNNNNNNNNNNNNNNNNNNNNNNNNNNNNNNCGTCACATATCGAAGCCTCTCTCCAATTTCCTATATTGATAGGGGTATTGTGCAGGGCGAATGTTGGCCTCCCGTGAGCTTTATTGCCTCATGGTTGGTTGAAAATCGAGACCTTGGTAGGGTGTGCCATGATAGGTGGTGGCTGTGTTACGCACGAGACCAAGTAAGTCATGTGCTGCTCTATTGAATTTAGGCCTCTTTTACCCACATGCGTTTCGAAACGCTCGTGATGAGACCTCAGGTCAGGCGGGGCTACCCCCTACCCGTATCCATCTGAATGCAATGAAGAAAACCAAAGGAG
>M02740:13:000000000-A85F6:1:1104:22085:4111, Ascosphaera apis
TTCCGTAGGTGAACCTGCGGAAGGATCATTAATGTGTGTCTGTGCGGCTAGGTGCCCCTAAACAAGGCCCTGCCGCGCACTCCCACCCTTGTCTACCTTACCTGTTGCTTCGGCGGGCCTGCGGGTTCTCGCGAGCCTGCTGCCGGAGGGGTTAGTTCCCCCCTGGCTAGCGTCCGCCGAAGATAAACGAACTCCAGTCGAAGATTGAAGTCTGAAGAAAATTGATAAATAAATCAAAACTTTCAACAACGGATCTNNNNNNNNNNNNNNNNNNNNNNNNNNNNNNNNNNNNNCGAATCTTTGAACGCACATTGCGCCCTCTGGTATTCCGGGGGGCATGCCTGTCCGAGCGTCATTGCAACCCTCAAGCACGGCTTGTGTGTTGGGCGATCGTCCCGTCTTAGGAGGGACGCGCCCGAAAGGCAGTGACGGCGTCGTGTTCCGGTGCCCGAGCGTATGGGGCTTTGTCTTTCGCTCTAGTGGCCTGGCCGACTGTCCGGTCTAACCATCATTTACTTCTAGTGGTTGACCTCGGATCAGGTAGGGTTACCCGTGCTCCCCACGGTCACATTACATTTACCCTGACTCGGTATA
>M02740:13:000000000-A85F6:1:1104:8066:7758, Sium suave
TTCCGTAGGTGAACCTGCGGAAGGACCATTGTCGAATCCTGCAATAGCAAAATGACCCGCTAACATGTAAAAACACTGGCAAGCGTCGGGGGGCTTAGGCCTCTCGTCAGCGAACCCCAGGTAGGTGGCCCTTCGGGTGCCCACCGGCCTACGAAATCGGGCGCGGAAAGCGCCAAGGAAAGTAAAACTGAATCGAACGTGCGCTTCTTGTACGCAGGAAGCGTCGTCATTCTGAAACACAAACGACTCTCGGCAANNNNNNNNNNNNNNNNNNNNNNNNNNNNNNNNNNNNCCTGGGTGTCACGCATCTTGTTGCCCCGACCTCTCACTCCCCAAGGGGAGTTGGGCCGGTATGGGGGCGGATAATGGCCTCCCGTGCCATGCGGTGCGGTTGGTGCAAAAATGAGTCTTTTGGCGACGCACGTCACGACATCGGTGGTTGTAAAAAGACCCTCTTGTATTGTTGTGCCAATGCGTGACGCCTTAGCGAGCTCAAGGACCCCAAGGCGCCACATACTGTGTGCGCTTCGACTGTGACCCCAGGTCAGGCGGGACTACCCACATGATTAAACTCCTAAGCAGAAAACCTACTG
>M02740:13:000000000-A85F6:1:1104:23927:10406, Melilotus officinalis
TTCCGTAGGTGAACCTGCGGAAGGATCATTGTCGATGCCTTACAAGCAGTCCAACACGTGAATCAGTTTGAACACATTGGGGTGGGTTGAGGTGTTAACCACACCAAGACCTACCTCAGGTTCAGAGGCGGACGACTCGTGCGTTCTCCTTTGTGCCAAAAAACCAAACCCCGGCGCTGAATGCGTCAAGGAATTAAAATTTTGCTCTGAGCGCACCTGCATGGCATCCGAGACGGTGTTCGTGTGGGTTAAGTTTNNNNNNNNNNNNNNNNNNNNNNNNNNNNNNNNNNNNNTGCCTGGGTGTAACATATCGAAGCTTCCTGCCAATTTCCTTTTGATAGGTATTGTGCATGCTGGTGAATGTTGGCCTCCCGTGAGCTCTATTGTCTCATGGTTGGTTGAAAATCGAGACCTTGGTAGGGTGTGCCATGATAGATGGTGGTTGTGTGACCCACGAGAAACCAAGATCATGTGCTGCCCTATTCAATTCGGCCTCTTTTACCCATATGCGTTTTGTAAACGCTCGTGATGAGACCTCAGGTCAGGCGGGGCTACCCAGGGAAGGGAAGGAAGAGAGGGAGGAGAAGGAGGAGA
>M02740:13:000000000-A85F6:1:1104:18978:10541, Elaeagnus
TTCCGTAGGTGAACCTGCGGAAGGATCATTGTCGAAACCTGCCAAGCAGAACGACCCGCGAACATGTTCCAAAATTGGGAGCGGCCTAGCCTCCTGGCTTGGACGGCCCCGCTGTTGGTTGGAATGTTGTACGGTGCTGTCCCTTGCTTCCACGCACGTGCGGCGAGCATCGCAACGTGCCCTCCTGCAGAATCCTAACCCCGGCGCAAATCGCGCCAAGGAACTCGAACGAATGAGCGTGCTCTCCCTTGGCCCGNNNNNNNNNNNNNNNNNNNNNNNNNNNNNNNNNNNNNGCCTGGGCGTCACACACCGTTGCCCTCCCGACACCACGTGCCTTCAAGGCTACGTCGGTCGTGGAGGCATACATTGGCTTCCCGCGAGCCTCGTCTCGTGGCTGGCCCAAATTCTAGTCATTGGCGACCGGTGCCACGACAATGGTGGTCGTCGAACCTTCGGTCCCCCGTCGTGGGTTCCGGTCGTGCATGATGCAGGGACCCCAAAGCATCCGGTGAAGGATGCTTTCGATGCGACCCCAGGTCAGGCGGGGCTACCCGTAATTGAAGGTATAATAAAAACCTTCGGGGCGGTGGTCTA
>M02740:13:000000000-A85F6:1:1104:23124:10640
TTCCGTAGGTGAACCTGCGGAAGGATCATTAAAGAGATAGGGTCTTCACGGCCCGACCTCCAACCCTCTGTTGTTAAAACTACCTTGTTGCTTTGGCGGGACCGTCTCGGTCTCCGAGCGCACTAACCTTCGGGTTGGTGAGTGCCCGCCAGAGTCCAACCAAACTCTTGTATTAAACCAGTCGTCTGAGTATAAAATTTTAATTAAATTAAAACTTTCAACAACGGATCTCTTGGTTCTCGCATCGATGAAGAACNNNNNNNNNNNNNNNNNNNNNNNNNNNNNNNNNNNNNTGTGAATTGCAGAATTCAGTGAATCATCAAATCTTTGAACGCACATTGAGCCCCCTGGTATTCCGGGGGGCATGCCTGTTCGAGCGTCATTACAACCCTCAAGCACTGCTTGGTATTGGGCGCTGCCGGCTTCCGGCAGGCCCCAAAATCAGTGGCGGCGCCATTCGGCTTCAAGCGTAGTAACTACTTCTCGCTTCGGAGGACCGGGTGCGTGCTCGCCAGCAACCCCCAATTTATTCAGGTTGACCTCGGATCAGGTAGGGATACCCGGGAGGAAGGAGGAGGGGGAAAGAGGGAGGGA
>M02740:13:000000000-A85F6:1:1104:27898:11792, Asteraceae
TTCCGTAGGTGAACCTGCGGAAGGATCATTGTCGAACCCTGCAAAGCAGAACGACCCGTGAACATGTAAATACAACTTGGTGCTGTTGTGATGGGCCTTAGGTTTTGATCAGCAACACCATCCGGTGTGTTTCTATGGTATCTCTTTTGTTGTGCCATGGATGTCCCACTGGACCATAACAAACCCCGGCACGGCATGTGCCAAGGAAAACGAAATACGAGAAGGTATCTACTTGATTTGCCCCGTTTTGCGGTGTNNNNNNNNNNNNNNNNNNNNNNNNNNNNNNNNNNNNGGCTGAGGGCACGTCTGCCTGGGCGTTACGCATCGCGTCGCTCCCACCAACCCTCCCTTTGGGATGATTGGTTTGGGGCGGATATTGGTCTCCCGTTTTTCACCGAGCGGTTGGCCAAAAAAAGAGTCCCTTTTGACAGGAACACGACTAGTGGTGGTTGACAAAACCCAGAATTCTGTTGTGTGTCTTGTCAAGATGGTGCATCTTAATAGACCCAACGCGTTGTCATGACGCTTCGACCGCGACCCCAGGTCAGGCGGGACTACCCACGCTCGGCATCGGCGTGTGAATCATTAGCCTT
>M02740:13:000000000-A85F6:1:1104:6960:12339, Asteraceae
TTCCGTAGGTGAACCTGCGGAAGGATCATTGTCGAAGCCTACAAAGCAGAACGACCCGTGAACATGTTATAACAACTATGCCAGGATGGGTCGGACGTCAGTTCGATTCTCATGGCACACCGTTGATGTGCGGCCTCGATGGCCTTTTGGGTCTTCTTGGTCGTTGCTTTGACGTAACAAAACCCCGGCACGGGATGTGCCAAGGAAATTTAAATTGAAGAATTGCCTGTTCCATGATGTCCCGTTTGCGGTTTGCNNNNNNNNNNNNNNNNNNNNNNNNNNNNNNNNNNNNNTTGCCTGGGCGTCACGCATCACAACGCCCCCACCAAACTTCCTATCTAGGGATGTATGTGGTAGGGGGCGGAGATTGGTCTCCTGTGCTTGTTGTGTGGTTGACCTAAATATGGGTTCCTTCAAGATGGACACATGATTAGTGGTGGTTGATAACACAGTCGTCTTGTGTTGTGTGTTATGATCTTGGAGGGATTAACTCTTTGAGCACCCTGTCGTGTTGTCTTATGATGATGCATCGATCGCGACCCCAGGTCAGGCGGGACTACCCAGGTGCCGAAGAAGCTGGAGTAACAGAAGTGA
>M02740:13:000000000-A85F6:1:1104:17310:12820, Penicillium
TTCCGTAGGTGAACCTGCGGAAGGATCATTACCGAGTGAGGGCCCTCTGGGTCCAACCTCCCACCCGTGTTTATTTTACCTTGTTGCTTCGGCGGGCCCGCCTTAACTGGCCGCCGGGGGGCTCACGCCCCCGGGCCCGCGCCCGCCGAAGACACCCTCGAACTCTGTCTGAAGATTGAAGTCTGAGTGAAAATATAAATTATTTAAAACTTTCAACAACGGATCTCTTGGTTCCGGCATCGATGAAGAACGCAGCNNNNNNNNNNNNNNNNNNNNNNNNNNNNNNNNNNNNTGAATCATCGAGTCTTTGACCGCACTTTGCGCCCCCTGGTATTCCGGGGGGCATGCCTGTCCGTGCGTCATTGCTGCCCTCAAGCCCGGCTTGTGTGTTGGGCCCCGTCCTCCGATTTCCGGGGGACGGGCCCGAAAGGCAGCGGCGGCACCGCGTCCGGTCCTCGAGCGTATGGGGCTTTGTCACCCGCTCTGTAGGCCCGGCCGGCGCTTGCCGATCAACCCAAATTTTTTTATCCAGGTTGACCTCGGATCAGGTAGGGATACCCTTTTCGAGCTTCTCGAGCTGCGCAAGGATAGGT
>M02740:13:000000000-A85F6:1:1104:14836:12974
TTCCGTAGGTGAACCTGCGGAAGGATCATTTATGTTGCCTAACAACCAGATCGACCCGCGGACATGTTATATTTACCTCTCATGGGTGGCTTGGTTCTCCATTGCCCCCATAAGCCGGGAGGGGGTCGCTCTCGCGGTCTCCTCTCGGTGTAACAAAAACCCCGGCGCTGAATGTGCCAAGGATGTTGGAATTGTTCTGTGCACCCTCGTCGCTGACCCGGAAACGGATCTCGGGCGTGTGGATGTGCAAACACTTNNNNNNNNNNNNNNNNNNNNNNNNNNNNNNNNNNNAGTTGCGCCCCAAGCCTTCTGGCCGAGGGCACGTGTGCCTGGGTGTCACAAATCGTCGTCCCCCCCATCCTCTCGAGGATATGGGACGGAAGCTGGTCTCCCGTGTGTTACCGCACGCGGTTGGCCAAAATCCGAGCTAAGGGCGCCAGGAGCGTCTCGACATGCGGTGGTGAATTCAAGCCTCGTAATATCGTCGGTCGTTCCGGTCCAAAAGCTCTCGATGACCCGAAGTCCTCAACGCGACCCCAGGTCAGGCGGGATCACCCCTGGAGTAACAGAATGGAAAACACCAATCTTTCCA
>M02740:13:000000000-A85F6:1:1104:8435:13310
TTCCGTAGGTGAACTAGCGCAAGGATCATTGTCGAACCCTGCATGGCAGAACGACCCGTGAACATGTTAAAACAGGCGGCCTCCTAGGCCTTGAAGCATATGCTTTGAGCCTTGTGAGTCCTTGTTGACGTGTGTTTTCATTCTTGAGTCAGACGCTCTTAACATACCAAGATGCGTTGTCTTGTGACGACGCTTCGATCGCGACCCCAGGTCAGGTGGGACTACCCTCTGAGTTTAAGCATATCAATAAGCGGAGNNNNNNNNNNNNNNNNNNNNNNNNNNNNNNNNNCTTATCATTTAGAGGAAGTAGAAATCGTAACAAGGTTTCCGTAGGTGAACTAGCGCAAGGATCATTGTCGAACCCTGCATGGCAGAACGACCCGTGAACATGTTAAAACAGGCGGCCTCCTAGGCCTTGAAGCATATGCTTTGAGCCTTGTGAGTCCTTGTTGACGTGTGTTTTCATTCTTGAGTCAGACGCTCTTAACATACCAAGATGCGTTGTCTTGTGACGACGCTTCGATCGCGACCCCAGGTCAGGTGGGACTACCCTCTGCTGGTATGGTTGACGCCGGCGCTTTCCTGCTCCT
>M02740:13:000000000-A85F6:1:1104:16746:13650, Sonchus arvensis
TTCCGTAGGTGAACCTGCGGAAGGATCATTGTCGAACCCTGCAAAGCAGAACGACCCGTGAACATGTAAATACAACTTGGTGCTGTTGTGATGGGCCTTAGGTTTTGATCAGCAACACCATCCGGTGTGTTTCTATGGTATCTCTTTTGTTGTGCCATGGATGTCCCACTGGACCATAACAAACCCCGGCACGGCATGTGCCAAGGAAAACGATATATCGACCGCGACCCCAGGTCAGGCGGGACTACCCGCTGAGNNNNNNNNNNNNNNNNNNNNNNNNNNNNNNNNNNNNATAAAAATCGTAACAAGGTTTCCGTAGGTGAACCTGCGGAAGGATCATTGTCGAACCCTGCAAAGCAGAACGACCCGTGAACATGTAAATACAACTTGGTGCTGTTGTGATGGGCCTTAGGTTTTGATCAGCAACACCATCCGGTGTGTTTCTATGGTATCTCTTTTGTTGTGCCATGGATGTCCCACTGGACCATAACAAACCCCGGCACGGCATGTGCCAAGGAAAACGATATATCGACCGCGACCCCAGGTCAGGCGGGACTACCCCGGCGCTTTAAAATAGTTGTTATAGATATTCA
>M02740:13:000000000-A85F6:1:1104:25213:15048, Lactuca serriola
TTCCGTAGGTGAACCTGCGGAAGGATCATTGTCGAACCCTGCAAGGCAGAACGACCTGTGAACATGTAAGCACAACGGGGTGACAGGGATATGGGCCTTGGTCCTGATCCCCTAACCCTTCCTGATGTGAATTCGTGGTGTCTTTTTTTGGGGCATCATGGATTCCGTTGGACCATAACAAAACCCCGGCACGGCATGTGCCAAGGAAAGCAAAAATGAGAAGGACGCGTCCTGTGTCGCCCCGTTCGCGGTGTGCNNNNNNNNNNNNNNNNNNNNNNNNNNNNNNNNNNNNNGGCGTCACGCATCACGTCGCCTCCCACCATACCTACCCAACGGGTTGGCGTGGTGTTGGGGGCGGATATTGGCCTCCCGTGCTTGTGTTTCGGTTGGCCTAAATAGGAGTTCCCTTCGGCGGACACACGACTAGTGGTGGTTGAATAGACCGTTGTCTTGTGTTCTGTGTCGTGAGCTGGGAGGGAAGCCCTCATCAAAGACCCTTTGTATCGTCTTCGGATGATGCTTCGACCGCGACCCCAGGTCAGGCGGGACTACCCCAGGTTAAATTTAATGTGACCGTTTATCGCAATCTGCCGA
>M02740:13:000000000-A85F6:1:1104:15131:15100, Solidago
TTCCGTAGGTGAACCTGCGGAAGGATCATTGTCGAAGCCTGCAAAGCAGAACGACCCGTGAACATGTTATAACAACCATGCCAGGATGGGTCGGACGTCAGTTCGATTCTCATGGCACACCGTTGATGTGCGGCCTCGATGGCCTTTTGGGTCTTCTTGGTCGTTGCTTTGACGTAACAAAACCCAACGCGTTGTCATGAATCAATGCTTCGACCGCGACCCCAGGTCAGGCGGGACTACCCGCTGAGTTTAGCATNNNNNNNNNNNNNNNNNNNNNNNNNNNNNNNNNNNNNTTAGAGGAAGGAGAAGTCGTAACAAGGTTTCCGTAGGTGAACCTGCGGAAGGATCATTGTCGAAGCCTGCAAAGCAGAACGACCCGTGAACATGTTATAACAACCATGCCAGGATGGGTCGGACGTCAGTTCGATTCTCATGGCACACCGTTGATGTGCGGCCTCGATGGCCTTTTGGGTCTTCTTGGTCGTTGCTTTGACGTAACAAAACCCAACGCGTTGTCATGAATCAATGCTTCGACCGCGACCCCAGGTCAGGCGGGACTACCCTGAAATTTCTATGAAGGATGTTTTCCGTTCT
>M02740:13:000000000-A85F6:1:1104:7652:15688, Heliantheae
TTCCGTAGGTGAACCTGCGGAAGGATCATTGTCGAACCCTGCACAGCAGAACGACCCGTGAACAAGTAAAAACACTGGCCGAGCGCGGACTGAAGCTTATGTTTTGATCCTAGTGAGGCCTTGTCGGCGTGTGTCTATGCTTGCACCATACATTTGGTGCATCATGGATTTCACGTAGACGCAATAACAAACCCCCGGCACGGTACGTGCCAAGGAAAACTAAAATTAAAGGGCCCATGCTATTGCGCCCCGTTCGNNNNNNNNNNNNNNNNNNNNNNNNNNNNNNNNNNNNNTGCCTGGGCGTCACGTATCACGTCGCCCCCACCAAACGTCCCTTCTAGGGGTGTCTTTGGTTGGGGCGGAGATTGGTCTCCCGTGCCCATGGGGTGGTTGGCCTAAATAGGAGTCTCATCAAGAGGGACGCACGACTAGTGGTGGTTGATAACACAGTCGTCCCGTGTCGTGCGTTTTCATTCTTAGGTGTAGATACTCTTAAATGACCCAAACGCGTTGTCTTGCGATGATGCTTCGATCGCGACCCCAGGTCAGGCGGGACTACCCCTGGGCATCTGGCTATGATGTTGATGGAACTGA
>M02740:13:000000000-A85F6:1:1104:12219:15742, Ascosphaera apis
TTCCGTAGGTGAACCTGCGGAAGGATCATTAATGTGTGTCTGTGCGGCTAGGTGCCCCTAAACAAGGCCCTGCCGCGCACTCCCACCCTTGTCTACCTTACCTGTTGCTTCGGCGGGCCTGCGGGTTCTCGCGAGCCTGCTGCCGGAGGGGTTAGTTCCCCCCTGGCTAGCGTCCGCCGAAGATAAACGAACTCCAGTCGAAGATTGAAGTCTGAAGAAAATTGATAAATAAATCAAAACTTTCAACAACGGATCTNNNNNNNNNNNNNNNNNNNNNNNNNNNNNNNNNNNNNCGAATCTTTGAACGCACATTGCGCCCTTGGGTATTCCGGGGGGCATGCCTGTCCGAGCGTCATTGCAACCCTCAAGCACGGCTTGTGTGTTGGGCGATCGTCCCGTCTTAGGAGGGACGCGCCCGAAAGGCAGTGACGGCGTCGTGTTCCGGTGCCCGAGCGTATGGGGCTTTGTCTTTCGCTCTAGTGGCCTGGCCGACTGTCCGGTCTAACCATCATTTACTTCTAGTGGTTGACCTCGGATCAGGTAGGGTTACCCTAATTTATCCTCAAGTAAGGGGCCGACGATGAGGGACATAAA
>M02740:13:000000000-A85F6:1:1104:14524:16733, Artemisia absinthium
TTCCGTAGGTGAACCTGCGGAAGGATCATTGTCGAACCCTGCAAAGCAGAACGACCCGTGAACACGTAAAAACAACGAGCGTAGATTGGATCAGGCACTTGTTTGATCCTTTCGACGCTTTGTCGACGCGCATTCACTCGGGTTCTTTTGGACCTTGTGAGTGTGTCGTTGGCGCATTAACAACCCCCGGCACAATTTGTGCCAAGGAAAACTAAACTCTAGAAGGCTCGTTTTCATGTTGCACCCGTTCGCGGTGNNNNNNNNNNNNNNNNNNNNNNNNNNNNNNNNNNNNCTGGGCGCCACGCATCGTGTCGCCCCCCACAGTTCTCCGCAAAGGGAACTTGTGGTTTGGGGGCGGATATTGGTCTCCCGTGCTCATGGCGTGGTTGGCCGAAATAGGAGTCCCTTCGATGGACGCACGAACTAGTGGTGGTCGTAAAAACCCTCGTCTTTTGTTTCGTGCCGTTAGTCGCAAGGGAAACTCTTAGAAAACCCCAACGTGTCGTCTTGACGACGCTTCGACCGCGACCCCAGGTCAGGCGGGACTACCCAAAGAAACGCGGCAAACGAGCATCATCTTGATTAAGCTCATT
>M02740:13:000000000-A85F6:1:1104:4944:17844, Asteraceae
TTCCGTAGGTGAACCTGCGGAAGGATCATTGTCGAAGCCTGCACAGCAGAACGACCCGTGGACACGTAATCACAGCCGGGCGTCGAGGGGGTCGGGCGTGAGCCCGGTGCCTGCGATGCCTCGTCAGCGTGCGTCTGCGATGCCCCGTTTTGAGGCGTCGTGGATGTTGCGTCGGCACCTAAACAAACCCCGGCACGGCATGTGCCAAGGAAAACAAAACATAGGAAGGGCGCGTCCCGTGTTGCCCCGTTCGCGGNNNNNNNNNNNNNNNNNNNNNNNNNNNNNNNNNNNNCCTGGGCGTCACGCATCACAACGCCCCCACCAAACTCCCTATCTAGGGATGTATGTGGTAGGGGGCGGAGATTGGTCTCCTGTGCTTGTTGTGTGGTTGACCTAAATATGGGTTCCTTCAAGATGGACACATGATTAGTGGTGGTTGATAACACAGTCGTCTTGTGTTGTGTGTTATGATCTTGGAGGGATTAACTCTTTGAGCACCCTGTCGTGTTGTCTTATGATGATGCATCGATCGCGACCCCAGGTCAGGCGGGACTACCCAAATGAGATGTCGTCATTTGGCGAGAAAAGCGGTA
>M02740:13:000000000-A85F6:1:1104:11429:18938, Melilotus officinalis
TTCCGTAGGTGAACCTGCGGAAGGATCATTGTCGATGCCTTACAAGCAGTCCAACACGTGAATCAGTTTGAACACATTGGGGTGGGTTGAGGTGTTAACCACACCAAGACCTACCTCAGGTTCAGAGGCGGACGACTCGTGCGTTCTCCTTTGTGCCAAAAACCAAACCCTGGCGCTGAATGCGTCAAGGAATTAAAATTTTGCTCTAAGCGCACCTGCATGGCATCGGAGACGGTGTTCGTGCGGGTTACGTTTTNNNNNNNNNNNNNNNNNNNNNNNNNNNNNNNNNNNNTCTGCCTGGGTGTAACATATCGAAGCCTCCTTCCATTTTCCTTTTGATAGGTATTGTGCATGCTGGTGAATGTTGGCCTCCCGTGAGCTCTATTGTCTCATGGTTGGTTGAAAATCGAGACCTTGGTAGGGTGTGCCATGATAGATGGTGGTTGTGTGACCCACGAGAAACCAAGATCATGTGCTGCCCTATTCAATTCGGCCTCTTTTACCCATATGCGTTTTGTAAACGCTCGTGATGAGACCTCAGGTCAGGCGGGGCTACCCAGCACCAAACATAAATCACCTCACTTAAGTGTTTG
>M02740:13:000000000-A85F6:1:1104:10654:19463, Melilotus officinalis
TTCCGTAGGTGAACCTGCGGAAGGATCATTGTCGATGCCTTACAAGCAGTCCAACACGTGAATCAGTTTGAACACATTGGGGTGGGTTGAGGTGTTAACCACACCAAGACCTACCTCAGGTTCAGAGGCGGACGACTCGTGCGTTCTCCTTTGTGCCAAAAAACCAAACCCCGGCGCTGAATGCGTCAAGGAATTAAAATTTTGCTCTAAGCGCACCTGCATGGCATCGGAGACGGTGTTCGTGCGGGTTACGTTTNNNNNNNNNNNNNNNNNNNNNNNNNNNNNNNNNNNNNTGCCTGGGTGTCACATATCGAAGCCTCCTGCCAATTTCCTTTTGATAGGTATTGTGCAGGTTGGTGAATGTTGGCCTCCCGTGAGCTCTATTGTCTCATGGTTGGTTGAAAATCGAGACCTTGGTAGGGTGTGCCATGATAGATGGTGGTTGTGTGACCCACGAGAAACCAAGATCATGTGCTGCCCTATTCAATTCGGCCTCTTTTACCCATATGCGTTTTGTAAACGCTCGTGATGAGACCTCAGGTCAGGCGGGGCTACCCTGCTCAGGAACAAAGAAACGCGGCACAGAATAATTAT
>M02740:13:000000000-A85F6:1:1104:12557:19719, Spartina pectinata
TTCCGTAGGTGAACCTGCGGAAGGATCATTGTCGTGACCCTAACAAAAATAGACTGTGAATATGTCATCCAAGCCGTCGGGTGACGGTGCTAGCACCGTCCCTCGGCATAGGCCACTTCCCTTCTGACGGAGGGGATGTGGCCCAAAAGAACCCACGGCGTCGTATGGCGTCAAGGAACACTATGTTGCATGCTCAGGGCCACGATCGGCGTGCTGAACGAGCCCTGCGCTGCTATGCTACCTGAATGTATAAGACNNNNNNNNNNNNNNNNNNNNNNNNNNNNNNNTTTGGTTGAGGGCACGTTTGCCTTGGCGTCACGCCAAAAGGCAATCCCTTGCAATCCTTGCGTGGGATGTGGTGTTTGGCCTTCCATTCTACTTATAAGGTGTGGTAGGCTAAAGGATGTGGCTGCTGGCTATGGTGCCAGTCACAGCACTTGGTGGATGACACATGTTGTTCTCGAAGTTGTGACTTGTACTGAATCCGGTAACATTGGCCCTTTGGACCCATGGATCTATTGCTTGCACCGAGACCCCAGGTCAGTCGGGATTACCCGCATGAGCCTGTCGCATTGCATTCATCAAACG
>M02740:13:000000000-A85F6:1:1104:13064:20002, Artemisia absinthium
TTCCGTAGGTGAACCTGCGGAAGGATCATTGTCGAACCCTGCAAAGCAGAACGACCCGTGAACACGTAAAAACAACGAGCGTCGATTGGATCAGGCGCTTGTTTGATCCTCTCGACGCTTTGTCGACGCGCATTCACTCGGGTTCTTTTGGACCTTGTGAGTGTGTCGTTTGCGCATTAACAACCCCCGGCACAATGTGTGCCAAGGAAAACTAAACTCTAGAAGGCTCGTTTTCATGTTGCACCCGTTCGCGGTGNNNNNNNNNNNNNNNNNNNNNNNNNNNNNNNNNCCTGGGCGTCACGCATCGCTTCGCCCCCCACAGTTCTCCGCAAAGGGAACTTGTGTTTTGGGGGCGGATATTGGTCTCCTGTGCTCATGGCGTGGTTGGCCGAAATAGGAGTCCCTTCGATGGACGCACAAACTAGTGGTGGTCGTAAAAACCCTCGTCTTTTGTTTCGTGCCGTTAGTCGCAAGGGAAACTCTTAGAAAACCCCAACGTGTCGTCTTGACGACGCTTCGACCGCGACCCCAGGTCAGGCGGGACTACCCTATCATAAAACGCCTCTAATCGGTCGTCAGCCAGTCTTCTC
>M02740:13:000000000-A85F6:1:1104:18935:20720, Helenium autumnale
TTCCGTAGGTGAACCTGCGGAAGGATCATTGTCGAAACCTGCATAGCAGAACAACTTGTGAACAAGTACTTACAACATGGCTTTTCGAGCATCAGGCCTTTGGTTTGAGACTTGTGAAGCCTTGTCGTCATGTGTTCGTGGTTTCCTTGTAAGAGGATCATGGGCATTATGTCGGCACAAGAACAAACCTCCGGCACGGTATGTGCCAAGGAATTTCAAACTTAAGATGGCTAGTGCAATGATGCCCCGTTTACGGNNNNNNNNNNNNNNNNNNNNNNNNNNNNNNNNNNNNTGCCTGGGCGTCACGCATCACAACGCCCCAACCAAACTTCCTATCTAGGGATGTATGTGGTAGGGGGCGGAGATTGGTCTCCTGTGCTTGTTGTGTGGTTGACCTAAATATGGGTTCCTTCAAGATGGACACATGATTAGTGGTGGTTGATAACACAGTCGTCTTGTGTTGTGTGTTATGATCTTGGAGGGATTAACTCTTTGAGCACCCTGTCGTGTTGTCTTATGATGATGCAGCGATCGCGACCCCAGGTCAGGCGGGACTACCCAGCTTAATGCTTGGGAGCGTGCTGGTGCTGATG
>M02740:13:000000000-A85F6:1:1104:19881:20722
TTCCGTAGGTGAACCTGCGGAAGGATCATTGTCGATGCCTTACAAGCAGTCCAACACGTGAATCAGTTTGAACACATTGGGGTGGGTTGAGGTGTTAACCACACCAAGACCTACCTCAGGTTCAGAGGCGGACGACTCGTGCGTTCTCCTTTGTGCCAAAAAACCAAACCCCGGCGCTGAATGCGTCAAGGAATTAAAATTTTGCTCTAAGCGCACCTGCATGGCATCGGAGACGATGTTCGTGCGGGTTACGTTTNNNNNNNNNNNNNNNNNNNNNNNNNNNNNNNNNNNNNTGCCTGGGCGTCACGCATCGCGTCTCCCCCCACCCACCTTCAGTGGGAGGGGCGGAGGATGATGGCCTCCCATGCCTCACCGGGTGTGGATGGCCTAAATACGGAGCCCCCGGTTATGAAGTGCCGCGGCATAGGTGAGATACAAGGCCTAGCCTAGGATACATCGGAGTCGTGCACTTTTTAGCTTTTGAGGACTCGCAGGACCCTAAGTTTGTTTGCCCATTGGGGCATCAAAACCGTTGCGACCCCAGGTCAGGCGGGGCTACCCAGCTTAATGCTTGGGAGCGTGCTGGTGCTGATG
>M02740:13:000000000-A85F6:1:1104:11740:21710, Sonchus
TTCCGTAGGTGAACCTGCGGAAGGATCATTGTCGAACCCTGCAAAGCAGAACGACCTGTGAACATGTAAATACAACTTGGTGCTGTTGTGATGGGCCTTAGGTTTTGATCAGCAACACCATCCGGTGTGTTTCTATGGTATCTCTTTTGTTGTGCCATGGATGTCCCACTGGACCATAACAAACCCCGGCACGGCATGTGCCAAGGAAAACGATATATCGACCGCGACCCCAGGTCAGGCGGGACTACCCGCTGAGNNNNNNNNNNNNNNNNNNNNNNNNNNNNNNNNNNNNAAAAGTCGTAACAAGGTTTCCGTAGGTGAACCTGCGGAAGGATCATTGTCGAACCCTGCAAAGCAGAACGACCTGTGAACATGTAAATACAACTTGGTGCTGTTGTGATGGGCCTTAGGTTTTGATCAGCAACACCATCCGGTGTGTTTCTATGGTATCTCTTTTGTTGTGCCATGGATGTCCCACTGGACCATAACAAACCCCGGCACGGCATGTGCCAAGGAAAACGATATATCGACCGCGACCCCAGGTCAGGCGGGACTACCCACCGTCCTTTACTTGTCATGCGCTCTAATCTCTG
>M02740:13:000000000-A85F6:1:1105:6421:8956, Heliantheae
TTCCGTAGGTGAACCTGCGGAAGGATCATTGTCGAACCCTGCACAGCAGAACGACCCGTGAACAAGTAAAAACACTGGCCGAGCGCGGACCGAAGCTTATGTTTTGATCCTAGTGAGGCCTTGTCGGCGTGTGTCTATGCTTACACCATACATTTGGTGCATCATGGATTTCACGTAGACGCAATAACAAACCCCCGGCACGGTACGTGCCAAGGAAAACTAAAATTAAAGGGCCCATGCTATTGCGCCCCGTTCGNNNNNNNNNNNNNNNNNNNNNNNNNNNNNNNNNNNNNTCACGTATCACGTCGCCCCCACCAACCGTCCCTTCTAGGGGTGTCTTTGGTTGGGGCGGAGATTGGTCTCCCGTGCCCATGGTGTGGTTGGCCTAAATAGGAGTCTCATCAAGAGGGACGCACGACTAGTGGTGGTTGATAACACAGTCGTCTCGTGTCGTGCGTTTTCATTCTTAGGTGTAGATACTCTTAAATGACCCAAACGCGTTGTCTTGCGATGATGCTTCGATCGCGACCCCAGGTCAGGCGGGACTACCCCCATGCTCAGGAACAAAGAAACGCGGCACAGAATGCATGACAA
>M02740:13:000000000-A85F6:1:1105:24861:9682
GCGAATATCCTTAAGAGGGCGTTCAGCAGCCAGCTTGCGGCAAAACTGCGTAACCGTCTTCTCGTTCTCTAAAAACCATTTTTCGTCCCCTTCGGGGCGGTGGTCTATAGTGTTATTAATATCAAGTTGGGGGAGCACATTGTAGCATTGTGCCAATTCATCCATTAACTTCTCAGTAACAGATACAAACTCATCACGAACGTCAGAAGCAGCCTTATGGCCGTCAACATACATATCACCATTATCGAACTCAACGCCCTGCATACGAAAAGACAGAATCTCTTCCAANNNNNNNNNNNNNNNNNNNNNNNNNNNNNNNNNNNNNNNNTTATAGTGTTATTAATTTAAAGTTGGGGGAGCACATTGTAGCATTGTGCCAATTCATCCATTAACTTCTCAGTAACAGATACAAACTCATCACGAACGTCAGAAGCAGCCTTATGGCCGTCAACATACATATCACCATTATCGAACTCAACGCCCTGCATACGAAAAGACAGAATCTCTTCCAAGAGCTTGATGCGGTTATCCATCTGCTTATGGAAGCCAAGCATTGGGGATTGAGAAAGAGTAGAAATGCCACAAGCCTCAATAGGGGAAGGACGTCAATAGTCACACAAAAAGTTTGA
>M02740:13:000000000-A85F6:1:1105:22570:10460, Raphanus sativus
TTCCGTAGGTGAACCTGCGGAAGGATCATTGTCGTATCCTGGAAACAGAACGACCCGAGAACGTTGAAACATCACTCTCGGTGGGCTGGGTTCTCTTACCGGAATCCATGCCTTCCGATTCCGTGGTTATGTGTTTCGTCCCCGGTCAAGGCTGGGTCGTGCACATAGCTTCCGGAGATCACCAAACCCCGGCACGAAAAGTGTCAAGGAACATGCAACTAAACAGTCTGCTTTCGCCAACCCGGAAACGGTGTTTNNNNNNNNNNNNNNNNNNNNNNNNNNNNNNNNNNNNNCCCAAGCCTTCTGGGCGAGGGCACGTTGGCCTGGGTGTCACAAATCGTCGTCCCCCCTTCCTCTCGAGGATATAGGACGGAAGCTGGTCTCCCGTGTGTTACCGCACGCGGTTGGCCAAAATCCGAGCTAAGGATGCCAGGAGCGTCTTGACATGCGGTGGTGAATTCAATCTCCTCGTCATATAGTCGGTCGTTCCGGTCCAAAAGCTCTCGATGACCCAAAGTCCTCAACGCGACCCCAGGTCAGGCGGGATCACCCGATGTGGTAGAAGTCGTCATTTGGNNNNNNNNNNNNNNNNNA
>M02740:13:000000000-A85F6:1:1105:5932:11039, Elaeagnus
TTCTGTAGGTGAACCTGCGGAAGGATCATTGTCGAAACCTGCCAAGCAGAACGACCCGCGAACATGTTCCAAAATTGGGAGCGGCCTAGCCTCTTGGCTTGGACGGCCCCGCTGTTGGTTGGAATGTTGTACGGTGCTGTCCCTTGCTTCCACGCACGTGCGGCGAGCATCGCAACGTGCCCTCCTGCAGAATCCTAACCCCAGCGCAAATCGCGCCAAGGAACTCGAACGAATGAGCGTGCTCTCCCTTGGCCCGNNNNNNNNNNNNNNNNNNNNNNNNNNNNNNNNNNNNNCTGCCTGGGCGTCACACACCGTTGCCCTCCCGACACCACGTGCCTTCAAGGCTACGTCGGTCGTGGAGGCGTACATTGGCTTCCCGCGAGCCTCGTCTCGTGGCTGGCCCAAATTCTAGTCATTGGCGACCGGTGCCACGACAATGGTGGTCGTCGAACCTTCGGTCCCCCGTCGTGGGTTCCGGTCGTGCATGATGCAGGGACCCCAAAGCATCCGGTGAAGGATGCTTTCGATGCGACCCCAGGTCAGGCGGGGCTACCCCGGCTGGTCAGTATTTTACCAATGACCAAATCAAAGAAA
>M02740:13:000000000-A85F6:1:1105:18960:11223, Pseudoroegneria
TTCCGTAGGTGAACCTGCGGAAGGATCATTGTCGTGACCCTGACCAAAACAGACCGCGCACGCGTCATCCAATCCGTCGGCGACGGCACCGTCCGTCGCTCGGCCAAGTCCTCGACCACCTCCCCTCCTCGGAGTGGGTGGGGGCTCGGGGTAAAAGAACCCACGGCGCCGAAGGCGTCAAGGAACACTGTGCCTAACCCGGGGGCATGGCTAGCTTGCTAGCCGTCCCCCGTGTTGCAAAGCTATTTAATCCACANNNNNNNNNNNNNNNNNNNNNNNNNNNNNNNNNNNNGCCTGCCTGGGCGTCACGCCAAAACACGCTCTCAAGCCCCTCATCGGGAATCGGGATGCGGCATCTGGTCCCTCGTCTCGCAAGGGGCGGTGGACCGAAGATCGGGCTGCCGGCGTACCGCGCCGGACACAGCGCATGGTGGGCGTCCTCGCTTTATCAACGCAGTGCATCCGACGCGTAGCCGGCATGATGGCCTCAAAACGACCCAGCAAACGAAGCGCACGTCGCTTCGACCGCGACCCCAGGTCAGGCGGGACTACCCCAGCATCAGTGAGAGCGGCATGGTCAATATAACCAGTAG
>M02740:13:000000000-A85F6:1:1105:24400:11447
TTCCGTAGGTGAACCTGCGGAAGGATCATTGTCGAAACCTGCACAGCTGAACGACCCGCGAACACGTTCGTACACCGGGACGTCGGCGGGGGCGCGTCAGCCCCCCCCGTCGACGCTCCCATGGTCGGGTGGCTCACCGGCTCCTCGACCGAAAACCGAACCCCGGCGCGATCCGCGCCAAGGAACAACAAACAGAAGGGCGTGCCCCCCGTTGCTCCGTTCGCGGTGCGCGCGGGGGACCTCGCCTCTTTCGAAANNNNNNNNNNNNNNNNNNNNNNNNNNNNNNNNNNNNNGGCGTCACGCATCACGTCGCCTCCCACCATACCTACCCAACGGGTTGGCGTGGTGTTGGGGGCGGATATTGGCCTCCCGTGCTTGTGTTTCGGTTGGCCTAAATAGGAGTTCCCTTCGGCGGACACACGACTAGTGGTGGTTGAATAGACCGTTGTCTTGTGTTGTGTGTCGTGAGCTGTGAGGGAAGCCCTCATCAAAGACCCTTTGTATCGTCTTCGGATGATGCTTCGACCGCGACCCCAGGTCAGGCGGGACTACCCTCGCATTGCATTCATCAAACGCTGAATAGCGCAATGCGAC
>M02740:13:000000000-A85F6:1:1105:7123:12959, Heliantheae
TTCCGTAGGTGAACCTGCGGAAGGATCATTGTCGAACCCTGCACAGCAGAACGACCCGTGAACAAGTAAAAACACTGGCCGAGCGCGGACCGAAGCTTATGTTTTGATCCTAGTGAGGCCTTGTTGGCGTGTGTCTATGCTTGCACCATACATTTGGTGCATCATGGATTTCACGTAGACGCAATAACAAACCCCCGGCACGGTACGTGCCAAGGAAAACTAAAATTAAAGGGCCCATGCTATTGCGCCCCGTTCGNNNNNNNNNNNNNNNNNNNNNNNNNNNNNNNNNNNNNCCTGGGCTTCACGTATCACGTCGCCCCCACCAACCGTCCCTTCTAGGGGTGTCTTTGGTTGGGGCGGAGATTGGTCTCCCGTGCCCATGGTGTGGTTGGCCTAAATAGGAGTCTCATCAAGAGGGACGCACGACTAGTGGTGGTTGATAACACAGTCGTCTCGTGTCGTGCGTTTTCATTCTTAGGTGTAGATACTCTTAAATGACCCAAACGCGTTGTCTTGCGATGATGCTTCGATCGCGACCCCAGGTCAGGCGGGACTACCCCGCAATCTTGAACACTGTGGAGGCCTTCACAATGA
>M02740:13:000000000-A85F6:1:1105:16601:13739
TTCCGTAGGTGAACCTGCGGAAGGATCATTGTCGAAACCTGCACAGCAGATTGACTAGCGAACAAGTTTAACATGCATGGGGTGGGGGATGGCTTGACTTATTGAGCCGCCCCTTCCCCCATGGCTTGGGGGGCATGCCTTTGGTGTGTCCCTCGGGCACAATAACGAACCCCGGCACTTCGAGTGCCAAGGAACATGAATACAGTGTGCGCTTGCACCTTGCCCGGTTATCCGGTGTGAGGATGCAGCGTGTCCANNNNNNNNNNNNNNNNNNNNNNNNNNNNNNNNNNNNCCTGAAGCCTTCTGGCCGAGGGCACGTCTGCCTTGGTGTCACAAATCGTCGTCCCCCCATCCTCTCGAGGATATGGGACGGAAGCTGATCTCCCGTGTGTTACCGCACGTTGTTGGCCAAAATCCAAGCTAAGGACGTCAGAAGCGTCTTGACATGCGGTGGTGAATTTAATTCTCGTCATATAGTCAGACGTTCTGGTCCAAAAGCTCTTGATGACCCAAAGTCCTCAACGCACCCCCAGGTCAGGCGTGANNNNNNNNNNNNNNNNNNNNNNNNNNNNNNNNNNNNNNNNNNNNNNNNA
>M02740:13:000000000-A85F6:1:1105:8595:13753, Asteraceae
TTCCGTAGGTGAACCTGCGGAAGGATCATTGTCGAAGCCTGCACAGCAGAACGACCTGTGGACACGTAATCACAGCCGGGCGTCAACGGGGTCGGGTGTGAGCCCGGTGCCTGCGATGCCTCGTCGATGTGCGTCTGCGATGCCCCGTTTTGAGGCGTCGTGGATGTTGCGTCGGCACCTAAACAAACCCCGGCACGGCATGTGCCAAGGAAAACAAAACATAGGAAGGGCGCGTCCCGTGTTGCCCCGTTTGCGGNNNNNNNNNNNNNNNNNNNNNNNNNNNNNNNNNNNNTGCCTGGGCGTCACGCATCGCGTCGCCCCCCACAGTTCTCCGCAAAGGGAACTTGTGTTTTGGGGGCGGATATTGGGCTCCCGTGCTCATGGCGTGGTTGGCCGAAATAGGAGTCCCTTCGATGGACGCACGAACTAGTGGTGGTCGTAAAAACCCTCGTCTTTTGTTTCGTGCCGTTAGTCGCAAGGGAAACTCTTAGAAAACCCCAACGTGTCGTCTTGACGACGCTTCGACCGCGACCCCAGGTCAGGCGGGACTACCCTCATGCGGCATACGCTCGGCGCNNNNNNNNNNNNNNNNA
>M02740:13:000000000-A85F6:1:1105:22629:13971, Sium suave
TTCCGTAGGTGAACCTGCGGAAGGATCATTGTCGAATCCTGCAATAGCAAAATGACCCGCTAACATGTAAAAACACTGGCAAGCGTCGGGGGGCTTAGGCCTCTCGTCAGCGAACCCCAGGTAGGTGGCCCTTCGGGTGCCCACCGGCCTACGAAATCGGGCGCGGAAAGCGCCAAGGAAAGTAAAACTGAATCGAACGTGCGCTTCTTGTACGCAGGAAGCGTCGTCATTCTGAAACACAAACGACTCTCGGCAANNNNNNNNNNNNNNNNNNNNNNNNNNNNNNNNNNNNCTGGGTGTCACGCATCTTGTTGCCCCGACCTCTCACTCCCCAAGGGGGGTTGGGCCGGTATGGGGGCGGATAATGGCCTCCCGTGCCATGCGGTGCGGTTGGTGCAAAAATGAGTCTTTTGGCGACGCACGTCACGACATCGGTGGTTGTAAAAAGACCCTCTTGTATTGTTGTGCCAATGCGTGACGCCTTAGCGAGCTCAAGGACCCCAAGGCGCCACATACTGTGTGCGCTTCGACTGTGACCCCAGGTCAGGCGGGACTACCCACATACGAAGGCGCATAACGATACCATTCCAGAA
>M02740:13:000000000-A85F6:1:1105:17070:14424, Solidago
TTCCGTAGGTGAACCTGCGGAAGGATCATTGTCGAAGCCTGCAAAGCAAAACGACCCGTGAACATGTTATAACAACTATGCCAGGATGGGTCGGACGTCAGTTCGATTCTCATGGCACACCGTTGATGTGCGGCCTCGATGGCCTTTTGGGTCTTCTTGGTCGTTGCTTTGACGTAACAAAACCCCGGCACGGGATGTGCCAAGGAAATTTAAATTGAAGAATTGCCTGTTCCATGATGTCCCGTTTGCGGTNNNNNNNNNNNNNNNNNNNNNNNNNNNNNNGAGGGCACGTCTGCCTGGGCGTCACGCATCGCGTCGCTCCCACCAACCTTCCTTTAGGATGCTTGGCTGGGGGCGGATATTGGTCTCCCGTTTTTCATCGAGCGGTTGGCCAAAATAAGAGTCCCTGTTGACGGGCGCACGACTAGTGGTGGTTGACAAAACCCGGAATTCAGTTGCGTGTCTCGTCAAAAGGGTGCATCTTAACAGACCCAACGCGTTGTCATGAATCAATGCTTCGACCGCGACCCCAGGTCAGGCGGGACTACCCAACGGCGTCCATCTCGAAGGAGTCGCCAGCGAT
>M02740:13:000000000-A85F6:1:1105:25417:15037
TTCCGTAGGTGAACCTGCGGAAGGATCATTGTCGATGCCTTACAAGCAGTCCAACACGTGAATCAGTTTGAACACATTGGGGTGGGTTGAGGTGTTAACCACTATGGTGGTTGTGTGACCCACGAGAAACCAAGATCATGTGCTGCCCTATTCAATTCGGCCTCTTTTACCCATATGCGTTTTGTAAACGCTCGTGATGAGACCTCAGGTCAGGCGGGGCTACCCGCTGAGTTTAAGCATATCAATAAGCGGATGANNNNNNNNNNNNNNNNNNNNNNNNNNNNNNNNNNNNACCTTATCATTTAGAGGAAGGAAAAATCGTAACAAGGTTTCCGTAGGTGAACCTGCGGAAGGATCATTGTCGATGCCTTACAAGCAGTCCAACACGTGAATCAGTTTGAACACATTGGGGTGGGTTGAGGTGTTAACCACTATGGTGGTTGTGTGACCCACGAGAAACCAAGATCATGTGCTGCCCTATTCAATTCGGCCTCTTTTACCCATATGCGTTTTGTAAACGCTCGTGATGAGACCTCAGGTCAGGCGGGGCTACCCTCGCGAGTGGTCGGCAGATTGCGATAAACGGTCACATT
>M02740:13:000000000-A85F6:1:1105:14823:16672
TTCCGTAGGTGAACCTGCGGAAGGATCATTGTCGTGACCCTAACAAAAATAGACTGTGAATATGTCATCCAAGCCGTCGGGTGACGGTGCTAGCACCGTCTCTCGGCATAGGCCACTTCCCTTCTGACGGAGGGGATGTGGCCCAAAAGAACCCACGGCGTCGTATGGCGTCAAGGAACACTATGTTGCATGCTCAGGGCCACGATCGGCGTGCTGAACGAGCCCTGCGCTGCTATGCTACCTGAATGTATAAGACNNNNNNNNNNNNNNNNNNNNNNNNNNNNNNNNNNNNCGTCTGCCTGGGTGTCACATATCGAATCCTCCTGCCAATTTCCTTTTGATAGGTATTGTGCATGCTGGTGAATGTTGGCCTCCCGTGAGCTCTATTGTCTCATGGTTGGTTGAAAATCGAGACCTTGGTAGGGTGTGCCATGATAGATGGTGGTTGTGTGACCCACGAGAAACCAAGATCATGTGCTGCCCTATTCAATTCGGCCTCTTTTACCCATATGCGTTTTGTAAACGCTCGTGATGAGACCTCAGGTCAGGCGGGGCTACCCATCCTTAATACCTTTCTTTTTGGGGTAATTATA
>M02740:13:000000000-A85F6:1:1105:27003:16727
TTCCGTAGGTGAACTTGCGGAAGGATCATTAACACTAATCCAATCAACTCAACCTAGCCTTCAGTTGCAGCCGCAGTACAGCGTATGCCGTGCAGCAGTTGCAGCAACTACAAACTTATCACACAAAGGAGCCTTACTAAGCTCAACCTAAAAACCAAATTCTCAACGATGGATGTCTTGGTTCCCATAACGATGAAGAACGCAGCGAAGTGCGATAAGCAATGCGAATTGCAGAACCGTGAGTCATCAGATTTTTNNNNNNNNNNNNNNNNNNNNNNNNNNNNNNNNNNNNNGCTGGATCTCCAGCCAGCATGTTTGTTTCAGTGTCTTGTTTTCTCCTCACCCAAACCTTAATGCGAGAGATACCCTTCTCTTGTCAAGCACGAAAGCACTCTGCGCTCTGCGAGCGGCTTCTGACTAGCTCAGAGGTCGCACTCAATGCAGACGTCACATTTCTCACAATGTGAACTCATTGAGAGTAGAGGCTGTCAGCTCACGCTGTCAGTGCTTAGTCACTCAAACTTTCTTTGCATCTGAAATCAAGCAGGATCACCCCTACCCACTCAACAGGAGCAGGAAAGCGAGGGTATTATA
>M02740:13:000000000-A85F6:1:1105:20598:16901, Solidago
TTCCGTAGGTGAACCTGCGGAAGGATCATTGTCGAAGCCTGCAAAGCAAAACGACCCGTGAACATGTTATAACAACCATGCCAGGATGGGTCGGACGTCAGTTCGATTCTCATGGCACACCGTTGATGTGCGGCCTCGATGGCCTTTTGGGTCTTCTTGGTCGTTGCTTTGACGTAACAAAACCCCGGCACGGGGTGTGCCAAGGAAATTTAAATTGAAGAATTGCCTGTTCCATGATGTCCCGTTTGCGTTGTGCNNNNNNNNNNNNNNNNNNNNNNNNNNNNNNNNNNGCACGTTTGCCTGGGCGTAACGCATCGCGTCGCCCCCACCAACCTTCCTTTAGGATGCTTGGCTGGGGGCGGATATTGGTCTCCCGTTTTTCATCGAGCGGTTGGCCAAAATAAGAGTCCCTGTTGACGGGCGCACGACTAGTGGTGGTTGACAAAACCCGGAATTCAGTTGCGTGTCTCGTCAAAAGGGTGCATCTTAACAGACCCAACGCGTTGTCATGAATCAATGCTTCGACCGCGACCCCAGGTCAGGCGGGACTACCCTATCAGCACCAACAGAAACAGTACGTTGCAGGCTGGC
>M02740:13:000000000-A85F6:1:1105:21112:17043, Melilotus officinalis
TTCCGTAGGTGAACCTGCGGAAGGATCATTGTCGATGCCTTCCAAGCAGTCCAACACGTGAATCAGTTTGAACACATTGGGGTGGGTTGAGGTGTTAACCACACCAAGACCTACCTCAGGTTCAGAGGCGGACGACTCGTGCGTTCTCCTTTGTGCCAAAAAACCAAACCCCGGCGCTGAATGCGTCAAGGAATTAAAATTTTGCTCTGAGCGCACCTGCATGGCATCGGAGACGGTGTTCGTGCGGGTTACGTTTNNNNNNNNNNNNNNNNNNNNNNNNNNNNNNNNNNCTGTGGTGTCACATATCGAAGCTTCCTGCCAATTTCCTTTTGATAGGTATTGTGCATGCTGGTGAATGTTGGCCTCCCGTGAGCTCTATTGTCTCATGGTTGGTTGAAAATCGAGACCTTGGTAGGGTGTGCCATGATAGATGGTGGTTGTGTGACCCACGAGAAACCAAGATCATGTGCTGCCCTATTCAATTCGGCCTCTTTTACCCATATGCGTTTTGTAAACGCTCGTGATGAGACCTCAGGTCAGGCGGGGCTACCCTTTGTATCTGTTACTGAGAAGTTAAGATAATCACGAGTA
>M02740:13:000000000-A85F6:1:1105:23888:17192, Spartina pectinata
TTCCGTAGGTGAACCTGCGGAAGGATCATTGTCGTGACCCTAACAAAAATAGACTGTGAATATGTCATCCAAGCCGTCGGGTGACGGTGCTAGCACCGTCTCTCGGCATAGGCCACTTCCCTTCTGACGGAGGGGATGTGGCCCAAAAGAACCCACGGCGTCGTATGGCGTCAAGGAACACTATGTTGCATGCTCAGGGCCACGATCGGCGTGCGGAACGAGCCCTGCGCTGCTATGCTACCTGAATGTATAAGACNNNNNNNNNNNNNNNNNNNNNNNNNNNNNNNNNNNNTTGGTTGAGGGCACGTCTGCCTGGGCGTCACGCCAAAAGGCACTCCCTTGCAATCCTTGCGTGGGGTGTGGTGTTTGGCCTTCCATTCTACTTATAAGGTGTGGTAGGCTAAAGGATGTGGCTGCTGGCTATGGTGCCAGTCACAGCACTTGGTGGATGACACATGTTGTTCTCGAAGTTGTGACTTGTACTGAATCCGGTAACATTGGCCCTTTGGACCCATGGATCGATTGCTTGCACCGCGACCCCAGGTCAGTCGGGATTACCCTCCCTAGTTTTGTTTCTGGTGCTATGGCTAAAG
>M02740:13:000000000-A85F6:1:1105:19226:18069, Ascosphaera apis
TTCCGTAGGTGAACCTGCAGAAGGATCATTAATGTGTGTCTGTGCGGCTAGGTGCCCCTAAACAAGGCCCTGCCGCGCACTCCCACCCTTGTCTACCTTACCTGTTGCTTCGGCGGGCCTGCGGGTTCTCGCGAGCCTGCTGCCGGAGGGGTTAGTTCCCCCCTGGCTAGCGTCCGCCGAAGATAAACGAACTCCAGTCGAAGATTGAAGTCTGAAGAAAATTGATAAATAAATCAAAACTTTCAACAACGGATCTNNNNNNNNNNNNNNNNNNNNNNNNNNNNNNNNNNNNNATCTTTGAACGCACATTGCGCCCTCTGGTATTCCGGGGGGCATGCCTGTCCGAGCGTCATTGCAACCCTCAAGCACGGCTTGTGTGTTGGGCGATCGTCCCGTCTTAGGAGGGACGCGCCCGAAAGGCAGTGACGGCGTCGTGTTCCGGTGCCCGAGCGTATGGGGCTTTGTCTTTCGCTCTAGTGGCCTGGCCGACTGTCCGGTCTAACCATCATTTACTTCTAGTGGTTGACCTCGGATCAGGTAGGGTTACCCGGACGGTTGTCAGCGTCATAAGAGGTTAGAATCAGCGGTATGGCT
>M02740:13:000000000-A85F6:1:1105:10948:18312, Heliantheae
TTCCGTAGGTGAACCTGCGGAAGGATCATTGTCGAACCCTGCACAGCAGAACGACCCGTGAACAAGTAAAAACACTGGCCGAGCGCGGACCGAAGCTTATGTTTTGATCCTAGTGAGGCCTTGTCGGCGTGTGTCTATGCTTGCACCATACATTTGGTGCATCATGGATTTCACGTAGACGCAATAACAAACCCCCGGCACGGTACGTGCCAAGGAAAACTAAAATTAAAGGGCCCATGCTATTGCGCCCCGTTCGNNNNNNNNNNNNNNNNNNNNNNNNNNNNNNNNNNNGCCTGGGCGTCACGTATCACGTCGCCCCCACCAAACGCCCCTTCTAGGGGTGTCTTTGGTTGGGGCGGAGATTGGTCTCCCGTGCCCATGGTGTGGTTGGCCTAAATAGGAGTCTCATCAAGAGGGACGCACGACTAGTGGTGGTTGATAACACAGTCGTCTCGTGTCGTGCGTTTTCATTCTTAGGTGTAGATACTCTTAAATGACCCAAACGCGTTGTCTTGCGATGATGCTTCGATCGCGACCCCAGGTCAGGCGGGACTACCCCTTCGTGATAAAAGACCAATCTGACCAGCAAGGA
>M02740:13:000000000-A85F6:1:1105:18389:18357, Phalaris arundinacea
TTCCGTAGGTGAACCTGCGGAAGGATCATTGTCGTGAACCTGACCAAAACAGACCGTGCATGCGTCCTCTAGCCAGCCGGCGGCGGCAACGTTTGTCGCTCGGCCAAGTCCTCGACAACCTCCTCTCCTTGGAGTTGGGGCTCGGGGTAAAAGAACCTACGGCGCCTAAGGCGTCAAGGAACACTGTGCCTAGCCCGGGGTATGCGGATGGCTTGCTGTCCGCCTCCCTGTGCTGGAATGCTTTTCAATCCACACGNNNNNNNNNNNNNNNNNNNNNNNNNNNNNNNNNNNNCTGCCTGGGCGTCACGCCAAACACGCTCCCAACTCCCCCTCATCGGGAAGCGGGATGCGGCATGTGGCTTTCCGTCGCGCAAGTGGCGGTGGGCCGAAGAGATGGCTGCCGGCGTATCGTGCCGGACACAGCGCGTGGTGGGCGTACTCGCTTTACTTACCGCAGTGCATTTGGCGCGTAGTCGACGTGATGGCCTTGAAGGACCCTATAACGGAGCGCATGACACTTCGACCGCGACCCCAGGTCAGGCGGNNNNNNNNNNNNNNNNNNNNNNNNNNNNNNNNNNNNNNNNNNNNNNNNA
>M02740:13:000000000-A85F6:1:1105:4419:18906
TTCCGTAGGTGAACCTGCGGAAGGATCATTGTCGAAGCCTGCAAAGCAGAACGACCCGCGAACACGTTACAACAACCATGCTAGGATGGTTCGGCCAAAAAAAAGAGTCCCTTTTGACAGGAACACGACTAGTGGTGGTTTTCAAAACCCAGAATTTTGTTGTGTGTCTTGTCAAGAGGGTGCATCTTAATAGACCCAACGCGTTGTCATGAGACGACGCTTCGACCGCGACCCCAGGTCAGGCGGGACTACCCGCNNNNNNNNNNNNNNNNNNNNNNNNNNNNNNNNNNNNNAAATCGTAACAAGGTTTCCGTAGGTGAACCTGCGGAAGGATCATTGTCGAAGCCTGCAAAGCAGAACGACCCGCGAACACGTTACAACAACCATGCTAGGATGGTTCGGCCAAAAAAAAGAGTCCCTTTTGACAGGAACACGACTAGTGGTGGTTTTCAAAACCCAGAATTTTGTTGTGTGTCTTGTCAAGAGGGTGCATCTTAATAGACCCAACGCGTTGTCATGAGACGACGCTTCGACCGCGACCCCAGGTCAGGCGGGACTACCCCTATGACGCAGAAGTTAACACTTTCGGATATT
>M02740:13:000000000-A85F6:1:1105:21563:19660, Anemone canadensis
TTCCGTAGGTGAACCTGCGGAAGGATCATTGTCGATACCTGCTCAGCAGAACGACCCGCGAACACGTGAAAAAAACCACAAGCTGGGGAACGGGACGCGGCAACCTAACAGCTGCCTCCGCACCGCAAACCGGCAAAAAATAAAATCCGGCGCAACAGGCGTCAAGGAAAACTTACCGGAAACAAGGGGTCATCCCGTAACAAGGAAGACACCCAGAATCCGAATACTGAAACGACTCTCGGCAACGGATATCTCGNNNNNNNNNNNNNNNNNNNNNNNNNNNNNNNNNNNNGGAACGCCTGCCTGGGGGTCACACACGGCGTCTCCCCCCACCAATCTCATTTGATGGGGGAAGGAGATTGGCCCCCCGAGCCACAAGGCCACGGTCGGCCCAAATGTTGGTCCTCGGCTGCGAGCTTCGCGGTCAGCGGTGGTTGTATACTCATCCTCGTAATGACGCGTATGCCTCGTAGGACATAGGCCAGAACAAACCCTAAGAAGTCCCCTCAGGGGCTTCCACCTGCGACCCCAGGTCAGGCGGGATTACCCCCAATCCGCGGCATTTAGTAGCGGTAAAGTTAGACCAAGTCACT
>M02740:13:000000000-A85F6:1:1105:5339:19723, Anemone canadensis
TTCCGTAGGTGAACCTGCGGAAGGATCATTGTCGATACCTGCTCAGCAGAACGACCCGCGAACACGTGAAAAAAACCACAAGCTGGGGAACGGGACGCGGCAACCTAACAGCTGCCTCCGCACCGCAAACCGGCAAAAAATAAAATCCGGCGCAACAGGCGTCAAGGAAAACTTACCGGAAACAAGGGGTCATCCCGTAACAAGGAAGACACCCAGAATCCGAATACTGAAACGACTCTCGGCAACGGATATCTCGNNNNNNNNNNNNNNNNNNNNNNNNNNNNNNNNNNNNAGTGCTAAGGGCACGCCTGCCTGGCAGTAACAAACGGCGTCTCCCCCCACCAATCTCATTTGATGGGGGAAGGAGATTGGCACGCCGAGCCACAAGGCCACGGTCGGCCCAAATGTTGGTCCTCGGCTGCGAGCTTCGCGGTCAGCGGTGGTTGTATACTCATCCTCGTAATGACGCGTATGCCTCGTAGGACATAGGCCAGAACAAACCCTAAGAAGTCCCCTCAGGGGCTTCCACCTGCGACCCCAGGTCAGGCGGGATTACCCCGCATTTAGTAGCGGTAAAGTTAGACCAAGTCACT
>M02740:13:000000000-A85F6:1:1105:10857:20848, Ascosphaera apis
TTCCGTAGGTGAACCTGCGGAAGGATCATTAATGTGTGTCTGTGCGGCTAGGTGCCCCTAAACAAGGCCCTGCCGCGCACTCCCACCCTTGTCTACCTTACCTGTTGCTTCGGCGGGCCTGCGGGTTCTCGCGAGCCTGCTGCCGGAGGGGTTAGTTCCCCCCTGGCTAGCGTCCGCCGAAGATAAACGAACTCCAGTCGAAGATTGAAGTCTGAAGAAAATTGATAAATAAATCAAAACTTTCAACAACGGATCTNNNNNNNNNNNNNNNNNNNNNNNNNNNNNNNNNNNNNCGAATCTTTGAACGCACATTGCGCCCTCTGGTATTCCGGGGGGCATGCCTGTCCGAGCGTCATTGCAACCCTCAAGCACGGCTTGTGTGTTGGGCGATCGTCCCGTCTTAGGAGGGACGCGCCCGAAAGGCAGTGACGGCGTCGTGTTCCGGTGCCCGAGCGTATGGGGCTTTGTCTTTCGCTCTAGTGGCCTGGCCGACTGTCCGGTCTAACCATCATTTACTTCTAGTGGTTGACCTCGGATCAGGTAGGGTTACCCGGGCTTCGGCCCCTTGAGATTGCTGGCATTCAACAGAAGTGA
>M02740:13:000000000-A85F6:1:1105:5239:20887, Elaeagnus
TTCCGTAGGTGAACCTGCGGAAGGATCATTGTCGAAACCTGCCAAGCAGAACGACCCGCGAACATGTTCCAAAATTGGGAGCGGCCTAGCCTCCTGGCTTGGACGGCCCCGCTGTTGGTTGGAATGTTGTACGGTGCTGTCCCTTGCTTCCACGCACGTGCGGCGAGCATCGCAACGTGCCCTCCTGCAGAATCCTAACCCCGGCGCAAATCGCGCCAAGGAACTCGAACGAATGAGCGTGCTCTCCCTTGGCCCGNNNNNNNNNNNNNNNNNNNNNNNNNNNNNNNNNNNNTCTGCCTGGGCGTCACACACCGTTGCCCTCCCGACACCCCGTGCCTTCAAGGCTACGTCGGTCGTGGAGGCGTACATTGGCTTCCCGCGAGCCTCGTCTCGTGGCTGGCCCAAATTCTAGTCATTGGCGACCGGTGCCACGACAATGGTGGTCGTCGAACCTTCGGTCCCCCGTCGTGGGTTCCGGTCGTGCATGATGCAGGGACCCCAAAGCATCCGGTGAAGGATGCTTTCGATGCGACCCCAGGTCAGGCGGGGCTACCCAAAGTCTGAAACATGATTAAACTCCTAAGCAAAAAACC
>M02740:13:000000000-A85F6:1:1105:8964:20893, Melilotus officinalis
TTCCGTAGGTGAACCTGCGGAAGGATCATTGTCGATGCCTTACATGCAGTCCAACACGTGAATCAGTTTGAACACATTGGGGTGGGTTGAGGTGTTAACCACACCAAGACCTACCTCAGGTTCAGAGGCGGACGACTCGTGCGTTCTCCTTTGTGCCAAAAAACCAAACCCCGGCGCTGAATGCGTCAAGGAATTAAAATTTTACTCTGAGCGCACCTGCATGGCATCGGAGACGGTGTTCGTGCGGGTTACGTTTNNNNNNNNNNNNNNNNNNNNNNNNNNNNNNNNNNNNNCTGGGTGTCACATATCGAAGCCTCCTGCCAATTTCCTTTTGATAGGTATTGTGCATGCTGGTGAATGTTGGCCTCCCGTGAGCTCTATTGTCTCATGGTTGGTTGAAAATCGAGACCTTGGTAGGGTGTGCCATGATAGATGGTGGTTGTGTGACCCACGAGAAACCAAGATCATGTGCTGCCCTATTCAATTCGGCCTCTTTTACCCATATGCGTTTTGTAAACGCTCGTGATGAGACCTCAGGTCAGGCGGGGCTACCCAAATACTGATAGTAGTCGGCGTGTGAATCATTAGCCTTGC
>M02740:13:000000000-A85F6:1:1105:7099:21160
TTCCGTAGGTGAACCTGCGGAAGGATCATTGTCGATACCTGCTCAGCAGAACGACCCGCGAACACGTGAAAAAAACCACAAGCTGGGGAACGGGACGCGGCAACCTAACAGCTGCCTCCGCACCGCAAACCGGCAAAAAATAAAATCCGGCGCAACAGGCGTCAAGGAAAACTTACCGGAAACAAGGGGTCATCCCGTAACAAGGAAGACACCCAGAATCCGAATACTGAAACGACTCTCGGCAACGGATATCTCGNNNNNNNNNNNNNNNNNNNNNNNNNNNNNNNNNNNNCCTGGGCGTCCCGCAGCGCGTCGNNNNNNNNNNNNGCGTCCCGCAAGGGTCGCGAGCGGCGGGGGGTGCGGACAATGGCCTCCCGTGCCCCCGGGCGCGGCTGGCCTAAAATCAAGTCCCCGGCGGCGGACGTCACGACGAGTGGTGGTCGAAACTTTCCTCTTATCACGTCGGGCGGTTCCCCGTCGCTCGGGCGACCAAGTGACCCTGACGCGTCGTCGTCCGACGGCGCTCCGACCGCGACCCCAGGTCAGGCGGGATTACCCCATCCACGTGGTCAGTATTTTACCAATGACCAAAT
>M02740:13:000000000-A85F6:1:1105:23812:21829, Helenium autumnale
TTCCGTAGGTGAACCTGCGGAAGGATCATTGTCGAAACCTGCATAGCAGAACAACTTGTGAACAAGTACTTACAACATGGCTTTTCGAGCATCAGGCCTTTGGTTTGAGACTTGTGAAGCCTTGTCGTCATGTGTTCGTGGTTTCCTTGTAAGAGGATCATGGGCATTATGTCGGCACAAGAACAAACCTCCGGCACGGTATGTGCCAAGGAATTTCAAACTTAAGATGGCTAGTGCAATGATTGCCCCGTTTACGNNNNNNNNNNNNNNNNNNNNNNNNNNNNNNNNNNNNNGTCACTCATCACAACGCCCCCACCAAACTTCCTATCTAGGGATCTATGCGGTAGGGGGCGGAGATTGGTCTCCTGTGCTTGTTGTGTGGTTGACCTAAATATGGGTTCCTTCAAGATGGACACATGATTAGTGGTGGTTGATAACACAGTCGTCTTGTGTTGTGTGTTATGATCTTGGAGGGATTAACTCTTTGAGCACCCTGTCGCGTTGTCTTATGATGATGCATCGATCGTGACCCCAGGTCAGGCGGGACTACCCGCCTCGGTACGGTCAGGCATCCACGGCGCTTTGCTTTTCGTC
>M02740:13:000000000-A85F6:1:1105:15355:23943
CAGGTTGCGCCGCCAAAACGTCGGCTACAGTAACTTTTCCCAGCCTCAATCTCATCTCTCTTTTTGCGTTCTGCTTCAATATCTGGTTGAACGGCGTCGCGTCGTAACCCAGCTTGGTGAGTTGGATTAAGCACTCCGTGGACAGATTTGTCATTGTGAGCATTTTCATCCCGAAGTTGCGGCTCATTCTGATTCTGAACAGCTTCTTGGGAAGTAGCGACAGCTTGGTTTTTAGTGAGTTGTTCCATTCTTTAGCTACTAGACCTTTAGCAGCAAGGTCCATATCNNNNNNNNNNNNNNNNNNNNNNNNNNNNNNCAAGGTCCATATCTGACTTTTTGTTACCGTATTTAGCCACATAGAAACCAACAGCCATATAACTGGTAGCTTTAAGCGGCTCACCTTTAGCATCAACAGGCCACAACCAACCAGAACGTGAAAAAGCGTCCTGCGTGTAGCGAACTGCGATGGGCATACTGTAACCATAAGGCCACGTATTTTGCAAGCTATTTAACTGGCGGCGATTGCGTACCCGACGACCAAAATTAGGGTCAACGCTACCTGTAGGAANNNNNNNNNNNNNNNNNNNNNNNNNNNNNNNNNNNNNNNNNNNNNNNNA
>M02740:13:000000000-A85F6:1:1106:6285:5557, Elaeagnus
TTCCGTAGGTGAACCTGCGGAAGGATCATTGTCGAAACCTGCCAAGCAGAACGACCCGCGAACATGTTCCAAAATTGGGAGCGGCCTAGCCTCCTGGCTTGGACGGCCCCGCTGTTGGTTGGAATGTTGTACGGTGCTGTCCCTTGCTTCCACGCACGTGCGGCGAGCATCGCAACGTGCCCTCCTGCAGAATCCTAACCCCGGCGCAAATCGCGCCAAGGAACTCGAACGAATGAGCGTGCTCTCCCTTGGCCCGNNNNNNNNNNNNNNNNNNNNNNNNNNNNNNNCGTCTGCCTGGGCGTCACACACCGTTGCCCTCCCGACACCACGTGCCTTCAAGGCTACGTCGGTCGTGGAGGCGTACATTGGCTTCCCGCGAGCCTCGTCGCGTGGCTGGCCCAAATTCTAGTCATTGGCGACCGGTGCCACGACAATGGTGGTCGTCGAACCTTCGGTCCCCCGTCGTGGGTTCCGGTCGTGCATGATGCAGGGACCCCAAAGCATCCGGTGAAGGATGCTTTCGATGCGACCCCAGGTCAGGCGGGGCTACCCATGAAGAAATAACATCATGGTAACCGGTCGAGGGGA
>M02740:13:000000000-A85F6:1:1106:10251:7784, Artemisia absinthium
TTCCGTAGGTGAACCTGCGGAAGGATCATTGTCGAACCCTGCAAAGCAGAACGACCCGTGAACACGTAAAAACAACCAGCGTCGATTGGATCAGGCGCTTGTTTGATCCTGTCGACGCTTTGTCGACGCGCATTCACTCGGGTTCTTTTGGACCTTGTGAGTGTGTCGTTGGCGCATTAACAACCCCCGGCACAATGTGTGCCAAGGAAAACTAAACTCTAGAAGGCTCGTTTTCATGTTGCACCCTTTCGCGGTGNNNNNNNNNNNNNNNNNNNNNNNNNNNNNNNNNNNNNGGGCGTCACGCATCGCGTCGACCCCCACAGTTCTCCGCAAAGGGAACTTGTGTTTTGGGGGCGGATAGTGGTCTCCCGTGCTCATGGCGTGGTTGGCCGAAATAGGAGTCCCTTCGATGGACGCACGAACTAGTGGTGGTCGTAAAAACCATCGTCTTTTGTTTCGTGCCGTTAGTCGCAAGGGAAACTCTTAGAAAACCCCAACGTGTCGTCTTGACGACGCTTCGACCGCGACCCCAGGTCAGGCGGGACTACCCCCGCCAAGAAAAGCGGCATGGTCAATNNNNNNNNNNNTAGGGGA
>M02740:13:000000000-A85F6:1:1106:26982:8376, Fabaceae
TTCCGTAGGTGAACCTGCGGAAGGATCATTGTCGATGCCTTACATGCAGTCCAACACGTGAATCAGTTTGAACACATTGGGGTGGGTTGAGGTGTTAACCACACCAAGACCTACCTCAGGTTCAGAGGCGGACGACTCGTGCGTTCTCCTTTGTGCCAAAAAACCAAACCCCGGCGCTGAATGCGTCAAGGAATTAAAATTTTGCTCTGAGCGCACCTGCATGGCATCGGAGACGGTGTTCGTGCGGGTTACGTTTNNNNNNNNNNNNNNNNNNNNNNNNNNNNNNNNNNNNNGGTGTCACGCATCGTTGCTCCAAAAGCCAAGCCCATGAATGCTGTGAGCGTGGCTGGGGTGAATGTTGGCCTCCCGTGAGCTCTGTCTCACGGTTGGTTGAAAATCGATCCTGCTTGTTGCTTGCGCCAGGACATACGGTGGTTGAGTGAATTTCTCTGGACCGGTCATGTGCGCATTGCATTATACAGTGGCAGACTCTTTGACCCATGAGTGTGACTTGTTCGCACCCACAACGCGACCTCAGGTCAGGCGGGGCTACCCGGAAGCGGAGCAGTCCAAATGTTGCCATTAAGCAGGGGA
>M02740:13:000000000-A85F6:1:1106:23271:9196, Artemisia absinthium
TTCCGTAGGTGAACCTGCGGAAGGATCATTGTCGAACCCTGCAAAGCAGAACGACCCGTGAACACGTAAAAACAACCAGCGTCGATTGGATCAGGCGCTTGTTTGATCCTGTCGACGCTTTGTCGACGCGCATTCACTCGGGTTCTTTTGGACCTTGTGAGTGTGTCGTTGGCGCATTAACAACCCCCGGCACAATGTGTGCCAAGGAAAACTAAACTCTAGAAGGCTCGTTTTCATGTTGCACCCGGTCGCGGTGNNNNNNNNNNNNNNNNNNNNNNNNNNNNNNNNNNCTGGGCGTCACGCATCGCGTCGCACCCCACAGTTCTCCGCAAAGGGAACTTGTGTTTTGGGGGCGGATATTGGTCTCCCGTGCTCATGGCGTGGTTGGCCGAAATAGGAGTCCCTTCGATGGACGCACGAACTAGTGGTGGTCGTAAAAACCCTCGTCTTTTGTTTCGTGCCGTTAGTCGCAAGGGAAACTCTTAGAAAACCCCAACGTGTCGTCTTGACGACGCTTCGACCGCGACCCCAGGTCAGGCGGGACTACCCGCCAAATGCTTACTCGTTCAACAGACCTATAAACACAGGGGA
>M02740:13:000000000-A85F6:1:1106:9759:9657, Asteraceae
TTCCGTAGGTGAACCTGCGGAAGGATCATTGTCGAAACCTGCATAGCAGAACAACTTGTGAACAAGTACTTACAACATGGCTTTTCGAGCATCAGGCCTTTGGTTTGAGACTTGTGAAGCCTTGTCGTCATGTGTTCGTGGTTTCCTTGTAAGAGGATCATGGGCATTATGTCGGCACAAGAACAAACCTCCGGCACGGTATGTGCCAAGGAATTTCAAACTTAAGATGGCTAGTGCAATGATGCCCCGTTTACGGNNNNNNNNNNNNNNNNNNNNNNNNNNNNNNNNNNNNCACGTCTGCCTGGGCGTCACGCATCGCGTCGCTCCCACCAACCCCTTTGGGATGATTGGTTGGGGGCGGATATTGGTCTCCCGTTTTTCACCGAGCGGTTGGCCAAAAAAAAGAGTCCCTTTTGACAGGAACACGACTAGTGGTGGTTTTCAAAACCCAGAATTTTGTTGTGTGTCTTGTCAAGAGGGTGCATCTTAATAGACCCAACGCGTTGTCATGAGACGACGCTTCGACCGCGACCCCAGGTCAGGCGGGACTACCCAATAGATGTGGTAGAAGTCGTCATTTGGCGAGAAGGGGA
>M02740:13:000000000-A85F6:1:1106:24310:9689, Asteraceae
TTCCGTAGGTGAACCTGCGGAAGGATCATTGTCGAACCCTGCACAGCAGAACGACCCGTGAACAAGTTAACACATCTGGCCTTGCCGGGACCGAAGCATTTGTTTCGGCCCTTGTGAGTCCTTGTCGACGTGCGTTCATGCATGGACCATACCTTTGGTTTTGTCATGGATGTCATGTTGACAAAATAACAAACCCCCGGCACGAGATGTGCCAAGGAAAACCAAAATTAAAGAACACGTGCTGTTGCGCCCCGTTNNNNNNNNNNNNNNNNNNNNNNNNNNNNNNNNNNNNNGCTGCCTGGGCGTCACGCATCACGTCGCCCCCACCAGGCATCCCCTATAGGGCTGTCTTGTGTTGGGGCGGAGATTGGTCTCCCGTGCCCATGGCGTGGTTGGCCGAAATAGGAGTCCCTTCGATGGACGCACGAACTAGTGGTGGTCGTAAAAACCCTCGTCTTTTGTTTCGTGCCGTTAGTCGCAGGGGAAACTCTTAGAAAACCCCAACGTGTCGTCTTGACGACGCTTCGACCGCGACCCCAGGTCAGGCGGGACTACCCCTTGGTGGCAAGTCTGCCGCATTTGGCGAGAAGGGGA
>M02740:13:000000000-A85F6:1:1106:28396:10061, Candida orthopsilosis
TTCCGTAGGTGAGCCTGCGGAAGGATCATTACAGAATGAAAGTGCTTAACTGCANNNNNNNNNNNNNNNNNNNNNNNNNNNNNNNGACAACTTTGCTTTGGTGGGCCCATGGCCTGCCAGAGATTAAACTCAACCAAATTTTTATTTAAGTCAACTGATTAACTAATAGTCAAAACTTTCAACAACGGATCTCTTGGTTCTCGCATCGATGAAGAACGCAGCGACATGCGATAAGTAATATTAATTGCAGATATTCNNNNNNNNNNNNNNNNNNNNNNNNNNNNNNAAACGCAGAGAAATGCGATAAGTAATATGAATTGCAGATATTCGTGAATCATCGAATCTTTGAACGCACATTGCGCCTTTTGGTATTCCAAAGGGCATGCCTGTTTGAGCGTCATTTCTCCCTCAAACCTTCGGGTTTGGTGTTGAGCGATACGCTGGGTTTGCTTGAAAGAAAGGCGGAGTATAAACTAATGGATAGGTTTTTTTCCACTCATTGGTACAAACTCCAAAATTCTTCCAAATTCGACCTCAAATCAGGTAGGACTACCCAGAAAGAAGAGAAAGAAGAGGGGGGTAGGGGA
>M02740:13:000000000-A85F6:1:1106:26014:10104
TTCCGTAGGTGAACCTGCGGAAGGATCATTGTCGTACCCTGGAAACAGAACGACCCGAGAACGATGAAACATCACTCTCGGTGGGCCGGTCTCTTAGCCGATTCCGTGCCTGCCGATTTCCGTGGTTATGTGTTCCGTCCCCGGTTCAAGACTTCTGTCTCGGTCGGATCGTGCGCATAGCTTCCGGATTTCACCAAACCCCGGCACGAAAAGTGTCAAGGAACATGCAACTAAACAGTCTGCTTCCGCAAACCCGNNNNNNNNNNNNNNNNNNNNNNNNNNNNNNNNNNNNNAGGGCACGCCTGCCTGGGAGTCACAAACCGCGTCTCCCCCCACCAATCTCATTTGATGGGGGAAGGAGAGTGGCCCCCCGAGCCACAAGGCCACGGTCGGCCCAAATGTTGGTCCTCGGCTGCGAGCTTCGCGGTCAGCGGTGGTTGTATACTCATCCTCGTAATGACGCGTATGCCTCGTAGGACATAGGCCAGAACAAACCCTAAGAAGTCCCCTCAGGGGCTTCCACCTGCGACCCCAGGTCAGGCGGGATTACCCATTATGGCGAGAAATAAAAGTCTGAAACATACCTTGAGGGGA
>M02740:13:000000000-A85F6:1:1106:6767:10420, Asteraceae
TTCCGTAGGTGAACCTGCGGAAGGATCATTGTCGAACCCTGCAAAGCAGAACGACCTGTGAACATGTAAATACAACTTGGTGCTGTTGTGATGGGCCTTAGGTTTTGATCAGCAACACCATCCGGTGTGTTTCTATGGTATCTCTTTTGTTGTGCCATGGATGTCCCACTGGACCATAACAAACCCCGGCACGGCATGTGCCAAGGAAAACGAAATACGAGAAGGTATCTACTTGATTTGCCCCGTTTTGCGGTGTNNNNNNNNNNNNNNNNNNNNNNNNNNNNNNNNNNNNNAGGGCACGTATGCCTGGGCGTCACGCATCGCGTCGCTCCCACCAACCCTCCCTTTGGGATGATTGGTTTGGGGCGGATATTGGTCTCCCGTTTTTCACCGAGCGGTTGGCCAAAAAAAGAGTCCCTTTTGACAGGAACACGACTAGTGGTGGTTGACAAAACCCAGAATTTTGTAGTGTGTCTTGTCAAGATGGTGCATCTTAATAGACCCAACGCGTTGTCATGACGCTTCGACCGCGACCCCAGGTCAGGCGGGACTACCCTTAGAGNNNNNNNNNNNNNNNNNTTTGGGGGGAGGGGA
>M02740:13:000000000-A85F6:1:1106:12491:10678, Ascosphaera apis
TTCCGTAGGTGAACCTGCGGAAGGATCATTAATGTGTGTCTGTGCGGCTAGGTGCCCCTAAACAAGGCCCTGCCGCGCACTCCCACCCTCGTCTACCTTACCTGTTGCTTCGGCGGGCCTGCGGGTTCTCGCGAGCCTGCTGCCGGAGGGGTTAGTTCCCCCCTGGCTAGCGTCCGCCGAAGATAAACGAACTCCAGTCGAAGATTGAAGTCTGAAGAAAATTGATAAATAAATCAAAACTTTCAACAACGGATCTNNNNNNNNNNNNNNNNNNNNNNNNNNNNNNNNNNNNNTGAATCAATGAATCTTTGAACGCACATTGCGCCCTCTGGTATTCCGGGGGGCATGGCTGTCCGAGCGTCATTGCAACCCTCAAGCACGGCTTGTGTGTTGGGCGATCGTCCCGTCTTAGGAGGGACGCGCCCGAAAGGCAGTGACGGCGTCGTGTTCCGGTGCCCGAGCGTATGGGGCTTTGTCTTTCGCTCTAGTGGCCTGGCCGACTGTCCGGTCTAACCATCATTTACTTCTAGTGGTTGACCTCGGATCAGGTAGGGTTACCCGAAGACGGCCATTAGCTGTACCATACTTAGGGGA
>M02740:13:000000000-A85F6:1:1106:24126:10793, Heliantheae
TTCCGTAGGTGAACCTGCGGAAGGATCATTGTCGAACCCTGCACAGCAGAACGACCCGTGAACAAGTAAAAACACTGGCCGAGCGCGGACTGAAGCTTATGTTTTGATCCTAGTGAGGCCTTGTCGGCGTGTGTCTATGCTTGCACCATACATTTGGTGCATCATGGATTTCACGTAGACGCAATAACAAACCCCCGGCACGGTACGTGCCAAGGAAAACTAAAATTAAAGGGCCCATGCTATTGCGCCCCGTTCGNNNNNNNNNNNNNNNNNNNNNNNNNNNNNNNNNNNNNTGCCTGGGCGTCACTTATCACGTCGCCCCCACCAAACGTCCCTTCTAGGGGTGTCTTTGGTTGGGGCGGAGATTGGTCTCCCGTGCCCATGGTGTGGTTGGCCTAAATAGGAGTCTCATCAAGAGGGACGCACGACTAGTGGTGGTTGATAACACAGTCGTCTCGTGTCGTGCGTTTTCATTCTTAGGTGTAGATACTCTTAAATGACCCAAACGCGTTGTCTTGCGATGATGCTTCGATCGCGACCCCAGGTCAGGCGGGACTACCCTCAGGAAATGCAGCAGCAAGATAATCAAGGGGA
>M02740:13:000000000-A85F6:1:1106:25375:11342, Asteraceae
TTCCGTAGGTGAACCTGCGGAAGGATCATTGTCAAAGCCTGCAAAGCAGAACGACCCGCGAACACGTTACAACAACCATGCTAGGATGGTTTGGGCATTTGTTCGATCCTCCTGGCATACCGTTGATGTGCGGCCTAGATGACCCTTTGGGTTACTGGTCGTTGCATTGACGTAACAAAACCCCGGCACGGGATGTGCCAAGGAAATATAAATTTAAGAATTGCCTGTTCCATGTGTCCCGTTTGCGGTGTGCTCANNNNNNNNNNNNNNNNNNNNNNNNNNNNNNNNNNNNGTCACGCATCACAACGCCCCCACCAAACTTCCTATCTAGGGATGTATGTGGTAGGGGGCGGAGATTTGTCTCCTGTGCTTGTTGTGTGGTTGACCTAAATATGGGTTCCTTCAAGATGGACACATGATTAGTGGTGGTTGATAACACAGTCGTCTTGTGTTGTGTGTTATGATCTTGGAGGGATTAACTCTTTGAGCACCCTGTCGTGTTGTCTTATGATGATGCATCGATCGCGACCCCAGGTCAGGCGGGACTACCCCCCAGAGATTAGAGCGCAGACGACCAATCTGACCAGAGGGGA
>M02740:13:000000000-A85F6:1:1106:18806:11647, Fabaceae
TTCCGTAGGTGAACCTGCGGAAGGATCATTTATGTTGCCTAACAACCAGATCGACCCGCGGACATGTTATATTTACCTCTCATGGGTGGCTTGGTTCTCCATTGCCCCCATAAGCCGGGAGGGGGTCGCTCTCGCGGTCTCCTCTCGGTGTAACAAAAACCCCGGCGCTGAATGTGCCAAGGATGTTGGAATTGTTCTGTGCACCCTCGTCGCTGACCCGGAAACGGATCTCGGGCGTGTGGATGTGCAAACACTTNNNNNNNNNNNNNNNNNNNNNNNNNNNNNNNNNNNNGGTGTCACATATCGAAGCCTTCTGCCAATTTCCTTTTGTTAGGTATTGTGCATGCTGGTGAATGTTGGCCTCCCGTGAGCTCTATTGTCTCATGGTTGGTTGAAAATCGAGACCTTGGTAGGGTGTGCCATGATAGATGGTGGTTGTGTGACCCACGAGAAACCAAGATCATGTGCTGCCCTATTCAATTCGGCCTCTTTTACCCATATGCGTTTTGTAAACGCTCGTGATGAGACCTCAGGTCAGGCGGGGCTACCCATGACTCGCAAGACGCAAAGCATTGGGATTATCATAAAGGGGA
>M02740:13:000000000-A85F6:1:1106:18524:11763
TTCCGTAGGTGAACCTGCGGAAGGATCATTGTCGAACCCTGCAAAGCAGAACGACCCGTGAACATGTAAATACAACTTGGTGCTGTTGTGATGGGCCTTAGGTTTTGATCAGCAACACCATCCGGTGTGTTTCTATGGTATCTCTTTTGTTGTGCCATGGATGTCCCACTGGACCATAACAAACCCCGGCACGGCATGTGCCAAGGAAAACGAAATACGAGAAGGTATCTACTTGATTTGCCCCGTTTTGCGGTGTNNNNNNNNNNNNNNNNNNNNNNNNNNNNNNNNNNNNCTGCCTGGGTGTCACACATCGTTTCCCAAACGCAAACATGTAACAATGTTGCTGGGCGGGGTGTATGCTGACCTCCCGCGAGCACCCGCCTCGTGGTTGGTTGAAATCTGGGTTCATGGCCGACTTCGCCGTGATAAAATGGTGGATGAGCCACGCTCGAGACCAATCACGTGCGAGCCGGTCAGTTCTGGACCCATCGACGACCCTTTGCGTGCACGCACGCTCCCAACGAGACCTCAGGTCAGGCGGGGCTACCCAATTTTGGTCGTCGGGTACGCAATCGCCGCCAGTTAAAAGGGGA
>M02740:13:000000000-A85F6:1:1106:17551:11802, Chenopodium
TTCCGTAGGTGAACCTGCGGAAGGATCATTGTCGAAACCTGCCCAGCAGAGCGACCAGAGAACATGTTTATCATGAACGGGGATGTGGTGAAAGCCCCATCCCTAAGCTGGGATGGTACTCCGCCTCGGTGGGGTATCTTCTCAGCACAATAACGAACCCCGGCGCGGTCTGCGCCAAGGAACATGGATACAAGTGTGCCCTTCTTCAGCTGGTTCGCCAGATGTAGAGGTGGCACCAAGTCGTATATAACATTAANNNNNNNNNNNNNNNNNNNNNNNNNNNNNNNNNNNNCTGCCTGGGCGTAACGCTTCGCGTCTCCCCCCACCCCCCTTCAGTGGGAGGGGCGGAGGATGATGGCCTCCCGTGCCTCACCGGGTGTGGATGGCCTAAATACGGAGCCCCCGGTTATGAAGTGCCGCGGCATAGGTGAGATACAAGGCCTAGCCTAGGATACATCGGAGTCGTGCACTTTTTAGCTTTTGAGGACTCGCAGGACCCTAAGTTTGTTTGCCCATTGGGGCATCAAAACCGTTGCGACCCCAGGTCAGGCGGGGCTACCCACGCAGAATCAGAATGAGCCGCAACTAGGGGA
>M02740:13:000000000-A85F6:1:1106:6996:11926
TTCCGTAGGTGAACCTGCGGAAGGATCATTGTCGAAGCCTGCAAAGCAGAACGACCCGTGAACATGTTATAACAACCATGCCAGGATGGGTCGGACGTCAGTTCGATTCTCATGGCACACCGTTGATGTGCGGCCTCGATGGCCTTTTGGGTCTTCTTGGTCGTTGCTTTGACGTAACAAAACCCCGGCACGGGATGTGCCCAGGAAATTTAAATTGAAGAATTGCCTGTTCCATGATGTCCCGTTTGCGGTGTGCNNNNNNNNNNNNNNNNNNNNNNNNNNNNNNNNNNNNNCCCCAAGCCTTCTGGCCGAGGGCACGTCTGCCTGGGTGTCACAAATCGTCGTCCCCCCATCCTCTCGAGGATATCGGACGGAAGCTGGTCTCCCGTGTGTTACCGCACGCGGTTGGCCAAAATCCTAGCTAAGGATGCCAGGAGCGTCTTGACATGCGGTGGTGAATTCAAGCCTCGTAATATCGTCGGTCGTTCCGGTCCAAAAGCTCTCGATGACCCAAAGTCCTCAACGCGACCCCAGGTCAGGCGGGATCACCCGGCTACCCCAGCCAACGTGAGAGTGTCAAAAACGATAAGGGGA
>M02740:13:000000000-A85F6:1:1106:11278:12055, Melilotus officinalis
TTCCGTAGGTGAACCTGCGGAAGGATCATTGTCGATGCCTTACAAGCAGTCCAACACGTGAATCAGTTTGAACACATTGGGGTGGGTTGAGGTGTTAACCACACCAAGACCTACCTCAGGTTCAGAGGCGGACGACTCGTGCGTTCTCCTTTGTGCCAAAAAACCAAACCCCGGCCTTTTACCCATATGCGTTTTGTAAACGCTCGTGATGAGACCTCAGGTCAGGCGGGGCTACCCGCTGAATTTAAGCATATCANNNNNNNNNNNNNNNNNNNNNNNNNNNNNNNNNNNNNCATTTAAAGGAAGGAGAAATCGTAACAAGGTTTCCGTAGGTGAACCTGCGGAAGGATCATTGTCGATGCCTTACAAGCAGTCCAACACGTGAATCAGTTTGAACACATTGGGGTGGGTTGAGGTGTTAACCACACCAAGACCTACCTCAGGTTCAGAGGCGGACGACTCGTGCGTTCTCCTTTGTGCCAAAAAACCAAACCCCGGCCTTTTACCCATATGCGTTTTGTAAACGCTCGTGATGAGACCTCAGNNNNNNNNNNNNNNNNNNNNNNNNNNNNNNNNNNNNNNNNNNNCAGGGGA
>M02740:13:000000000-A85F6:1:1106:27985:12369, Amorpha <angiosperm>
TTCCGTAGGTGAACCTGCGGAAGGATCATTGTCGATGCCTCACAAGCTGTGCGACCCGCGAACTCGTTTCACTACGCAGGGGTGGCCTGGGGTGTTCCGCACCGCAGCCCCCCAAGTCAGGAGGCGATCACACCTGGTGCGGTCTCCTCCCGGCAGAAAACAAAAACCCCGGCGCGGAATGCGTCAAGGAACTCGAAATTGTTAGGTGCGCCCCCGCCGGCCCGGAGACGGTGCGCGGGCGGGAGGTGTAGCAAACNNNNNNNNNNNNNNNNNNNNNNNNNNNNNNNNNNNNNCCTGCCTGGGTGTCACACATCGTTGCCCCAACGCCAATGCCTCATGCCAGGCATCTAGCTGGGGGTGAATGCTGGCCTCCCGTGAGCACGGCCTCACGGTTGGTTGAAAATCGAGTCCGTGGCTGAGTGCACCGTGACAGATGGTGGTTGAGTAAAGAGCTCGAGGCCAGTCGCGCGTGCATCCACGTGGAGTGGACTTCGTGACCCACGGGGGTGATTCGATCGCCCACAATGGGAAATCAGGTCAGGCGGGGCTACCCTGAATGCAATGAAGAAAACCACCATTACTCAGCTTAGGGGA
>M02740:13:000000000-A85F6:1:1106:26616:12612, Elaeagnus
TTCCGTAGGTGAACCTGCGGAAGGATCATTGTCGAAACCTGCCAAGCAGAACGACCCGCGAACATGTTCCAAAATTGGGAGCGGCCTAGCCTCCTGGCTTGGACGGCCCCGCTGTTGGTTGGAATGTTGTACGGTGCTGTCCCTTGCTTCCACGCACGTGCGGCGAGCATCGCAACGTGCCCTCCTGCAGAATCCTAACCCCGGCGCAAATCGCGCCAAGGAACTCGAACGAATGAGCGTGCTCTCCCTTGGCCCGNNNNNNNNNNNNNNNNNNNNNNNNNNNNNNNNNNNNNGCACGTCTGCTCGGGCGTCACACACCGTTGCCCTCCCCACCCAACGGGCCTTCAAGGCTACGTCGGTCGTGGAGGCGTACATTGGCTTCCCGCGAGCCTCGTCTCGTGGCTGGCCCAAATTCTAGTCAGTGGCGACCGGTGCCACGACAATGGTGGTCGTCGAACCTTCGGTCCCCCGTCGTGGGTTCCGGTCGTGCATGATGCAGGGACCCCAAAGCATCCGGTGAAGGATGCTTTCGATGCGACCCCAGGTCAGGCGGGGCTACCCGGCACACAAAAATACTGATAGCAGTCGAGGGGA
>M02740:13:000000000-A85F6:1:1106:24825:13929, Amorpha fruticosa
TTCCGTAGGTGAACTTGCGGAAGGATCATTGTCGATGCCTCACAAGCTGGCCTCCCGTGAGCATAGCCTCACGGTTGGTTGAAAATCGAGTCCGTGGCTGAGTGCACCGTGACAGATGGTGGTTGAGTAAAGAGCTCGAGGCCAGTCGCGCGTGCATCCACCTGGAGTGGACTTCGTGACCCATGGGGTGATTCGATCGCCCACAATGGGACCTCAGGTCAGGCGGGGCTACCCGCTGAGTTTAAGCATATCAATANNNNNNNNNNNNNNNNNNNNNNNNNNNNNNNNNNNNNATTTAAAGGAAGTAGAAATCGTAACAAGGTTTCCGTAGGTGAACTTGCGGAAGGATCATTGTCGATGCCTCACAAGCTGGCCTCCCGTGAGCATAGCCTCACGGTTGGTTGAAAATCGAGTCCGTGGCTGAGTGCACCGTGACAGATGGTGGTTGAGTAAAGAGCTCGAGGCCAGTCGCGCGTGCATCCACCTGGAGTGGACTTCGTGACCCATGGGGTGATTCGATCGCCCACAATGGGACCTCAGGTCAGGCGGGGCTACCCAATGACTCGCAAGGTTAGTGCTGAGGTTGATAGGGGA
>M02740:13:000000000-A85F6:1:1106:23261:14180
TTCCGTAGGTGAACCTGCGGAAGGATCATTGTCGAAACCTGCACAGCAGAACGACCCGCGAACACGTTCGTACACCGGGACGCCGGCGGGGGCGCGTCACGACGAGTGGTGGTCGAAACTTCCCTCTTATCACGTCGTGCGGTTCCCCGTCGCTCGGGCGACCAAGTGACCCTGACGCGTCGTCGTCCGACGGCGCTCCGACCGCGACCCCAGGTCAGGCGGGATTACCCGCTGAGTTTAAGCATATCAATAAGCGNNNNNNNNNNNNNNNNNNNNNNNNNNNNNNNNNNNNACCTTATCATTTAGAGGAAGGAGAAGTCGTAACAAGGTTTCCGTAGGTGAACCTGCGGAAGGATCATTGTCGAAACCTGCACAGCAGAACGACCCGCGAACACGTTCGTACACCGGGACGCCGGCGGGGGCGCGTCACGACGAGTGGTGGTCGAAACTTCCCTCTTATCACGTCGTGCGGTTCCCCGTCGCTCGGGCGACCAAGTGACCCTGACGCGTCGTCGTCCGACGGCGCTCCGACCGCGACCCCAGGTCAGGCGGGATTACCCAGACGAGCGCCTTTACGCTTGCCTTTAAGGGGA
>M02740:13:000000000-A85F6:1:1106:26377:14697, Helianthus petiolaris
TTCCGTAGGTGAACCTGCGGAAGGATCATTGTCGAACCCTGCACAGCAGAACGACCCGTGAACAAGTTAACACATCTGGCCTTGCCGGGACCGAAGCATTTGTTTCGGCCCTTGTGAGTCCTTGTCGACGTGCGTTCATGCATGGACCATACCTTTGGTTTTGTCATGGATGTCATGTTGACAAAATAACAAACCCCCGGCACGAGATGTGCCAAGGAAAACCAAAATTAAAGAACACGTGCTGGTGCGCCCCGTTNNNNNNNNNNNNNNNNNNNNNNNNNNNNNNNNNNNNTGCCTGGGCGTCACGCATCACGTCGCCCCCACCAGGCATCCCCTATAGGGCTGTCTTGTGTTGGGGCGGAGATTGGTCTCCCGTGCCCATGGCGTGGTTGGCCTAAATAGGAGTCTCCTCACGAGGGACGCACGGCTAGTGGTGGTTGATAAGACAGTCGTCTCGTGTCGTGCGTTTACTTTCTTGAGAGTAGATGCTCTTAAAGTACCCTGATGTGTTGTCTTATGACGATGCTTCGATCGCGACCCCAGGTCAGGCGGGACTACCCGTATCTGTTACTGAGAAGTTAATGGATAGGGGA
>M02740:13:000000000-A85F6:1:1106:11476:15241, Candida orthopsilosis
TTCCGTAGGTGAACCTGCGGAAGGATCATTACAGAATGAAAGTGCTTAACTGCANNNNNNNNNNNNNNNNNNNNNNNNNNNNNNNNGAAAACTTTGCTTTGGTGGGCCCATGGCCTGCCAGAGATTAAACTCAACCAAATTTTTATTTAAGTCAACTGATTAACTAATAGTCAAAACTTTCAACAACGGATCTCTTGGTTCTCGCATCGATGAAGAACGCAGCGAAATGCGATAAGTAATATGAATTGCAGATATTNNNNNNNNNNNNNNNNNNNNNNNNNNNNNNNNNNNNAAACGCAGCGAAATGCGATAAGTAATATGAATTGCAGATATTCGTGAATCATCGAATCTTTGAACGCACATTGCGCCCTTTGGTATTCCAAAGGGCATGCCTGTTTGAGCGTCATTTCTCCCTCAAACCTTCGGGTTTGGTGTTGAGCGATACGCTGGGTTTGCTTGAAAGAAAGGCGGAGTATAAACTAATGGATAGGTTTTTTTCCACTCATTGATACAAACTCCAAAATTCTTCCAAATTCGACCTCAAATCAGGTAGGACTACCCTCCAGTTGCATTTTAGTAAGCTCTTTAGGGGA
>M02740:13:000000000-A85F6:1:1106:15782:15275, Spartina pectinata
TTCCGTAGGTGAACCTGCGGAAGGATCATTGTCGTGACCCTAACAAAAATAGACTGTGAATATGTCATCCAAGCCGTCGGGTGACGGTGCTAGCACCGTCCCTCGGCATAGGCCACTTCCCTTCTGACGGAGGGGATGTGGCCCAAAAGAACCCACGGCGTCGTATGGTGTCAAGGAACACTATGTTGCATGCTCAGGGCCACGATCGGCGTGCTGACCGAGCCCTGCGCTGCTATGCTACCTGAATGTATAAGACNNNNNNNNNNNNNNNNNNNNNNNNNNNNNNNNNNNNTTTGGTTAGGGGGACGTCTGCCTGGGTGTCAGGCCAAAAGGCACTCCCTTGCAATCCTTGCGTGGGATGTGGTGTTTGGCCTTCCATTCTACTTATAAGGTGTGGTAGGCTAAAGGATGTGGCTGCTGGCTATGGTGCCAGTCACAGCACTTGGTGGATGACACATGTTGTTCTCGAAGTTGTGACTTGTACTGAATCCGGTAACATTGGCCCTTTGGACCTATGGATCGATTGCTTGCACCGAGACCCCAGGTCAGTCGGGATTACCCTCCAGTTGCATTTTAGTAAGCTCTTTAGGGGA
>M02740:13:000000000-A85F6:1:1106:13109:15346
TTCCGTAGGTGAACCTGCGGAAGGATCATTGTCGAGACCCAAACGCTTCATTTGTTGAACTCGTAAACGTGATGTGTGGGCGGGTGTCTCATGCCTTGGCTTTGTGCTGCCCGTTTACACCCGGCCTCTCCACCCGCATGACATTGTGGGCTTCTGCTCGCGGTGCCTGTGTGGTGCGTTTGGCACCAAAACAAATCCCCGGCGCAGCCCGCGCCAAGGATCACTCTAGTGCCGTGCGGGCTCTTTTGAGCCACTCNNNNNNNNNNNNNNNNNNNNNNNNNNNNNNNNNNNNTCACGCATCACAACGCCCCCACCAATCTTCCTATCTAGGGATGTATGTGGTAGGGGGCGGAGATTGGTCTCCTGTGCTTGTTGTGTGGTTGACCTAAATATGGGTTCCTTCAAGATGGACACATGATTAGTGGTGGTTGATAACACAGTCGTCTTGTGTTGTGTGTTATGATCTTGGAGGGATTAACTCTTTGAGCACCCTGTCGTGTTGTCTTATGATGATGCATCGATCGCGACCCCAGGTCAGGCGGGACTACCCCAAAGAAATGACTCGCATGGTTAGTTGATGAGTCGATAGGGGA
>M02740:13:000000000-A85F6:1:1106:15638:15769, Spartina pectinata
TTCCGTAGGTGAACCTGCGGAAGGATCATTGTCGTGACCCTAACAAAAATAGACTGTGAATATGTCATCCAAGCCGTCGGGTGACGGTGCTAGCACCGTCTCTCGGCATAGGCCACTTCCCTTCTGACGGAGGGGATGTGGCCCAAAAGAACCCACGGCGTCGTATGGCGTCAAGGAACACTATGTTGCATGCTCAGGGCCACGATCGGCGTGCTGAACGAGCCCTGCGCTGCTATGCTACCTGAATGTATAAGACNNNNNNNNNNNNNNNNNNNNNNNNNNNNNNNNNNNNTTTGGTTGAGGGCACGTCTGCCTGGGCGTCACGCCAAAAGGCACTCCCTTGCAATCCTTGCGTGGGATGTGGTGTTTGGCCTTCCATTCTACTTATAAGGTGTGGTAGGCTAAAGGATGTGGCTGCTGGCTATGGTGCCAGTCACAGCACTTGGTGGATGACACATGTTGTTCTCGAAGTTGTGACTTGTACTGAATCCGGTAACATTGGCCCTTTGGACCCATGGATCGATTGCTTGCACCGCGACCCCAGGTCAGTCGGGATTACCCAAATATCCGAAAGTGTTAACTTCTGCAGGGGA
>M02740:13:000000000-A85F6:1:1106:12257:19865, Amorpha <angiosperm>
TTCCGTAGGTGAACCTGCGGAAGGATCATTGTCGATGCCTCACAAGCTGTGCGACCCGCGAACTTGTTTCACTACACAGGGGTGGCCTGGGGTGTTCCGCACCGCAGCCCCCCAAGTCAGGAGGCGATCGCACCTGGTGCGGTCTCCTCCCGGCAGAAAACAAAAACCCCGGCGCGGAATGCGTCAAGGAACTCGAAATTGTTAGGTGCGCCCCCGCCGGCCCGGAGACGGTGCGCGGGCGGGAGGTGTAGCAAACNNNNNNNNNNNNNNNNNNNNNNNNNNNNNNNNNNNNNGCCTGCCTGGGGGTCACACATCGTTGCCCCAACGCCAATGCCTCAGGCCAGGCATCTAGCTGGGGTGAATGCTGGCCTCCCGTGAGCACAGCCTCACGGTTGGTTGAAAATCGAGTCCGTGGCTGAGTGCACCGTGACAGATGGTGGTTGAGTAAAGAGCTCGAGGCCAGTCGCGCGTGCATCCACCTGGAGTGGACTTCGTGACCCACGGGGGTGATTCGATCGCCCACAATGGGACCTCAGGTCAGGCGGGGCTACCCTTTCGACTCAACCTACAATCAGGATTCTGCGTTTGAGGGGA
>M02740:13:000000000-A85F6:1:1106:12531:20195
TTCCGTAGGTGAACTAGCGCAAGGATCATTGTCGAACCCTGCATGGCAGAACGACCCGTGAACATGTTAAAACAGGCGGCCTCCTAGGCCTTGAAGCATATGCTTTGAGCCTTGTGAGTCCTTGTTGACGTGTGTTTTCATTCTTGAGTCAGACGCTCTTAACATACCAAGATGCGTTGTCTTGTGACGACGCTTCGATCGCGACCCCAGGTCAGGTGGGACTACCCTCTGAGTTTAAGCATATCAATAAGCGGAGNNNNNNNNNNNNNNNNNNNNNNNNNNNNNNNNNNCTTATCATTTAGAGGAAGGAAAAATCGTAACAAGGTTTCCGTAAGTGAACTAGCGCAAGGATCATTGTCGAACCCTGCATGGCAGAACGACCCGTGAACATGTTAAAACAGGCGGCCTCCTAGGCCTTGAAGCATATGCTTTGAGCCTTGTGAGTCCTTGTTGACGTGTGTTTTCATTCTTGGGTCAGACGCTCTTAACATACCAAGATGCGTTGTCTTGTGACGACGCTTCGATCGCGACCCCAGGTCAGGTGGGACTACCCTGCATGAAGTAATCACGTTCTTGGTCTATCCTAGGGGA
>M02740:13:000000000-A85F6:1:1106:20484:20983
TTCCGTAGGTGAACCTGCGGAAGGATCATTGCTGAGCCCCTAGCCGAGAACATGTGAATCTGTAAACGTGATGCATGAGCGCGAGGTGTTGTTGCTTCTTGCCCTCCCCTCTCGTGAATGCATGCCCCGCCCGTTTTGGTGCCGCACTTGTAGTTCCTCTGTGGTGCGTGGGCATTACAACAAACCCCGGCGCAACTCCGCGCCAAGGATCAATGGGTTAATGCTGGGCTGGCTCCTAGGAGTCTTCTGGCTGTGCNNNNNNNNNNNNNNNNNNNNNNNNNNNNNNNNNNNNTCATGGCGCCATCGTGACCTGCATACACAGGTTTTGCATGGCGGATGATGGCCTTCCGTGGCCCTTCTGCTGCGGTGGGCTGAAGGATGCGGAGTTGGTCTAGCCGAACTTTGATTGCACGGCTGTGCTGGGTTGTTGCCGATATGGGACGCTGTGGGCATTGTTGTCGTGCTGAATCTCTCGGTTGGTCTCGGTCTCTGTGATCACCCCTTGAAATCTAGTCTTAGACTATGGCTCTTGTTGCGACCCCAAGTCAGGCGGGGCCACCCGCAGACTTGCCACCAAGTCCAACCAAAGGGGA
>M02740:13:000000000-A85F6:1:1106:25572:21512, Fabaceae
TTCCGTAGGTGAACCTGCGGAAGGATCATTTATGTTGCCTAACAACCAGATCGACCCGCGGACATGTTATATTTACCTCTCATGGGTGGCTTGGTTCTCCATTGCCCCCATAAGCCGGGAGGGGGTCGCTCTCGCGGTCTCCTCTCGGTGTAACAAAAACCCCGGCGCTGAATGTGCCAAGGATGTTGGAATTGTTCTGTGCACCCTCGTCGCTGACCCGGAAACGGATCTCGGGCGTGTGGATGTGCAAACACTTNNNNNNNNNNNNNNNNNNNNNNNNNNNNNNNNNNNTGTGTGTCACGAATCGTTGCTCCAAACGCCAAGCCCATGAATGATGGGGGCGGGGCTGGGGTGAATGTTGGCCTCCCGTGAGCTCTGTCTCACGGTTGGTTGAAAATCGGGACCTTGGTAGGGTGTGCCATGATAGATGGTGGTTGTGTGACCCACGAGAAACCAAGATCATGTGCTGCCCTATTCAATTCGGCCTCTTTTACCCATATGCGTTTTGTAAACGCTCGTGATGAGACCTCAGGTCAGGCGGGGCTACCCCCAGCATCACCCATGCCTACAGTATTGTTATTTGATTAGGGGA
>M02740:13:000000000-A85F6:1:1106:8335:21538, Ascosphaera apis
TTCCGTAGGTGAACCTGCGGAAGGATCATTAATGTGTGTCTGTGCGGCTAGGTGCCCCTAAACAAGGCCCTGCCGCGCACTCCCACCCTTGTCTACCTTACCTGTTGCTTCGGCGGGCCTGCGGGTTCTCGCGAGCCTGCTGCCTGAGGGGTTAGTTCCCCCCTGGCTAGCGTCCGCCGAAGATAAACGAACTCCAGTCGAAGATTGAAGTCTGAAGAAAATTGATAAATAAATCAAAACTTTCAACAACGGATCTNNNNNNNNNNNNNNNNNNNNNNNNNNNNNNNNNNNNNAATAATCGAATCTTTGAACGCACATTGCGCCCTCTGGTATTCCGGGGGGCATGCCTGTCCGAGCGTCATTGCAACCCTCAAGCACGGCTTGTGTGTTGGGCGATCGTCCCGTCTTAGGAGGGACGCGCCCGAAAGGCAGTGACGGCGTCGTGTTCCGGTGCCCGAGCGTATGGGGCTTTGTCTTTCGCTCTAGTGGCCTGGCCGGCTGTCCGGTCTAACCATCATTTACTTCTAGTGGTTGACCTCGGATCAGGTAGGGTTACCCAATACAAACCTACAGTATTGTTATTTGATTAGGGGA
>M02740:13:000000000-A85F6:1:1106:18231:21621, Astereae
TTCCGTAGGTGAACCTGCGGAAGGATCATTGTCGAAGCCTGCAAAGCAAACGACCCGCGAACATGTTACAACAACCTTGCCATGATGGGTTGGGCTTTGTACGATCCTCATGGCACACCGTTGATGTGATGCCTATTGACCCTTTTGGGTCTTTGGTTGTTGCATTGACGTAACAAAACCCCGGCACTGGATGTGCCAAGGAAACTTAAATTTAAGAATTGCCCCCTTCATGATGTCCCGTTCGCGGTGTGCTCATNNNNNNNNNNNNNNNNNNNNNNNNNNNNNNNNGGCACGTCTGCCTGGGCGTCACGCATCGCGTCGCTCCCACCAACCCTCCCTTTGGGATGATTGGTTTGGGGCGGATATTGGTCTCCCGTTTTTCACCGAGCGGTTGGCCAAAAAAAGAGTCCCTTTTGACAGGAACACGACTAGTGGTGGTTGACAAAACCCAGAATTCTGTAGTGTGTCTTGTCAAGATGGTGCATCTTAATAGACCCAACGCGTTGTCATGACGCTTCGACCGCGACCCCAGGTCAGGCGGGACTACCCATTTCCTGAGCTTAATGCTTGGGAGCGTGCTGGTAGGGGA
>M02740:13:000000000-A85F6:1:1107:22980:2285, Melilotus officinalis
TTCCGTAGGTGAACCTGCGGAAGGATCATTGTCGATGCCTTACAAGCAGTCCAACACGTGAATCAGTTTGAACACATTGGGGTGGGTTGAGGTGTTAACCACACCAAGACCTACCTCAGGTTCAGAGGCGGACGACTCGTGCGTTCTCCTTTGTGCCAAAAAACCAAACCCCGGCGCTGAATGCGTCAAGGAATTAAAATTTTGCTCTGAGCGCACCTGCATGGCATCGGAGACGGTGTTCGTGCGGGTTACGTTTNNNNNNNNNNNNNNNNNNNNNNNNNNNNNNNNNNNNNTGCCTGTGTGTCACATATCGAAGCCTCCTGCCAATTTCCTTTTGATAGGTATTGTGCATGCTGGTGAATGTTGGCCTCCCGTGAGCTCTATTGTCTCATGGTTGGTTGAAAATCGAGACCTTGGTAGGGTGTGCCATGATAGATGGTGGTTGTGTGACCAACGAGAAACCAAGATCATGTGCTGCCCTATTCAATTCGGCCTCTTTTACCCATATGCGTTTTGTAAACGCTCGTGATGAGACCTCAGGTCAGGCGGGGCTACCCGAACGTTAGAGGCTTTGCTATTCAGCGTTTGATGGGA
>M02740:13:000000000-A85F6:1:1107:5683:4458, Helenium autumnale
TTCCGTAGGTGAACCTGCGGAAGGATCATTGTCGAAACCTGCATAGCAGAACAACTTGTGAACAAGTACTTACAACATGGCTTTTCGAGCATCAGGCCTTTGGTTTGAGACTTGTGAAGCCTTGTCGTCATGTGTTCGTGGTTTCCTTGTAAGAGGATCATGGGCATTATGTCGGCACAAGAACAAACCTCCGGCACGGTATGTGCCAAGGAATTTCAAACTTAAGCTGGCTAGTGCAATGATGCCCCGTTTACGGNNNNNNNNNNNNNNNNNNNNNNNNNNNNNNNGCCTGGGCGTCACGCATCACAACGCCCCCACCAAACTTCCTATCTAGGGATGTATGTGGTAGGGGGCGGAGATTGGTCTCCTGTGCTTGTTGTGTGGTTGACCTAAATATGGGTTCCTTCAAGATGGACACATGATTAGTGGTGGTTGATAACACAGTCGTCTTGTGTTGTGTGTTATGATCTTGGAGGGATTAACTCTTTGAGCACCCTGTCGCGTTGTCTTATGATGATGCATCGATCGTGACCCCAGGTCAGGCGGGACTACCCTGGTAGAAGTCGTCATTTGGCGAGAAATCTGGGA
>M02740:13:000000000-A85F6:1:1107:23371:8545, Melilotus officinalis
TTCCGTAGGTGAACCTGCGGAAGGATCATTGTCGATGCCTTACAAGCAGTCCAACACGTGAATCAGTTTGAACACATTGGGGTGGGTTGAGGTGTTAACCACACCAAGACCTACCTCAGGTTCAGAGGCGGACGACTCGTGCGTTCTCCTTTGTGCCAAAAAACCAAACCCCGGCGCTGAATGCGTCAAGGAATTAAAATTTTGCTCTAAGCGCACCTGCATGGCATCGGAGACGATTTTCGTGCGGGTTACGTTTNNNNNNNNNNNNNNNNNNNNNNNNNNNNNNNNNNNNNGGTGTCACATATCGAAGCCTCCTGCCAATTTCCTTTTGATAGGTATTGTGCATGCTGGTGAATGGTGGCCTCCCGTGAGCTCTATTGTCTCATGGTTGGTTGAAAATCGAGACCTTGGTAGGGTGTGCCATGATAGATGGTGGTTGTGTGACCCACGAGAAACCAAGATCATGTGCTGCCCTATTCAATTCGGCCTCTTTTACCCATATGCGTTTTGTAAACGCTCGTGATGAGACCTCAGGTCAGGCGGGGCTACCCATGTCATTACCATTTCATAGTGGAGGCCTCCAGCAATCTGGGA
>M02740:13:000000000-A85F6:1:1107:24707:8970, Trifolium
TTCCGTAGGTGAACCTGCGGAAGGATCATTGTCGATGCCTTACAAGCAGACCAACACGTGAATCAGTTTGAACACATAGGGTTGGTTTGAGGTGTTCAACACCTCAGCTTGCCTCTGGTTCGGAGGAGGACGATGTTGTGCGTTCTCCTTTGTGCCAAAACACAAACCCCGGCGCTGAATGCGTCAAGGAATTTAAAATTTGCTCTGAGCGCACCTGCATGGCACCGGAGACGGTTTTCGTGCGGTTTGTGTTCTGNNNNNNNNNNNNNNNNNNNNNNNNNNNNNNNNNNNNNGTCACATATCGAAGCCTCTCGCCAATTTCCTATATTGATAGGGGTATTGTGCAGGGCGAATGTTGGCCTCCCGTGAGCTTTATTGCCTCATGGTTGGTTGAAAATCGAGACCTTGGTAGGGTGTGCCATGATAGGTGGTGGCTGTGTTACGCACGAGACCAAGTAAGTCATGTGCTGCTCTATTGAATTTAGGCCTCTTTTACCCACATGCGTTTCGAAACGCTCGTGATGAGACCTCAGGTCAGGCGGGGCTACCCTCTTGAACACTCATCCTTAATACCTTTCTTTGAGAAACAGGGGA
>M02740:13:000000000-A85F6:1:1107:24357:9363
TTCCGTAGGTGAACCTGCGGAAGGATCATTGTCGATGCCTTACAAGCAGTCCAACACGTGAATCAGTTTGAACACATTGGGGTGGGTTGAGGTGTTAACCACACCAAGACCTACCTCAGGTTCAGAGGCGGACGACTCGTGCGTTCTCCTTTGTGCCAAAAAACCAAACCCCGGCGCTGAATGCGTCAAGGAATTAAAATTTTGCTCTGAGCGCACCTGCATGGCATCGGAGACGGTGTTCGTGCGGGTTACGTTTNNNNNNNNNNNNNNNNNNNNNNNNNNNNNNNNNNNNNCTGGGCGTCACGCATCGCGTCTCCCCCCACCCCCCGTGAGTGGGAGGGGTGGAGGATGATGGCCTCCCATGCCTCACCGGGTGTGGATGGCCTAAATACGGAGCCCCCGGTTATGAAGTGCCGCGGCATAGGTGAGATACAAGGCCTAGCCTAGGATACATCGGAGTCGCGCACTTTTTAGCTTTTGAGGACTCGCAGGACCCTAAGTTTGTTTGCCCATTAGGGCATCAAAACCGTTGCGACCCCAGGTCAGGCGGGGCTACCCTATTTTTCATGGTATTGATAAAGCTGTTGCCGGGGA
>M02740:13:000000000-A85F6:1:1107:10830:9399, Asteraceae
TTCCGTAGGTGAACCTGCGGAAGGATCATTGTCGAACCCTGCATGGCAGAACGACCCGTGAACATGTTAAAACAGGCGGCCTCCTGGGTCTTGAAGCATATGCTTTGAGCCTTGTGAGTCCTTGTTGACGTGTGTCCATGCTTTCCCCACGGGGCATCATGGATGCAATGTTGACACACTAACAACCCCCGGCACGGAATGTGCCAAGGAAAAGTAAACATGAAGGGCATGTGCTATTGCGCCCCGCTGGCGGTGTNNNNNNNNNNNNNNNNNNNNNNNNNNNNNNNNNNNNNGTCACGCATTGCGTCGCCCCAGACTACGCCTCCCCAACGGGGATGCGTGGGACTGGGGCGGAGAATGGGCTCCCGTGTCGTCGGCGTGGTTGGCCTAAAAAGGAGTCCCCTTCGGCGGACGCACGGCTAGTGGTGGTTGTTAAGGCCTTCGTATCGAGCAGTGTGTCGTTAGCCGCAAGGGAAGCACTCTTTAAAGACCCCAATGTGTCGTCTCATGACGACGCTTCGATCGCGACCCCAGGTCAGACGGGACTACCCGGAGAAGGACTTCGTGATAAAAGATTGAGTGTGAGGTTAGGGA
>M02740:13:000000000-A85F6:1:1107:8668:9771
TTCCGTAGGTGAACCTGCGGAAGGATCATTGTCGAATCCTGCGATAGCAAAATGACCCGGTAACGTGTAAACACATTGGGCGAGCGTCGGGGGGCTTGGGTCCCTCGTCTGCGAACCCCAGGTAGGTGGCCCTTCGGGTGCCCACCGGCCTACGAAATTGGGCGCGGAAAGCGCCAAGGAAAACTAAAATTGAATTGCACGTGCCTTCCCGTACGCGGGAAGCGTCGTCATTCTGAAACACAAACGACTCTCGGCANNNNNNNNNNNNNNNNNNNNNNNNNNNNNNNNNNNNNCAAGTTGCGCCCGAGGCCACTAGGCTAAGGGCACGTCTGCCTGGGGGTCACAAATCGTCGTCCCCCCCATCCTCTCGAGGATATGGGACGGAAGCTGGTCTCCCGTGTGTTACCGCACGCGGTTGGCCAAAATCCGAGCTAAGGGCGCCAGGAGCGTCTCGACATGCGGTGGTGAATTCAAGCCTCGTAATATCGTCGGTCGTTCCGGTCCAAAAGCTCTCGATGACCCAAAGTCCTCAACGCGACCCCAGGTCAGGCGGGATCACCCATTTTGTTCATGGTAGAGATTCTCTTGTTGGGA
>M02740:13:000000000-A85F6:1:1107:13111:10057, Glycine
TTCCGTAGGTGAACCTGCGGAAGGATCATTGTCGATGCCTCACAATCAGATTGACCCGCGAACTTGTTTATTCATCTACCGTCGGGAGGGAGGGGATGACCACGGCGCCCCGTGCGCCCGGCCTCCTCGTCCTCGCGACAAACACAAACCCCGGCGCTTCGTGCGCCAAGGAACTCAAATCTGTTAAGTGCGACTCCCGGGGGCCCGGAGACGGTGTCCCGCGGGAGTCGTCACGACACAACATTTACATACAATGNNNNNNNNNNNNNNNNNNNNNNNNNNNNNNNNNNNNNNNNCCTGCCTGGGTGTCACAAATTGTTTCCCCAACGAAAACATGTAACAATGTTGCTGCGCGGGGTGTATGCTGACCTCCCGCGAGCACCCGCCTCGTGGTTGGTTGAAATCTGGGTTCATGGCCGACTTCGCCGTGATAAAATGGTGGATGAGCCACGCTCGAGACCAATCACGTGCGAGCCGGTCAGTTCTGGACCCATCGACGACCCTTTGCGTGCACGCACGCTCCCAACGAGACCTCAGGTCAGGCGGGGCTACCCGAAGGAAAGGAAGAAAAGGGGAAAAAGCGATGAGGGACAGGGA
>M02740:13:000000000-A85F6:1:1107:18850:10612, Ascosphaera apis
TTCCGTAGGTGAACCTGCGGAAGGATCATTAATGTGTGTCTGTGCGGCTAGGTGCCCCTAAACAAGGCCCTGCCGCGCACTCCCACCCTTGTCTACCTTACCTGTTGCTTCGGCGGGCCTGCGGGTTCTCGCGAGCCTGCTGCCGGAGGGGTTAGTTCCCCCCTGGCTAGCGTCCGCCGAAGATAAACGAACTCCAGTCGAAGATTGAAGTCTGAAGAAAATTGATAAATAAATCAAAACTTTCAACAACGGATCTNNNNNNNNNNNNNNNNNNNNNNNNNNNNNNNNNNNNNATCTTTGAACGCACATTGCGCCCTCTGGTATTCCGGGGGGCATGCCTGTCCGGGCGTCATTGCAACCCTCAAGCACGGCTTGTGTGTTGGGCGGTCGTCCCGTCTTAGGAGGGACGCGCCCGAAAGGCAGTGACGGCGTCGTGTTCCGGTGCCCGAGCGTATGGGGCTTTGTCTTTCGCTCTAGTGGCCTGGCCGACTGTCCGGTCTAACCATCATTTACTTCTAGTGGTTGACCTCGGATCAGGTAGGGTTACCCAAGCGAAAGGTCGCAAAGTAAGAGCTTCTCGAGCTGCGCAAGGGA
>M02740:13:000000000-A85F6:1:1107:17205:11681, Ascosphaera apis
TTCCGTAGGTGAACCTGCGGAAGGATCATTAATGTGTGTCTGTGCGGCTAGGTGCCCCTAAACAAGGCCCTGCCGCGCACTCCCACCCTTGTCTACCTTACCTGTTGCCTCGGCGGGCCTGCGGGTTCTCGCGAGCCTGCTGCCGGAGGGGTTAGTTCCCCCCTGGCTAGCGTCCGCCGAAGATAAACGAACTCCAGTCGAAGATTGAAGTCTGAAGAAAATTGATAAATAAATCAAAACTTTCAACAACGGATCTNNNNNNNNNNNNNNNNNNNNNNNNNNNNNNNNNNNNNGAATCTTTGAACGCACATTGCGCCCTCTGGTATTCCGGGGGGCATGCCTGTCCGAGCGTCATTGCAACCCTCAAGCAAGGCTTGTGTGTTGGGCGATCGTCCCGTCTTAGGAGGGACGCGCCCGAAAGGCAGTGACGGCGTCGTGTTCCGGTGCCCGAGCGTATGGGGCTTTGTCTTTCGCTCTAGTGGCCTGGCCGACTGTCCGGTCTAACCATCATTTACTTCTAGTGGTTGACCTCGGATCAGGTAGGGTTACCCGTAGGGATACCCCCAAACATAAATCACCTCACTTAAGTGGGGA
>M02740:13:000000000-A85F6:1:1107:22232:12163, Melilotus officinalis
TTCCGTAGGTGAATCTGCGGAAGGATCATTGTCGATGCCTTACAAGCAGTCCAACACGTGAATCAGTTTGAACACATTGGGGTGGGTTGAGGTGTTAACCACACCAAGACCTACCTCAGGTTCAGAGGCGGACGACTCGTGCGTTCTCCTTTGTGCCAAAAAACCAAACCCCGGCGCTGAATGCGTCAAGGAATTAAAATTTTGCTCTAAGCGCACCTGCATTGCATCGGAGACGATGTTCGTGCGGGTTACGTTTNNNNNNNNNNNNNNNNNNNNNNNNNNNNNNNNNNACGTCTGACTGGGTGTCACAGATCGAAGCCTCCTGCCAATTTCCTTTTGATAGGTATTGTGCATGCTGGTGAATGTTGGCCTCCCGTGAGCTCTATTGTCTCATGGTTGGTTGAAAATCGAGACCTTGGTAGGGTGTGCCATGATAGATGGTGGTTGTGTGACCCACGAGAAACCAAGATCATGTGCTGCCCTATTCAATTCGGCCTCTTTTACCCATATGCGTTTTGTAAACGCTCGTGATGAGACCTCAGGTCAGGCGGGGCTACCCTACAATTGGGAGGGTGTCAAGATGGCAGGGGA
>M02740:13:000000000-A85F6:1:1107:11050:12353, Spartina pectinata
TTCCGTAGGTGAACCTGCGGAAGGATCATTGTCGTGACCCTAACAAAAATAGACTGTGAATATGTCATCCAAGCCGTCGGGTGACGGTGCTAGCACCGTCCCTCGGCATAGGCCACTTCCCTTTTGACGGAGGGGATGTGGCCCAAAAGAACCCACGGCGTCGTATGGCGTCAAGGAACACTATGTTGCATGCTCAGGGCCACGATCGGCGTGCTGAACGAGCCCTGCGCTGCTATGCTACCTGAATGTATAAGACNNNNNNNNNNNNNNNNNNNNNNNNNNNNNNNNNNNNTTTGGTTGAGGGCACGTCTGCCTGGGGGTCACGCCAAAAGGCACTCCCTTGCAATCCTTGCTTGGGATGTGGTGTTTGGCCTTCCATTCTACTTATAAGGTGTGGTAGGCTAAAGGATGTGGCTGCTGGCTATGGTGCCAGTCACAGCACTTGGTGGATGACACATGTTGTTCTCGAAGTTGTGACTTGTACTGAATCCGGTAACATTGGCCCTTTGGACCCATGGATCGATTGCTTGCACCGCGACCCCAGGTCAGTCGGGATTACCCAGCTTCTCGAGCTGCGCAAGGATCGGTCGGGA
>M02740:13:000000000-A85F6:1:1107:18603:12369, Ascosphaera apis
TTCCGTAGGTGAACCTGCGGAAGGATCATTAATGTGTGTCTGTGCGGCTAGGTGCCCCTAAACAAGGCCCTGCCGCGCACTCCCACCCTTGTCTACCTTACCTGTTGCTTCGGCGGGCCTGCGGGTTCTCGCGAGCCTGCTGCCGGAGGGGTTAGTTCCCCCCTGGCTAGCGTCCGCCGAAGATAAACGAACTCCAGTCGAAGATTGAAGTCTGAAGAAAATTGATAAATAAATCAAAACTTTCAACAACGGATCTNNNNNNNNNNNNNNNNNNNNNNNNNNNNNNNNNNNNNGTGAATCATCAAATCTTTGAACGACCTTTGCGCCCTCTGGTATTCCGGGGGGCATGCCTGTCCGGGCGTCATTGCAACCCTCAAGCACGGCTTGTGTGTTGGGCGATCGTCCCGTCTTAGGAGGGACGCGCCCGAAAGGCAGTGACGGCGTCGTGTTCCGGTGCCCGAGCGTATGGGGCTTTGTCTTTCGCTCTAGTGGCCTGGCCGACTGTCCGGTCTAACCATCATTTACTTCTAGTGGTTGACCTCGGATCAGGTAGGGTTACCCCAGCTTCTCGAGCTGCGCAAGGATCGGTCGGGA
>M02740:13:000000000-A85F6:1:1107:9214:12371, Melilotus officinalis
TTCCGTAGGTGAACCTGCGGAAGGATCATTGTCGATGCCTTACAAGCAGTCCAACACGTGAATCAGTTTGAACACATTGGGGTGGGTTGAGGTGTTAACCACACCAAGACCTACCTCAGGTTCAGAGGCGGACGACTTGTGCGTTCTCCTTTGTGCCAAAAAACCAAACCCCGGCGCTGAATGCGTCAAGGAATTAAAATTTTGCTCTGAGCGCACCTGCATGGCATCGGAGACGGTGTTCGTGCGGGTTACGTTTNNNNNNNNNNNNNNNNNNNNNNNNNNNNNNNNNNNNGGTGTCACATATCGAAGCCTCCTGCCAATTTCCTTTTGATAGGTATTGTGCATGCTGGTGAATGTTGGCCTCCCGTGAGCTCTATTGTCTCATGGTTGGTTGAAAATCGAGACCTTGGAAGGGTGTGCCATGATAGATGGTGGTTGTGTGACCCACGAGAAACCAAGATCATGTGCTGCCCTATTCAATTCGGCCTCTTTTACCCATATGCGTTTTGTAAACGCTCGTGATGAGACCTCAGGTCAGGCGGGGCTACCCAGGGTTACCCCAGCTTCTCGAGCTGCGCAAGGATCGGTCGGGA
>M02740:13:000000000-A85F6:1:1107:8743:13637, Elaeagnus
TTCCGTAGGTGAACCTGCGGAAGGATCATTGTCGAAACCTGCCAAGCAGAACGACCCGCGAACATGTTCCAAAATTGGGAGCGGCCTAGCCTCCTGGCTTGGACGGCCCCGCTGTTGGTTGGAATGTTGTACGGTGCTGTCCCTTGCTTCCACGCACGTGCGGCGAGCATCGCAACGTGCCCTCCTGCAGAATCCTAACCCCGGCGCAAATCGCGCCAAGGAACTCGAACGAATGAGCGTGCCCTCCCTTGGCCCGNNNNNNNNNNNNNNNNNNNNNNNNNNNNNNNNNNNNNCTGGGCGTCACACACCGTTGCCCTCCCGACACCACGTGCCTTCAAGGCTACGTCGGTCGTGGAGGCGTACATTGGCTTCCCGCGAGCCTCGTCTCGTGGCTGGCCCAAATTCTAGTCATTGGCGACCGGTGCCACGACAATGGTGGTCGTCGAACCTTCGGTCCCCCGTCGTGGGTTCCGGTCGTGCATGATGCAGGGACCCCAAAGCATCCGGTGAAGGATGCTTTCGATGCGACCCCAGGTCAGGCGGGGCTACCCGAGGATAAATTATGTCTAATATTCAAACTGGCGCCGAGCGGGA
>M02740:13:000000000-A85F6:1:1107:18950:16360, Candida orthopsilosis
TTCCGTAGGTGAACCTGCGGAAGGATCATTACAGAATGAAAGTGCTTAACTGCANNNNNNNNNNNNNNNNNNNNNNNNNNNNNNNGCAAACTTTGCTTTGGTGGGCCCATGGCCTGCCAGCGATTAAACTCAACCAAATTTTTATTTAAGTCAACTGATTAACTAATAGTCAAAACTTTCAACAACGGACCTCTTGGTTCTCGCATCGATGAAGAACGCAGCGAAATGCGATAAGTAATATGAATTGCAGATATTCNNNNNNNNNNNNNNNNNNNNNNNNNNNNNNNNNNNNAAACGCAACGAAATTCGATAAGTAATATTAATTGCAGTTATTCGTGAATCATCGAATCTTTGAACGCACATTGCGCCCTTTGGTATTCCAAAGGGCATGCCTGTTTGAGCGTCATTTCTTCCTCAAACCTTCGGGTTTGGTGTTGAGCGATACGCTGGGTTTGCTTGAAAGAAAGGCGGAGTATAAACTAATGGATAGGTTTTTTTCCACTCATTGGTACAAACTCCAAAATTCTTCCAAATTCGACCTCAAATCAGGTAGGACTACCCGCGCCAGTTTGAATATTAGACATAATTTGGGA
>M02740:13:000000000-A85F6:1:1107:8004:19582, Helianthus
TTCCGTAGGTGAACCTGCGGAAGGATCATTGTCGAACCCTGCACAGCAGAACGACCCGTGAACAAGTTAACACATCTGGCCTTGCCGGGACCGAAGCATTTGTTTCGGCCCTTGTGAGTCCTTGTCGACGTGCGTTCATGCGTGGACCATACCTTTGGTTTTGTCATGGATGTCATGTTGACAAAATAACAAACCCCCGGCACGAGATGTGCCAAGGAAAACCAAAATTAAAGAACACGTGCTGTTGCGCCCCGTTNNNNNNNNNNNNNNNNNNNNNNNNNNNNNNNNNNNNGCGTCACGCATCACGTCGCCCCCACCAGGCATCCCCTATAGGGCTGTCTTGTGTTGGGGCGGAGATTGGTCTCCCGTGCCCATGGCGTGGTTGGCCTAAATAGGAGTCTCCTCGCGAGGGACGCACGGCTAGTGGTGGTTGATAAGACAGTCGTCTCGTGTCGTGCGTTTACTTTCTTGAGAGTAGATGCTCTTAAAGTACCCTGATGTGTTGTCTTATGACGATGCTTCGATCGCGACCCCAGGTCAGGCGGGACTACCCTGCTATTCCTTTAGACATTACATCACTCCTTCTGCAGGGA
>M02740:13:000000000-A85F6:1:1107:11039:19707, Heliantheae
TTCCGTAGGTGAACCTGCGGAAGGATCATTGTCGAACCCTGCACAGCAGAACGACCCGTGAACAAGTAAAAACACTGGCCGAGCGCGGACCGAAGCTTATGTTTTGATCCTAGTGAGGCCTTGTCGGCGTGTGTCTATGCTTGCACCATACATTTGGTGCATCATGGATTTCACGTAGACGCAATAACAAACCCCCGGCACGGTACGTGCCAAGGAAAACTAAAATTAAAGGGCCCATGCTATTTCGCCCCGTTCGNNNNNNNNNNNNNNNNNNNNNNNNNNNNNNNNNNNNTCACGTATCACGTCGCCCCCACCAAACGTCCCTTCTAGGGGTTGCTTTGGTTGGGGCGGAGATTGGTCTCCCGTGCCCATGGTGTGGTTGGCCTAAATAGGAGTCTCATAAAGAGGGACGCACGACTAGTGGTGGTTGATAACACAGTCGTCTCGTGTCGTGCGTTTTCATTCTTAGGTGTAGATACTCTTAAATGACCCAAACGCGTTGTCTTGCGATGATGCTTCGATCGCGACCCCAGGTCAGGCGGGACTACCCAACCAACCATCAGCATGAGCCTGTCTATACATGAGTCAAGGGA
>M02740:13:000000000-A85F6:1:1107:13505:20394, Ascosphaera apis
TTCCGTAGGTGAACCTGCGGAAGGATCATTAATGTGTGTCTGTGCGGCTAGGTGCCCCTAAACAAGGCCCTGCCGCGCACTCCCACCCTTGTCTACCTTACCTGTTGCTTCGGCGGGCCTGCGGGTTCTCGCGAGCCTGCTGCCGGAGGGGTTAGTTCCCCCCTGGCTAGCGTCCGCCGAAGATAAACGAACTCCAGTCGAAGATTGAAGTCTGAAGAAAATTGATAAATAAATCAAAACTTTCAACAACGGATCTNNNNNNNNNNNNNNNNNNNNNNNNNNNNNNNNNNNNNNCGAATCTTTGAACGCACATTGCGCCCTCTGGTATTCCGGGGGGCATGCCTGTCCGAGCGTCATTGCAACCCTCAAGCACGGCTTGTGTGTTGGGCGATCGTCCCGTCTTAGGAGGGACGCGCCCGAAAGGCAGTGACGGCGTCGTGTTCCGGTGCCCGAGCGTATGGGGCTTTGTCTTTCGCTCTAGTGGCCTGGCCGACTGTCCGGTCTAACCATCATTTACTTCTAGTGGTTGACCTCGGATCAGGTAGGGTTACCCGTAAGAACGTCAGTGTTTCCTGCGCGTACACGCAAGGTGGGA
>M02740:13:000000000-A85F6:1:1107:12673:20520, Melilotus officinalis
TTCCGTAGGTGAACCTGCGGAAGGATCATTGTCGATGCCTTACAAGCAGTCCAACACGTGAATCAGTTTGAACACATTGGGGTGGGTTGAGGTGTTAACCACACCAAGACCTACCTCAGGTTCAGAGGCGAACGACTCGTGCGTTCTCCTTTGTGCCAAAAAACCAAACCCCGGCGCTGAATGCGTCAAGGAATTAAAATTTTGCTCTAAGCGCACCTGCATGGCATCGGAGACGGTGTTCGTGCGGGTTACGTTTNNNNNNNNNNNNNNNNNNNNNNNNNNNNNNNNNNNNNACGTCTGCCTGGGGGTCACATATCGAAGCCTCCTGCCAATTTCCTTTTGATAGGTATTGTGCATGCTGGTGAATGTTGGCCTCCCGTGAGCTCTATTGTCTCATGGTTGGTTGAAAATCGAGACCTTGGTAGGGTGTGCCATGATAGATGGTGGTTGTGTGACCCACGAGAAACCAAGATCATGTGCTGCCCTATTCAATTCGGCCTCTTTTACCCATATGCGTTTTGTAAACGCTCGTGATGAGACCTCAGGTCAGGCGGGGCTACCCACCGCGCTTCGCTTGGTCAACCCCTCAGGGGA
>M02740:13:000000000-A85F6:1:1108:23107:3485, Asteraceae
TTCCGTAGGTGAACCTGCGGAAGGATCATTGTCGAAGCCTGCAAAGCAGAACGACCCGCGAACACGTTACAACAACCATGCTAGGATGGTTCGGGCATTTGTTCGATCCTCCTGGCATACCGTTGATGTGCGGCCTAGATGACCCTTTGGGTTACTGGTCGTTGCATTGACGTAACAAAACCCCGGCACGGGATGTGCCAAGGAAATATAAATTTAAGAATTGCCTGTTCCATGTGTCCCGTTTGCGGTGTGCTCANNNNNNNNNNNNNNNNNNNNNNNNNNNNNNNNNNNNTCTGCCTGGGCGTCACGCATCGCGTCGCCCCAGACCCCGCCTCCCCAATGGGGATGCGGTCGTCTGGGGCGGAGAATGGTCTCCCGTGTCGTCGGCGCGGTTGGCCTAAAAAGGAGTCCCCTTCGACGGACGCACGGCTAGTGGTGGTTGTTAAGGCCTTCGTATCGAGCCGTGTGTCGTTAGCCGCAAGGGAAGCGCTCTCTAAAGACCCTAACGTGTCGTCTTGTGACGACGCTTCGACCGCGACCCCAGGTCAGGCGGGACTACCCTTCATCCAACTTACCCAGCGACTTTCTCGGGA
>M02740:13:000000000-A85F6:1:1108:23149:6021, Helenium autumnale
TTCCGTAGGTGAACCTGCGGAAGGATCATTGTCGAAACCTGCATAGCAGAACAACTTGTGAACAAGTACTTACAACATGGCTTTTCGAGCATCAGGCCTTTGGTTTGAGACTTGTGAAGCCTTGTCGTCATGTGTTCGTGGTTTCCTTGTAAGAGGATCATGGGCATTATGTCGGCACAAGAACAAACCTCCGGCACGGTATGTGCCAAGGAATTTCAAACTTAAGATGGCTAGTGCAATGATTGCCCCGTTTACGNNNNNNNNNNNNNNNNNNNNNNNNNNNNNNNNNNNNNGTCACGCATCACAACGCCCCCACCAAACTTCCTATCTAGGGATGTATGTGGTAGGGGGCGGAGATTGGTCTCCTGTGCTTGTTGTGTGGTTGACCTAAATATGGGTTCCTTCAAGATGGACACATGATTAGTGGTGGTTGATAACACAGTCGTCTTGTGTTGTGTGTTATGATCTTGGAGGGATTAACTCTTTGGGCACCCTGTCGTGTTGTCTTATGATGATGCATCGATCGCGACCCCAGGTCAGGCGGGACTACCCCTACCCTGTAGGATACCCTCGCTTTCCTGCTCCTGCTCGGGA
>M02740:13:000000000-A85F6:1:1108:6893:6416
TTCCGTAGGTGAACCTGCGGAAGGATCATTGTCGATACCCTGCACAGCAGAACGACCCGCGAACTAGTAAATCCAACTCGGGGGCGAGGGGCCCTAGAGCCCCGAACCTCCTTGGCCTGGGGGATGCCATCGTCGAGCGGCGCTGGTCGACGCTCGTTGGTGCCGCCCTCCAAGCCGTACAAACGAACCCCGGCGCAAAACGCGCCAAGGAACTTCAACGAATCAGCATGCCCCGGCGCCCCAGAAATGGTGCGTGNNNNNNNNNNNNNNNNNNNNNNNNNNNNNNNNNNNNNGGGCGTCACGCATTGCGTCGCCCCAGACTACGCCTCCCCAACGGGGATGCGTTCGACTGGGGCGGAGAATGGTCTCCCGTGTCGTCGGCGTGGTTGGCCTAAAAAGGAGTCCCCTTCGGCGGACGCACGGCTAGTGGTGGTTGTTAAGGCCTTCGTATCGAGCCGTGTGTCGTTAGCCGCAAGGGAAGCACTCTTTAAAGACCCCAATGTGTCGTCTCGTGACGACGCTTCGACCGCGACCCCAGGTCAGGCGGGACTACCCGGTACTAAAGGCAAGCGTAAAGGCGCTCGTCTCTCGGGA
>M02740:13:000000000-A85F6:1:1108:10828:6709, Ascosphaera apis
TTCCGTAGGTGAACCTGCGGAAGGATCATTAATGTGTGTCTGTGCGGCTAGGTGCCCCTAAACAAGGCCCTGCCGCGCACTCCCACCCTTGTCTACCTTACCTGTTGCTTCGGCGGGCCTGCGGGTTCTCGCGAGCCTGCTGCCGGAGGGGTTAGTTCCCCCCTGGCTAGCGTCCGCCGAAGATAAACGAACTCCAGTCGAAGATTGAAGTCTGAAGAAAATTGATAAATAAATCAAAACTTTCAACAACGGATCTNNNNNNNNNNNNNNNNNNNNNNNNNNNNNNNNNNNNNTGAATAATAGAATCTTTGAACGCACATTGCGCCCTCTGGTATTCCGGGGGGCATGCCGGTCCGAGCGTCATTGCAACCCTCAAGCACGGCTTGTGTGTTGGGCGATCGTCCCGTCTTAGGAGGGACGCGCCCGAAAGGCAGTGACGGCGTCGTGTTCCGGTGCCCGAGCGTATGGGGCTTTGTCTTTCGCTCTAGTGGCCTGGCCGACTGTCCGGTCTAACCATCATTTACTTCTAGTGGTTGACCTCGGATCAGGTAGGGTTACCCCAAACGGCCTGTCTCATCATGGAAGGCCTCGGGA
>M02740:13:000000000-A85F6:1:1108:12352:9078, Solidago
TTCCATTAGGATGCTTGGCTGGGGGCGGATACTGGTCTCCCGTTTTTCATCGAGCGGTTGGCCAAAATAAGAGTCTCTGTTGACGGGCGCACGACTAGTGGTGGTTGACAAAACCCGGAATTCAGTTGCGTGTCTCGTCAAAAGGGTGCATCTTAACAGACCCAACGCGTTGGTGTGAATCAATGCTTCGACCGCGGCCCCAGGTCAGGCGGGACTACCCGCTGAGTTTAAGCATATCAATAAGCGGAGGAANNNNNNNNNNNNNNNNNNNNNNNNNNNNNNATAAAAAAAAGACCTTATCATTTAGAGGAAGTAGAAGTCGTAACAAGGTTTCCATTAGGATGCTTGGCTGGGGGCGGATACTGGTCTCCCGTTTTTCATCGAGCGGTTGGCCAAAATAAGAGTCTCTGTTGACGGGCGCACGACTAGTGGTGGTTGACAAAACCCGGAATTCAGTTGCGTGTCTCGTCAAAAGGGTGCATCTTAACAGACCCAACGCGTTGGTGTGAATCAATGCTTCGACCGCGGCCCCAGGTCAGGCGGGACTACCCGCATCAAAAGCAATATCAGCCTCCACTCGGGA
>M02740:13:000000000-A85F6:1:1108:3738:9524, Melilotus officinalis
TTCCGTAGGTGAACCTGCGGAAGGATCATTGTCGATGCCTTACAAGCAGTCCAACACGTGAATCAGTTTGAACACATTGGGGTGGGTTGAGGTGTTAACCACACCAAGACCTACCTCAGGTTCAGAGGCGGACGACTCGTTCGGACGACTCCCAATTTCCTTTTGATAGGTATTGTGCATGCTGGTGAATGTTGGCCTCCCGTGAGCTCTATTGTCTCATGGTTGGTTGAAAATCGAGACCTTGGTAGGGTGTGCCNNNNNNNNNNNNNNNNNNNNNNNNNNNNNNNNNNNNAAGGTTCAGAGGCGGACGACTCGTGCGGAAGACTCCAAATTTCCTTTTGATAGGTATTGTGCATGCTGGTGAATGTTGGCCTCCCGTGAGCTCTATTGTCTCATGGTTGGTTGAAAATCGAGACCTTGGTAGGGTGTGCCATGATAGATGGTGGTTGTGTGACCCACGAGAAACCAAGATCATGTGCTGCCCTATTCAATTCGGCCTCTTTTACCCATATGCGTTTTGTAAACGCTCGTGATGAGACCTCAGGTCAGGCGGGGCTACCCAAGGAGAATCAGCATGAGCCTGTCGCTCGGGA
>M02740:13:000000000-A85F6:1:1108:16646:9544, Cirsium vulgare
TTCCGTAGGTGAACCTGCGGAAGGATCATTGTCGAAGCCTGCACAGCAGAACGACCCGTGGACACGTAATCACAGCCGGGTGTCAAGGGGGTCGGGCGTGAGCCTGGTGCCCGCGATGCCTCGTCGGCGTGCGTTTGCGATGCCCCGGTTTGAGGCGTCGTGGATGTTGCGTCGGCACCTAAACAAACCCCGGCACGGCATGTGCCAAGGAAAACAAAACATAGGAAGGGCGTGTCTCGTGTTGCCCCGTTCGCGGNNNNNNNNNNNNNNNNNNNNNNNNNNNNNNNNNNNNGTCACGCATCGCGTCGCACCAGACCACGCCTCCCCAATGGGGATGCGTTCGTCTGGGGCGGAGAATGGTCTCCCGTGTCGTCGGCGCGGTTGGCCTAAAAAGGAGTCCCCTTCGACGGACGCACGGCTAGTGGTGGTTGTTAAGGCCTTCGTATCGAGCCGTGTGTCGTTAGCCGCAAGGGAAGCGCTCTCTAAAGACCCTAACGTGTCGTCTTGTGACGATGCTTCGACCGCGACCCCAGGTCAGGCGGGACTACCCCCGGGCTACCCAAGGAGAATCAGCATGAGCCTGTCGCTCGGGA
>M02740:13:000000000-A85F6:1:1108:26128:9836, Spartina pectinata
TTCCGTAGGTGAACCTGCGGAAGGATCATTGTCGTGACCCTAACAAAAATAGACTGTGAATATGTCATCCAAGCCGTCGGGTGACGGTGCTAGCACCGTCTCTCGGCATAGGCCACTTCCCTTCTGACGGAGGGGATGTGGCCCAAAAGAACCCACGGCGTCGTATGGCGTCAAGGAACACTATGTTGCATGCTCAGGGCCACGATCGGCGTGCTGAACGAGCCCTGCGCTGCTATGCTACCTGAATGTATAAGACNNNNNNNNNNNNNNNNNNNNNNNNNNNNNNNNNNNNAGGGCACGTCTGCCTGGGCGTCACGCCAAAAGGCACTCCTTTGCAATCCTTGCGTGGGATGTGGTGTTTGGCCTTCCATTCTACTTATAAGGTGTGGTAGGCTAAAGGATGTGGCTGCTGGCTATGGTGCCAGTCACAGCACTTGGTGGATGACACATGTTGTTCTCGAAGTTGTGACTTGTACTGAATCTGGTAACATTGGCCCTTTGGACCCATGGATCGATTGCTTGCACCGCGACCCCAGGTCAGTCGGGATTACCCGTAATGTCTAAAGGTAAAAAACGTTCTGGCGCTCTCGGGA
>M02740:13:000000000-A85F6:1:1108:13359:10133
TTCCGTAGGTGAACCTGCGGAAGGATCATTGCTGAGCCCCTAGCCGAGAACATGTGAATCTGTAAACGTGATGCATGAGCGCGAGGTGTTGTTGCTTCTTGCCCTCCCCTCTCGTGAATGCATGCCCCGCCCGTTTTGGTGCCGCACTTGTAGTTCCTCTGTGGTGCGTGGGCATTACAACAAACCCCGGCGCAACTCCGCGCCAAGGATCAATGGGTTAATGCTGGGCTGGCTCCTAGGAGTCTTCTGGCTGTGCNNNNNNNNNNNNNNNNNNNNNNNNNNNNNNNNNNNNGCGCAATTGTGACCTTCATACACAGGTTTTGCGTGGCGGATGATGGCCTTCCGTGGCCCTTCTGCTGCGGTGGGCTGAAGGATGCGTAGTTGGTCTAGCCGAACTTTGATTGCACGGCTGTGCTGGGTTGTTGCCGATATGGGACGCTGTGGGCATTGTTGTCGTGCTGAATCTCTCGGTTGGTCTCGGTCTCTGTGATCACCCCTTGAAATCTAGTCTTAGACTATGGCTCTTGTTGCGACCCCAAGTCAGGCGGGACCACCCACCCTGTGGTAGAAGTCGTCATTTGGCGAGCTCGGGA
>M02740:13:000000000-A85F6:1:1108:26596:10415, Anemone canadensis
TTCCGTAGGTGAACCTGCGGAAGGATCATTGTCGATACCTGCTCAGCAGAACGACCCGCGAACACGTGAAAAAGACCACAAGCTGGGGAACGGGACGCGGCAACCTAACAGCTGCCTCCGCACCGCAAACCGGCAAAAAATAAAATCCGGCGCAACAGGCGTCAAGGAAAACTTACCGGAAACAAGGGGTCATCCCGTAACAAGGAAGACACCCAGAATCCGAATACTGAAACGACTCTCGGCAACGGATATCTCGNNNNNNNNNNNNNNNNNNNNNNNNNNNNNNNNNNNNNGTGCTGAGGGCACGCCTGCCTGGGCGTCACAAACAGCGTCTCCCCCCACCAATCTCATTTGATGGGGGAAGGGGATTGGCCCCCCGAGCCACAAGGCCACGGTCGGCCCAAATGTTGGTCCTCGGCTGCGAGCTTCGCGGTCAGCGGTGGTTGTATACTCATCCTCGTAATGACGCGTATGCCTCGTAGGACATAGGCCAGAACAAACCCTAAGAAGTCCCCTCAGGGGCTTCCACCTGCGACCCCAGGTCAGGCGGGATTACCCAAAAACCGCGCTTCGCTTGGTCAACCCCTCTCGGGA
>M02740:13:000000000-A85F6:1:1108:20617:10755, Penicillium
TTCCGTAGGTGAACCTGCGGAAGGATCATTACCGAGTGAGGGCCCTCTGGGTCCAACCTCCCACCCATGTTTATTGTACCTTGTTGCTTCGGCGGGCCCGCCTCACGGCCGCCGGGGGGCTTCTGCCCTCTGGCCCGCGCCCGCCGAAGACACCATTGAACACTGTCTGAAGATTGCAGTCTGAGCAATTAGCTAAATAAGTTAAAACTTTCAACAACGGATCTCTTGGTTCCGGCATCGATGAAGAACGCAGCGANNNNNNNNNNNNNNNNNNNNNNNNNNNNNNNNNNNNNTCAGTGAATCATCGAGTCTTTGAACGCTAATTGCGCCCCTTGGTATTCCGGGGGGCAGGCCTGTCCGGGCGTCATTGCTGCCCTCAAGCACGGCTTGTGTGTTGGGCCCCGTCCTCCTTCCCGGGGGACGGGCCCGAAAGGCAGCGGCGGCACCGCGTCCGGTCCTCGAGCGTATGGGGCTTTGTCACCCGCTCTTGTAGGCCCGGCCGGCGCTTGCCGACAACCATCAATCTTTTTTCAGGTTGACCTCGGATCAGGTAGGGATACCCAATCAAGATGATGCTCGTTATGGTTCTCGGGA
>M02740:13:000000000-A85F6:1:1108:17434:11468, Heterotheca villosa
TTCCGTAGGTGAACCTGCGGAAGGATCATTGTCGAAGCCTGCAAAGCAGAACGACCCGCGAACATGTTACAATAACCTTGCCAGGTTGTATCGGGCATCCGTTCGATCCTCCTGGCACACCGTTGATGTGCGACCTAGATGGCCCTTTTGGATCTTCTTGGTTGTCACTTCGACGTAACAAAACCCCGGCACGGGATGTGCCAAGGAAATTTAAACTGAAGAATTGCCTGTCCCATGATGACCCGTTCGCGGTGTGNNNNNNNNNNNNNNNNNNNNNNNNNNNNNNNNNNNNNAAGCCTTTCGGCTGGCGTCCCGCATCGCGTCGCTCCCACCAACCCATCCTTTTGGATGCTTGGCCGGGGGCGGATATTGGTCTCCCGTTTTCACCGAGCGGTTGGCCAAAATAAAAGCACCTGTTGACGGGCGCATGACTAGTGGTGGTTGACAAAACCTAAATTTCTGTTGCGTGTCTCGTCAAAAGAGTGCATCTTAATAGACCCAATGCGTTGTTTCATTACAATGCTTCGACCGCGACCCCAGGTCAGGCGGGACTACCCTGGGAAAGGTCATGCGGCATACGCTCGGCCCTCGGGA
>M02740:13:000000000-A85F6:1:1108:18015:11557, Spartina pectinata
TTCCGTAGGTGAACCTGCGGAAGGATCATTGTCGTGACCCTAACAAAAATAGACTGTGAATATGTCATCCAAGCCGTCGGGTGACGGTGCTAGCACCGTCCCTCGGCATAGGCCACTTCCCTTCTGACGGAGGGGATGTGGCCCAAAAGAACCCACGGCGTCGTATGGCGTCAAGGAACACTATGTTGCATGCTCAGGGCCACGATCGGCGTGCTGAACGAGCCCTGCGCTGCTATGCTACCTGAATGTATAAGACNNNNNNNNNNNNNNNNNNNNNNNNNNNNNNNNNNNNTGAGGGCACGTCTGCCTGGGCGTCACGCCAAAAGGCAATCCCTTGCAATCCTTGCGTGGGATGTGGTGTTTGGCCTTCCATTCTACTTATAAGGTGTGGTAGGCTAAAGGATGTGGCTGCTGGCTATGGTGCCAGTCACAGCACTTGGTGGATGACACATGTTGTTCTCGAAGTTGTGACTTGTACTGAATCCGGTAACATTGGCCCTTTGGACCCATGGATCGATTGCTTGCACCGCGACCCCAGGTCAGTCGGGATTACCCTACTGACCAGCCGTTTGAGCTTGAGTAAGCTCTCGGGA
>M02740:13:000000000-A85F6:1:1108:26633:11715
TTCCGTAGGTGAACCTGCGGAAGGATCATTGTCGATGCCTTACAAGCAGACCAACACGTGAATCAGTTTGAACACATAGGGTTGGTTTGAGGTGTTCAACACCTCGGCTTGCCTCTGGTTCGGAGGAGGACGATGTTGTGCGTTCTCCTTTGTGCCAAAACACAAACCCCGGCGCTGAATGCGTCAAGGAATTTAAAATTTGCTCTGAGCGCACCTGCATGGCACCGGAGACGGTTTTCGTGCGGGTTGTGTTCTGNNNNNNNNNNNNNNNNNNNNNNNNNNNNNNNNNNNNNTCACGCATCGCGTCGCCCCCCCACCCCGCGTCCCGCAAGGGTCGCGAGCGGCGGGGGGTGCGGACAATGGCCTCCCGTGCCCCCGGGCGCGGCTGGCCTAAAATCAAGTCCCCGGCGGCGGACGTCACGACGACTGGTGGTCGAAACTTTCCTCTTATCACGTCGTGCGGTTCCCCGTCGCTCGGGCGACCAAGTGACCCTGATGCGTCGTCGTCCGACGGCGCTCCGACCGCGACCCCAGGTCAGGCGGGATTACCCCGCGCAGGAAACACTGACGTTCTTACTGACGCAGAACTCGGGA
>M02740:13:000000000-A85F6:1:1108:20889:11813
TTCCGTAGGTGAACCTGCGGAAGGATCATTGTCGAAGCCTGCAAAGCAGAACGACCCGCGAACACGTTACAACAACCATGCTAGGATGGTTCGGGCATTTGTTCGATCCTCCTGGCATACCGTTGATGTGCGGCCTGGATGACCCTTTGGGTTACTGGTCGTTGCATTGACGTAACTTAATAGACCCAACGCGTTGTCATGAGACGACGCTTCGACCGCGACCCCAGGTCAGGCGGGACTACCCGCTGAATTTAAGNNNNNNNNNNNNNNNNNNNNNNNNNNNNNNNNNNNNNAGGAAGTAAAAGTCGTAACAAGGTTTCCGTAGGTGAACCTGCGGAAGGATCATTGTCGAAGCCTGCAAAGCAGAACGACCCGCGAACACGTTACAACAACCATGCTAGGATGGTTCGGGCATTTGTTCGATCCTCCTGGCATACCGTTGATGTGCGGCCTGGATGACCCTTTGGGTTACTGGTCGTTGCATTGACGTAACTTAATAGACCCAACGCGTTGTCATGAGACGACGCTTCGACCGCGACCCCAGGTCAGGCGGGACTACCCTTTTTACCTTTAGACATTACATCACTCTCGGGA
>M02740:13:000000000-A85F6:1:1108:20392:11850, Sonchus arvensis
TTCCGTAGGTGAACCTGCGGAAGGATCATTGTCGAACCCTGCAAAGCAGAACGACCCGTGAACATGTAAATACAACTTGGTGCTGTTGTGATGGGCCTTAGGTTTTGATCAGCAACACCATCCGGTGTGTTTCTATGGTATCTCTTTTGTTGTGCCATGGATGTCCCACTGGACCATAACAAACCCCGGCACGGCATGTGCCAAGGAAAACGAAAAACGAGAAGGTATCTACTTGATTTGCCCCGTTTTGCGGTGTNNNNNNNNNNNNNNNNNNNNNNNNNNNNNNNNNNNNNCCTGCCTTGGCGTCACGCATCGCGTCGCCCCTGCCAAACATCCTTAATGGGTAAGCATGGTGATGGGGCGGAAAATGGCCTCCCGTTCTTGTGTCCGGTTTGCCTAAATAAGAGTCCCCCTTATGCTGGATGCACAACTAGTGGTTGTTGAAAAGACCTTCGTTTTGTGTTGTGTGTTGTTAGCTGTGAGGGAAGCTCTCATTTTAGACCCTACTGTATCGTTAAAAATGATATATCGACCGCGACCCCAGGTCAGGCGGGACTACCCAGCATTGGGGATTGAGAAAGAGTAGACTCGGGA
>M02740:13:000000000-A85F6:1:1108:23257:12158, Anemone canadensis
TTCCGTAGGTGAACCTGCGGAAGGATCATTGTCGATACCTGCTCAGCAGAACGACCCGCGAACACGTGAAAAAAACCACAAGCCGGGGAACGGGACGCGGCAACCCAACAGCTGCCTCCGCACCGCAAACCGGCAAAAAATAAAATCCGGCGCAACAGGCGTCAAGGAAAACTTACCGGAAACAAGGGGTCATCCCGTAACAAGGAAGACACCCAGAATCCGAATACTGAAACGACTCTCGGCAACGGATATCTCGNNNNNNNNNNNNNNNNNNNNNNNNNNNNNNNNNNNNGCTTAGGGCACGCCTGCCTGGGGGTCACACACAGCGTCTCCCCCCACCAATCTCATTTGATGGGGGAAGGAGATTGGCCCCCCGAGCCACAAGGCCACGGTCGGCCCAAATGTTGGTCCTCGGCTGCGAGCTTCGCGGTCAGCGGTGGTTGTATACTCATCCTCGTAATGACGCGTATGCCTCGTAGGACATAGGCCAGAACAAACCCTAAGAAGTCCCCTCAGGGGCTTCCACCTGCGACCCCAGGTCAGGCGGGATTACCCCCGGATTTGAGAATCAAAAAGAGCTTACTAACTCGGGA
>M02740:13:000000000-A85F6:1:1108:15153:12524, Helenium autumnale
TTCCGTAGGTGAACCTGCGGAAGGATCATTGTCGAAACCTGCATAGCAGAACAACTTGTGAACAAGTACTTACAACATGGCTTTTCGAGCATCAGGCCTTTGGTTTGAGACTTGTGAAGCCTTGTCGTCATGTGTTCGTGGTTTCCTCGTAAGAGGATCATGGGCATTATGTCGGCACAAGAACAAACCTCCGGCACGGTATGTGCCAAGGAATTTCAAACTTAAGATGGCTAGTGCAATGATGCCCCGTTTACGGNNNNNNNNNNNNNNNNNNNNNNNNNNNNNNNNNNNNTGCCTGGGCGTCACGCATCACAACGCCCCCACCAAACTTCCTATCTAGGGATGTATGTGGTAGGGGGCGGAGATTGGTCTCCTGTGCTTGTTGTGTGGTTGACCTAAATATGGGTTCCTTCAAGATGGACACATGATTAGTGGTGGTTGATAACACAGTCGTCTTGTGTTGTGTGTTATGATCTTGGAGGGATTAACTCTTTGAGCACCCTGTCGTGTTGTCTTATGATGATGCATCGATCGCGACCCCAGGTCAGGCGGGACTACCCGCGTCATAAGAGGTTTTACCTCCAAACTCGGGA
>M02740:13:000000000-A85F6:1:1108:19950:13391, Penicillium
TTCCGTAGGTGAACCTGCGGAAGGATCATTACCGAGTGAGGGCCCTCTGGGTCCAACCTCCCACCCATGTTTATTGTACCTTGTTGCTTCGGCGGGCCCGCCTCACGGCCGCCGGGGGGCTTCTGCCCTCTGGCCCGCGCCCGCCGAAGACACCATTGAACACTGTCTGAAGATTGCAGTCTGAGCAATTAGCTAAATAAGTTAAAACTTTCAACAACGGATCTCTTGGTTCCGGCATCGATGAAGAACGCAGCGANNNNNNNNNNNNNNNNNNNNNNNNNNNNNNNNNNNNNTCAGTGAATCATCGAGTCTTTGAACGCACTTTGGGCCCCTTGGTATTCCGGGGGGCATGCCTGTCCGGGCGTCATTGCTGCCCTCAAGCACGGCTTGTGTGTTGGGCCCCGTCCTCCTTCCCGGGGGACGGGCCCGAAAGGCAGCGGCGGCACCGCGTCCGGTCCTCGAGCGTATGGGGCTTTGTCACCCGCTCTTGTAGGCCCGGCCGGCGCTTGCCGACAACCATCAATCTTTTTTCAGGTTGACCTCGGATCAGGTAGGGATACCCAATAGTTTGCCGCAAGCTGGCTGCTCTCGGGA
>M02740:13:000000000-A85F6:1:1108:19070:14176
TTCCGTAGGTGAACCTGCGGAAGGATCATTGTCGAAACCTGCCCCGGCAGAACGACCCGCGAACCCGTGGCATGACAAGCTGGGCTCGGGGGGCACCTGCCCCTCGTGTCCACGCGTGCCGTGGAGGGACGCATCTGCGCCCGACACGGCTCGCCAACGAACCCCGGCGCGAGAAGCGCCAAGGAAATTGAGTACTAGGAGCACGCCCTCGTAGCCTCGGTGTCGGGGGCGCGCCTTCTTTTTGTGATAATCTGAANNNNNNNNNNNNNNNNNNNNNNNNNNNNNNNNNNNNNCCCCAAGCCTTCTGGCCGAGGGCACGTCTGCGTGGGTGTCACAAATCGTCGTCCCCCCATCCTCTCGAGGATATGGGATGGAAGCTGATCTCCCGTGTGTTACCGCACGCGGTTGGCCGAAATCCGAGCTAAGGACGTCAGGAGCGTCTTGACATGCGGTGGTGAATTTAATTCTCGTCATATAGTCAGACGTTCCGGTCCAAAAGCTCTTGATGACCCAAAGTCCTCAACACGACCCCAGGTCAGGCGGGATCACCCTACGTTGCAGGCTGGCACTTCTGCCGTTTCTGATGACTCGGGA
>M02740:13:000000000-A85F6:1:1108:24399:14469, Melilotus officinalis
TTCCGTAGGTGAACCTGCGGAAGGATCATTGTCGATGCCTTACAAGCAGTCCAACACGTGAATCAGTTTGAACACATTGGGGTGGGTTGAGGTGTTAACCACACCAAGACCTACCTCAGGTTCAGAGGCGGACGACTCGTGCGTTCTCCTTTGTGCCAAAAAACCACACCCCGGCGCTGAATGCGTCAAGGAATTAAAATTTTGCTCTAAGCGCACCTGCATGGCATCGGAGACGGTGTTCGTGCGGGTTACGTTTNNNNNNNNNNNNNNNNNNNNNNNNNNNNNNNNNNNNGGGTGTCACATATCGAAGCCTCCTGCAAATTTCCTTTTGATAGGTATTGTGCATGCTGGTGAATGTTGGCCTCCCGTGAGCTCTATTGTCTCATGGGTGGTTGAAAATCGAGACCTTGGTAGGGTGTGCCATGATAGATGGTGGTTGTGTGACCCACGAGAAACCAAGATCATGTGCTGCCCTATTCAATTCGGCCTCTTTTACCCATATGCGTTTTGTAAACGCTCGTGATGAGACCTCAGGTCAGGCGGGGCTACCCTAAGTCAAAGCGGTGCCGAAGAAGCTGGAGTAACACTCGGGA
>M02740:13:000000000-A85F6:1:1108:18858:15865
TTCCGTAGGTGAACCTGCGGAAGGATCATTGTCGAACCCTGCAAAGCAGAACGACCTGTGAACATGTAAATACAACTTGGTGCTGTTGTGATGGGCCTTAGGTTTTGATCAGCAACACCATCCGGTGTGTTTCTATGGTATCTCTTTTGTTGTGCCATGGATGTCCCACTGGACCATAACAAACCCCGGCACGGCATGTGCCAAGGAAAACGAAATACGAGAAGGTATCTACTTGATTTGCCCCGTTTTGCGGTGTNNNNNNNNNNNNNNNNNNNNNNNNNNNNNNCCTGGGTGTCACGCATCTTGTTGCCCCAACCTCTCACTCCCCAAGGGGAGTTGGGCCGGTATGGGGGCGGATAATGGCCTCCCGTGCCATGCGGTGCGGTTGGTGCAAAAATGAGTCTTTTGGCGACGCACGTCACGACATCGGTGGTTGTAAAAAGACCCTCTTGTATTGTTGTGCCAATGCGTGACGCCTTAGCGAGCTCAAGGACCCCAAGGCGCCACATACTGTGTGCGCTTCGACTGTGACCCCAGGTCAGGCGGGACTACCCCAGAAATTGTTCCAAGTATCGGCAACCTCGGGA
>M02740:13:000000000-A85F6:1:1108:25216:16911, Artemisia absinthium
TTCCGTAGGTGAACCTGCGGAAGGATCATTGTCGAACCCTGCAAAGCAGAACGACCCGTGAACACGTAAAAACAACGAGCGTCGATTGGATCAGGCGCTTGTTTGATCCTCTCGACGCTTTGTCGACGCGCATTCACTCGGGTTCTTTTGGACCTTGTGAGTGTGTCGTTGGCGCATCAACAACCCCCGGCACAATGTGTGCCAAGGAAAACTAAACTCTAGAAGGCTCGTTTTCATGTTGCACCCGTTCGCGGTGNNNNNNNNNNNNNNNNNNNNNNNNNNNNNNNNNNNNACTGGGGGTCACGCATCGCGTCGCCCCCCACAGTTCTCCGCAAAGGGAACTTGTGTTTTGGGGGCGGATATTGGTCTCCCGTGCTCATGGCGTGGTTGGCCGAAATAGGAGTCCCTTCGATGGACGCACGAACAAGTGGTGGTCGTAAAAACCCTCGTCTTTTGTTTCGTGCCGTTAGTCGCAAGGGAAACTCTTAGAAAACCCCAACGTGTCGTCTTGACGACGCTTCGACCGCGACCCCAGGTCAGGCGGGACTACCCTTTTCGACTTCTACCACATCTATTGACATTATGGCTCGGGA
>M02740:13:000000000-A85F6:1:1108:3838:17651, Melilotus officinalis
TTCCGTAGGTGAACCTGCGGAAGGATCATTGTCGATGCCTTACAAGCAGTCCAACACGTGAATCAGTTTGAACACATTGGGGTGGGTTGAGGTGTTAACCACACCAAGACCTACCTCAGGTTCAGAGGCGGACGACTCGTGCGTTCTCCTTTGTGCCAAAAAACCAAACCCCGGCGCTGAATGCGTCAAGGAATTAAAATTTTGCTCTAAGCGCACCTGCATGGCATCGGAGACGGTGTTCGTGCGGGTTACGTTTNNNNNNNNNNNNNNNNNNNNNNNNNNNNNNNNNNNNNGGTGTCACATATCGAAGCCTCCTGCCAATTTCCTTTTGTAAGGTATTGTGCATGCTGGTGAATGTTGGCCTCCCGTGAGCTCTATTGTCTCATGGTTGGTTGAAAATCGAGACCTTGGTAGGGTGTGCCATGATAGATGGTGGTTGTGTGACCCACGATAAACCAAGATCATGTGCTGCCCTATTCAATTCGGCCTCTTTTACCCATATGCGTTTTGTAAACGCTCGTGATGAGACCTCAGGTCAGGCGGGGCTACCCCCAAGTATCGGCAACAGCTTTATCAATACCATGAAACTCGGGA
>M02740:13:000000000-A85F6:1:1108:9346:18299, Melilotus officinalis
TTCCGTAGGTGAACCTGCGGAAGGATCATTGTCGATGCCTTACAAGCAGTCCAACACGTGAATCAGTTTGAACACATTGGGGTGGGTTGAGGTGTTAACCACACCAAGACCTACCTCAGGTTCAGAGGCGGACGACTCGTGCGTTCTCCTTTGTGCCAAAAAACCAAACCCCGGCGCTGAATGCGTCAAGGAATTAAAATTTTGCTCTGAGCGCACCTGCATGGCATCGGAGACGGTGTTCGTGCGGGTTACGTTTNNNNNNNNNNNNNNNNNNNNNNNNNNNNNNNNNNNNNTGTCACATATCGAAGACTCCTGACAATTTCCGTTTGATAGGGATTGTGCATGCTGGTGAATGTTGGCCTCCCGTGAGCTCTATTGTCTCATGGTTGGTTGAAAATCGAGACCTTGGTAGGGTGTGCCATGATAGATGGTGGTTGTGTGACCCACGAGAAACCAAGATCATGTGCTGCCCTATTCAATTCGGCCTCTTTTACCCATATGCGTTTTGTAAACGCTCGTGATGAGACCTCAGGTCAGGCGGGGCTACCCACGACCGATTAGAGGCGTTTTATGATAATCCCAATGCTCTCGGGA
>M02740:13:000000000-A85F6:1:1108:11079:18444, Ratibida peduncularis
TTCCGTAGGTGAACCTGCGGAAGGATCATTGTCGAACCCTGCATGGCAGAACGACCCGTGAACATGTTAAAACAGGCGGCCTCCTGGGTCTTGAAGCATATGCTTTGAGCCTTGTGAGTCCTTGTTGACGTGTGTCCATGCTTTCCCCACGGGGCATCATGGATGCAATGTTGACACACTAACAACCCCCGGCACGGAATGTGCCAAGGAAAAGTAAACATGAAGGGCATGTGCTATTGCGCCCCGCTGGCGGTGTNNNNNNNNNNNNNNNNNNNNNNNNNNNNNNNNNNNNNNNNCGCATCTCATCGCCCCCCACCAACCAGCCCATCTTGGGTTGCTTTTTTTTGGGGTCGGATGTTGGTCTTCCGTGCCCATGGCGTGGTTGGCCTAAATAGGAGTCGCCTCTTGAGTGACGCACGACTAGTGGTGGTTGATAAGACAGTCGTCTCGTGTCGCGTGTTTTCATTCTTAAGTCAGACGCTCTTAACATACCAAGATGCGTTGTCTTGTGACGACGCTTCGATCGCGACCCCAGGTCAGGCGGGACTACCCCGGTTGACTTAGTTCATCAGCAAACGCAGAATCAGCGGCTCGGGA
>M02740:13:000000000-A85F6:1:1108:5064:19626, Melilotus officinalis
TTCCGTAGGTGAACCTGCGGAAGGATCATTGTCGATGCCTTACATGCAGTCCAACACGTGAATCAGTTTGAACACATTGGGGTGGGTTGAGGTGTTAACCACACCAAGACCTACCTCAGGTTCAGAGGCGGACGACTCGTGCGTTCTCCTTTGTGCCAAAAAACCAAACCCCGGCGCTGAATGCGTCAAGGAATTAAAATTTTGCTCTAAGCGCACCTGCATGGCATCGGAGACGGTGTTCGTGCGGGTTACGTTTNNNNNNNNNNNNNNNNNNNNNNNNNNNNNNNNNNNNNCCTGGGTGTCACATATCGAAGCCTCTTGCCAATTTCCTTTTGTTAGGTATTGTGCATGCTGGTGAATGTTGGCCTCCCGTGAGCTCTATTGTCTCATGGTTGGTTGAAAATCGAGACCTTGGTAGGGTGTGCCATGATAGATGGTGGTTGTGTGACCCACGAGAAACCAAGATCATGTGCTGCCCTATTCAATTCGGCCTCTTTTACCCATATGCGTTTTGTAAACGCTCGTGATGAGACCTCAGGTCAGGCGGGGCTACCCACAGCATCGGACTCAGATAGTAATCCACGCTCCTCGGGA
>M02740:13:000000000-A85F6:1:1109:6246:4146
TTCCGTAGGTGAACCTGCGGAAGGATCATTGTCGAAACCTGCCCAGCAGAGCGACCAGAGAACATGTTTATCATGAACGGGGATGTGGTGAAAGCCCCATCCCTAAGCTGGGATGGTACTCCACCTCGGTGGGGTATCTTCTCAGCACAATAACGAACCCCGGCGCGGTCTGCGCCAAGGAACATGGATACAAGTGTGCCCTTCTTCAGCTGGTTCGCCAGATGTAGAGGTGGCACCAAGTCGTATATAACATTAANNNNNNNNNNNNNNNNNNNNNNNNNNNNNNNNNNNNGCGTCACATATCGAAGCCTCCTGCCAATTGCCTTTTGATAGGTATTGTGCATGCTGGTGAATGTTGGCCTCCCGTGAGCTCTATTGCCTCATGGTTGGTTGAAAATCGAGACCTTGGTAGGGTGTGCCATGATAGATGGTGGTTGTGTGACCCACGAGAAACCAAGATCATGTGCTGCCCTATTCAATTCGGCCTCTTTTACCCATATGCGTTTTGTAAACGCTCGTGATGAGACCTCAGGTCAGGCGGGGCTACCCCGGTGTCTGTACCACAGGTGCCGAAGACGCTGTAGTCTTCGGGA
>M02740:13:000000000-A85F6:1:1109:26519:4623
TTTGGATTGCTACTGACCGCTCTCGTGCTCGTCGCTGCGTTGAGGCTTGCGTTTATGGTACGCTGGACTTTGTAGGATACCCTCGCTTTCCTGCTCCTGTTGAGTTTATTGCTGCCGTCATTGCTTATTATGTTCATCCCGTCAACATTCAAACGGCCTGTCTCATCATGGAAGGCGCTGAATTTACGGAAAACATTATTAATGGCGTCGAGCGTCCGGTTAAAGCCGCTGAATTGTTCGCGTTTACCTTGCGTGTACGCGCAGGAAACACTGACGTTCTTACTGACGNNNNNNNNNNNNNNNNNNNNNNNNNNNNNNNNNNNNNNNNNNNTAAACATTCAAACGGCCTGTCTCATCATGGAAGGCGCTGAATTTACGGAAAACATTATTAATGGCGTCGAGCGTCCGGTTAAAGCCGCTGAATTGTTCGCGTTTACCTTGCGTGTACGCGCAGGAAACACTGACGTTCTTACTGACGCAGAAGAAAACGTGCGTCAAAAATTACGTGCAGAAGGAGTGATGTAATGTCTAAAGGTAAAAAACGTTCTGGCGCTCGCCCTGGTCGTCCGCAGCCGTTGCGAGGTACTAAAGGCAAGCGTGCTCACCTCACTTTGCTGTTGCTTGGATCGGGA
>M02740:13:000000000-A85F6:1:1109:10174:5987, Candida orthopsilosis
TTCCGTAGGTGAACCTGCGGAAGGATCATTACAGAATGAAAGTGCTTAACTGCANNNNNNNNNNNNNNNNNNNNNNNNNNNNNNNGAAAACTTTGCTTTGGTGGGCCCATGGCCTGCCAGAGATTAAACTCAACCAAATTTTTATTTAAGTCAACTGATTAACTAATAGTCAAAACTTTCAACAACGGATCTCTTGGTTCTCGCATCGATGAAGAACGCAGCGAAATGCGATAAGTAATATGAATTGCAGATATTCNNNNNNNNNNNNNNNNNNNNNNNNNNNNNNNNNNNNAACGAAATGCGATAAGTAATATAAATTGTAGTTATTCGTGAATAATCGAATCTTTGAACGCACATTGCGCCCTTTGGTATTCCAAAGGGCATGCCTGTTTGAGCGTCATTTCTCCCTCAAACCTTCGGGTTTGGTGTTGAGCGATACGCTGGGTTTGCTTGAAAGAAAGGCGGAGTATAAACTAATGGATAGGTTTTTTTCCACTCATTGGTACAAACTCCAAAATTCTTCCAAATTCGACCTCAAATCAGGTAGGACTACCCTATCATAAAACGCCTCTAAAGTGGTTGAACAGTCGGGA
>M02740:13:000000000-A85F6:1:1109:17641:6435
CGAAACCAATCCGCGGCATTTAGTAGCGGTAAAGTTAGACCAAACCATGAAACCAACATAAACATTATTGCCCGGCGTACGGGGAAGGACGTCAATAGTCACACAGTCCTTGACGGTATAATAACCACCATCATGGCGACCATCCAAAGGATAAACATCATAGGCAGTCGGGAGGGTAGTCGGAACCGAAGAAGACTCAAAGCGAACCAAACAGGCAAAAAATTTAGGGTCGGCATCAAAAGCAATATCAGCACCAACAGAAACAACCTGATTAGCGGCGTTGACAGANNNNNNNNNNNNNNNNNNNNNNNNNNNNNNNNNNNNNNNNNNNAAAACAAACCATGAAACCAAAATAAAAATTATTGCCCGGCGTACGGGGAAGGACGTCAATAGTCACACAGTCCTTGACGGTATAATAACCACCATCATGGCGACCATCCAAAGGATAAACATCATAGGCAGTCGGGAGGGTAGTCGGAACCGAAGAAGACTCAAAGCGAACCAAACAGGCAAAAAATTTAGGGTCGGCATCAAAAGCAATATCAGCACCAACAGAAACAACCTGATTAGCGGCGTTGACAGATGTATCCATCTGAATGCAATGAAGAAAACCACCACCTGAAACATCGGGA
>M02740:13:000000000-A85F6:1:1109:15576:6896, Artemisia absinthium
TTCCGTAGGTGAACCTGCGGAAGGATCATTGTCGAACCCTGCAAAGCAGAACGACCCGTGAACACGTAAAAACAACCAGCGTCGATTGGATCAGGCGCTTGTTTGATCCTGTCGACGCTTTGTCGACGCGCATTCACTCGGGTTCTTTTGGACCTTGTGAGTGTGTCGTTGGCGCATTAACAACCCCCGGCACAATGTGTGCCAAGGAAAACTAAACTCTAGAAGGCTCGTTTTCATGTTGCACCCGTTCGCGGTGNNNNNNNNNNNNNNNNNNNNNNNNNNNNNNNNNNNNNTGGGGGTCACGCATCGCGTCGCCCCCCAGAGTTCTCCGCAAAGGGAACTTGTGTTTTGGGGGCGGATATTGGTCTCCCGTGCTCATGGCGTGGTTGGCCGAAATAGGAGTCCCTTCGATGGACGCACGAACTAGTGGTGGTCGTAAAAACCCTCGTCTGTTGTTTCGTGCAGTTAGTCGCAAGGGAAACTCTGAGAAAACCCCAACGTGTCGTCGTGAAGACGCTTCGAACGCGACCCCAGGTCAGGCGGGACTACCCTTTATGGTTCGTTCTTATTACCCTTCTGAATGTCACGTCGGGA
>M02740:13:000000000-A85F6:1:1109:22830:8551, Melilotus officinalis
TTCCGTAGGTGAACCTGCGGAAGGATCATTGTCGATGCCTTACATGCAGTCCAACACGTGAATCAGTTTGAACACATTGGGGTGGGTTGAGGTGTTAACCACACCAAGACCTACCTCAGGTTCAGAGGCGGACGACTCGTGCGTTCTCCTTTGTGCCAAAAAACCAAACCCCGGCGCTGAATGCGTCAAGGAATTAAAATTTTGCTCTAAGCGCACCTGCATGGCATCGGAGACGGTGTTCGTGCGGGTTACGTTTNNNNNNNNNNNNNNNNNNNNNNNNNNNNNNNNNNNNNGGGTGTCACATATCGAAGCCTCATGACAATTTCCTTTTGATAGGTATTGTGCATGCTGGTGAATGTTGGCCTCCCGTGAGCTCTATTGTCTCATGGTTGGTTGAAAATCGAGACCTTGGTAGGGTGTGCCATGATAGATGGTGGTTGTGTGACCCACGAGAAACCAAGATCATGTGCTGCCCTATTCAATTCGGCCTCTTTTACCCATATGCGTTTTGTAAACGCTCGTGATGAGACCTCAGGTCAGGCGGGGCTACCCATGTCTAAATTGTTTGGAGGCGGTCAAAAAGCCGCCTCGGGA
>M02740:13:000000000-A85F6:1:1109:11915:8714, Artemisia absinthium
TTCCGTAGGTGAACCTGCGGAAGGATCATTGTCGAACCCTGCAAAGCAGAACGACCCGTGAACACGTAAAAACAATGAGCGTCGATTGGATCAGGCGCTTGTTTGATCCTCTTGACGCTTTGTCGACGCGCATTCACTCGGGTTCTTTTGGACCTTGTGAGTGTGTCGTTGGCGCATTAACAACCCCCGGCACAATGTGTGCCAAGGAAAACTAAACTCTAGAAGGCTCGTTTTCATGTTGCACCCGTTCGCGGTGNNNNNNNNNNNNNNNNNNNNNNNNNNNNNNNNNNNNNTGCATGGGCGTCACGCATCGCGTCGCCCCCCACAGGTCTCCGCAAAGGGAACTTGTGTTTTGGGGGCGGATATTGGTCTCCCGTGCTCATGGCGTGGTTGGCCGAAATAGGAGTCCCTTCGATGGACGCACGAACTAGTGGTGGTCGTAAAAACCCTCGTCTTTTGTTTCGTGCCGTTAGTCGCAAGGGAAACTCTTAGAAAACCCCAACGTGTCGTCTTGACGACGCTTCGACCGCGACCCCAGGTCAGGCGGGGTTACCCACTTAGTTCATCAGCAAACGCAGTGATATTGGTTCGGGA
>M02740:13:000000000-A85F6:1:1109:4320:9835
TTCCGTAGGTGAACCTGCGGAAGGATCATTGTCGATACCTGACCAAGACGACCTGCGAACTCGTGAACGAACGCCGGTGGGGCGGGCGTCAGCTCGTTTCGTCGGCCCTCTCCGACGTCCCTCCCGCCCTCGGGCGCGGGGGTCGACGGAGACCACGGACGAACCCCGGCGCGACATGGCGCCAAGGAACACAAGAGAGACGGAAGCGTGGGGACGCCCTTGGGCGCCCCCCGCGGCCGACCAAACTTATACTTAGNNNNNNNNNNNNNNNNNNNNNNNNNNNNNNNNNNNNCCAAGCCTTCTGGCCGAGGGCACGTCTGCCTGGGGGTCACAAATCGTCGTCCCCCCCATCCTCTCGAGGATATGGGACGGAAGCTGGTCTCCCGTGTGTTACCGCACGCGGTTGGCCAAAATCCGAGCTAAGGGCGCCAGGAGCGTCTCGACATGCGGTGGTGAATTCAAGCCTCGTAATATCGTCGGTCGTTCCGGTCCAAAAGCTCTCGATGACCCAAAGTCCTCAACGCGACCCCAGGTCAGGCGGGATCACCCGAAAGAAGAGGGCACAGAATCTCTTCCAAGCGCTACCTTCGGGA
>M02740:13:000000000-A85F6:1:1109:3360:9853, Poales
TTCCGTAGGTGAACCTGCGGAAGGATCATTGTCGATACCTGACCAAGACGACCTGCGAACTCGTGAACGAACGCCGGCGGGGCGGGCGTCAGCTCGTTTCGTCGGCCCTCTCCGACGTCCCTCCCGCCCTCGGGTGCGGGGGTCGACGGAGACCACGGACGAACCCCGGCGCGACATGGCGCCAAGGAACACAAGAGAGACGGAAGCGTGGGGACGCCCTTGGGCACCCCCCGCGGCCGACCAAACTTATACTTAGNNNNNNNNNNNNNNNNNNNNNNNNNNNNNNNNNNNNTGCCTGGGCGTCACGCCAAATACGCTCCAACACCCCGCATCGGGAAGTGGGATGCGGCATGTGGCCCCCCGTCACGCAAGAGGCGGTGGGCTGAAGATGCGGCTGCCGGCGTATCGTGTCGGACACAGCGCGTGGTGGGCGACCTCGCTTTACTTACCGCAGTGCATCCGGCATGTAGCCGACGTGTTGGCCTCAATCGACCCTATAAACGGAGCGCATGACGCTTCGACCGCGACCCCAGGTCAGGCGGGACTACCCGTCGGGAGAGGGACGGTTGTCAGCGTCATAAGAGGTTTCGGGA
>M02740:13:000000000-A85F6:1:1109:21315:10150, Oidiodendron
CTCCGTAGGTGAACCTGCGGAGGGATCATTACAGAGTTCTCGCCCTCGCGGGTAGACCTCCCACCCGTGTGATTGCTACCGTCGTTGCTTTGGCGGGCCGCTGGGCTCCGGCCCGGCCACCGGCCCCGGCTGGTGCGCGCCCGCCAGAGGCTCCGCAAACTCTAGATGTCAACGTCGTCCGAGTACTATACAATAGTTAAAACTTTCAACAACGGATCTCTTGGTTCTGGCATCGATGAAGAACGCAGCGNNNNNNNNNNNNNNNNNNNNNNNNNNNNNNAAGTAATGCGAATTGCAGAATTCAGTGAGTCATCGAATCTTTGAACGCACATTGCGCCCTGTGGCATTCCGCAGGGCATGCCTGTTCGAGCGTCATTTCAACCCTCAAGCCCCGCTTGGTGTTGGGCCCTGCCCCTCGCGGCCGGCCCCAAAGACAGTGGCGGTGCCGCCTGGCTCCAAGCGCAGTACAACCCTCGCTCTGGACCCCGGCGGCGTCCTGCCAGAACCCCAAACTTTCTGTGGTTGACCTCGGATCAGGTAGGGATACCCGCGAGAAAGCTCAGTCTCAGGAGGAATCGGGA
>M02740:13:000000000-A85F6:1:1109:11281:11522, Solidago
GAAGTCGCTCCCACCAACCTTCCTTTAGGATGCTTGGCTGGGGGCGGATACTGGTCTCCCGTTTTTCATCGAGCGGTTGGCCAAAATAAGAGTCTCTGTTGACGGGCGCACGACTAGTGGTGGTTGACAAAACCCGGAATTCAGTTGCGTGTCTCGTCAAAAGGGTGCATCTTAACAGACCCAACGCGTTGGTGTGAATCAATGCTTCGACCGCGACCCCAGGTCAGGCGGGACTACCCGCTGAGTTTAAGCATATNNNNNNNNNNNNNNNNNNNNNNNNNNNNNNNNNNNNNTTTAGAGGAAGTAAAAGTCGTAACAAGGAGAAGTCGCTCCCACCCACCTTCCTTTAGGATGCTTGGCTGGGGGCGGATACTGGTCTCCCGTTTTTCATCGAGCGGTTGGCCAAAATAAGAGTCTCTGTTGACGGGCGCACGACTAGTGGTGGTTGACAAAACCCGGAATTCAGTTGCGTGTCTCGTCAAAAGGGTGCATCTTAACAGACCCAACGCGTTGGTGTGAATCAATGCTTCGACCGCGACCCCAGGTCAGGCGGGACTACCCGCCAATACCATCAGCTTTACCGTCTTTTCGGGA
>M02740:13:000000000-A85F6:1:1109:23145:11550, Glycine
TTCCGTAGGTGAACCTGCGGAAGGATCATTGTCGATGCCTCACAATCAGATTGACCCGCGAACTTGTTTATTCATCTACCGTCGGGAGGGAGGGGATGACCACGGCGCCCCGTGCGCCCGGCCTCCTCGTCCTCGCGACAAACACAAACCCCGGCGCTTCGTGCGCCAAGGAACTCAAATCTGTTAAGTGCGACTCCCGGGGGCCCGGAGACGGTGTCCCGCGGGAGTCGTCACGACACAACATTTACATACAATGNNNNNNNNNNNNNNNNNNNNNNNNNNNNNNNNNNNNACACGCCTGCCTGTGTTGCACACATCGTTTCCCACACGCAAACATGTAACAATGTTGGTGCGCGGGGTGTATGCTGACCTCCCGCGAGCACCCGCCTCGTGGTTGGTTGAAATCTGGGTTCATGGCCGACTTCGCCGTGATAAAATGGTGGATGAGCCACGCTCGAGACCAATCACGTGCGAGCCGGTCAGTTCTGGACCCATCGACGACCCTTTGCGTGCACGCACGCTCCCAACGAGACCTCAGGTCAGGCGGGGCTACCCACCCCGCCAATACCATCAGCTTTACCGTCTTTTCGGGA
>M02740:13:000000000-A85F6:1:1109:12312:11766
TTCCGTAGGTGAACCTGCGGAAGGATCATTGTCGAATCCTGCAATAGCAAAATGACCCGCTAACATGTAAAAACACTGGCAAGCGTCGGGGGGCTTAGGCCTCTCGTCAGCGAACCCCAGGTAGGTGGCCCTTCGGGTGCCCACCGGCCTACGAAATCGGGCGCGGAAAGCGCCAAGGAAAGTAAAACTGAATCGAACGTGCGCTTCTTGTACGCAGGAAGCGTCGTCATTCTGAAACACAAACGACTCTCGGCAANNNNNNNNNNNNNNNNNNNNNNNNNNNNNNNNNNNNGCCTGGGCGTCACGCATCTCATCGCCCCCCACCAACCAGCCCATCTTGGGTTGCTTTTTTTTGGGGGCGGATGTTGGTCTTCCGTGCCCATGGCGTGGTTGGCCTAAATAGGAGTCGCCTCTTGAGTGACGCACGACTAGTGGTGGTTGATAAGACAGTCGTCTCGTGTCGCGTGTTTTCATTCTTAAGTCAGACGCTCTTAACATACCAAGATGCGTTGTCTTGTGACGACGCTTCGATCGCGACCCCAGGTCAGGCGGGACTACCCTTCAACACCTACATACCAAAGACGAGCTCGGGA
>M02740:13:000000000-A85F6:1:1109:23178:11971, Bassia scoparia
TTCCGTAGGTGAACCTGCGGAAGGATCATTGTCGAAACCTGCACAGCAGATTGACTAGCGGACAAGTTTAACATGCATGGGGTGGGGGATGGCTTGACTTGTTGAGCCGCCCCTTCCCCCATGGCTTGGGGGGCATGCCTTTGGTGTGTCCCTCGGGCACAATAACGAACCCCGGCACTTCGAGTGCCAAGGAACATGAATACAGTGTGCGCTTGCACCTTGCCCGGTTATCCGGTGTGAGAATGCAGCGTGTCCANNNNNNNNNNNNNNNNNNNNNNNNNNNNNNNNNNNNCCTGGGCGTCACGCATCGCGTTTCCCCCTACCCGCCTTGTGTGGGAAGGGGGAGGAGGATGGCTTCCCGTGCCTCACCGGGCGTGGTTGGCCTAAAAAAGGAGCCTCAAGTTATGCACTGTTGCGGCAATTGGTGGTAGACAAGGCCTTGGCCTCGAATGCAATCTTGTGTCGTGCAGTACATGACAATTGTGGGCTCGTAGGACCCTGAGTTGTTCCCAATTGGAAACAAACCGTTGCGACCCCAGGTCAGGCGGGGTTACCCTGTCAATCCTGACGGTTATTTCCTAGACAAATCGGGA
>M02740:13:000000000-A85F6:1:1109:3948:12439
TTCCGTAGGTGAACCTGCGGAAGGATCATTGTCGAAACCTGCCCAGCAGAGCGACCAGAGAACATGTTTATCATGAACGGGGATGTGGTGAAAGCCCCATCCCTAAGCTGGGATGGTACTCCACCTCGGTGGGGTATCTTCTCAGCACAATAACGAACCCCGGCGCGGTCTGCGCCAAGGAACATGGATACAAGTGTGCCCTTCTTCAGCTGGTTCGCCAGATGTAGAGGTGGCACCAAGTCGTATATAACATTAANNNNNNNNNNNNNNNNNNNNNNNNNNNNNNNNNNNNGTGTCACATATCGAAGCCTCCTGCCAATTTCCTTTTGATAGGTATTGTGCATGCTGGTGAATGTTGGCCTCCCGTGAGCTCTATTGTCTCATGGTTGGTTGAAAATCGAGACCTTGGTAGGGTGTGCCATGATAGATGGTGGTTGTGTGACCCACGAGAAACCAAGATCATGTGCTGCCCTATTCAATTCGGCCTCTTTTACCCATATGCGTTTTGTAAACGCTCGTGATGAGACCTCAGGTCAGGCGGGGCTACCCCCAAATGCTTTCTGCCGACCACTCGCGATTCGGGGGGTTCGGGA
>M02740:13:000000000-A85F6:1:1109:22243:12688, Ascosphaera apis
TTCCGTAGGTGAACCTGCGGAAGGATCATTAATGTGTGTCTGTGCGGCTAGGTGCCCCTAAACAAGGCCCTGCCGCGCACTCCCACCCTTGTCTACCTTACCTGTTGCTTCGGCGGGCCTGCGGGTTCTCGCGAGCCTGCTGCCGGAGGGGTTAGTTCCCCCCTGGCTGGCGTCCGCCGAAGATAAACGAACTCCAGTCGAAGATTGAAGTCTGAAGAAAATTGATAAATAAATCAAAACTTTCAACAACGGATCTNNNNNNNNNNNNNNNNNNNNNNNNNNNNNNNNNNNNNGAATCTTTGAACGCACATTGCGCCCTCTGGTATTCCGGGGGGCATGCCTGTCCGAGCGTCATTGCAACCCTCAAGGACGGCTTGTGTGTTGGGCGATCGTCCCGTCTTAGGAGGGACGCGCCCGAAAGGCAGTGACGGCGTCGTGTTCCGGTGCCCGAGCGTATGGGGCTTTGTCTTTCGCTCTAGTGGCCTGGCCGACTGTCCGGTCTAACCATCATTTACTTCTAGTGGTTGACCTCGGATCAGGTAGGGTTACCCTGGGATTATCCGACGTTTGGTCAGTTCCATCAACATCTCGGGA
>M02740:13:000000000-A85F6:1:1109:3815:12717, Helenium autumnale
TTCCGTAGGTGAACCTGCGGAAGGATCATTGTCGAAACCTGCATAGCAGAACAACTTGTGAACAAGTACTTACAACATGGCTTTTCGAGCATCAGGCCTTTGGTTTGAGACTTGTGAAGCCTTGTCGTCATGTGTTCGTGGTTTCCTTGTAAGAGGATCATGGGCATTATGTCGGCACAAGAACAAACCTCCGGCACGGTATGTGCCAAGGAATTTCAAACTTAAGATGGCTAGTGCAATGATGCCCCGTTTACGGNNNNNNNNNNNNNNNNNNNNNNNNNNNNNNNNNNNNTGCCTGGGCGTCACGCATCACAACGCCCCCACCAAACTTCCTATCTAGGGATGTATGTGGTAGGGGGCGGAGATTGGTCTCCTGTGCTTGTTGTGTGGTTGACCTAAATATGGGTTCCTTCAAGATGGACACATGATTAGTGGTGGTTGATAACACAGTCGTCTTGTGTTGTGTGTTATGATCTTGGAGGGATTAACTCTTTGAGCACCCTGTCGCGTTGTCTTATGATGATGCATCGATCGTGACCCCAGGTCAGGCGGGACTACCCAATGACCAAATCAAAGAAATGACTCGCTCGGGA
>M02740:13:000000000-A85F6:1:1109:10608:13170, Heliantheae
TTCCGTAGGTGAACCTGCGGAAGGATCATTGTCGAACCCTGCACAGCAGAACGACCCGTGAACAAGTAAAAACACTGGCCGAGCGCGGACCGAAGCTTATGTTTTGATCCTAGTGAGGCCTTGTCGGCGTGTGTCTATGCTTGCACCATACATTTGGTGCATCATGGATTTCACGTAGACGCAATAACAAACCCCCGGCACGGTACGTGCCAAGGAAAACTAAAATTAAAGGGCCCATGCTATTGCGCCCCGTTCGNNNNNNNNNNNNNNNNNNNNNNNNNNNNNNNNNTGCCTGGGCTTCACGTATCACGTCGCCCCAACCAACCGTCCCTTCTAGGGGTGTCTTTGGTTGGGGCGGAGATTGGTCTCCCGTGCCCATGGTGTGGTTGGCCTAAATAGGAGTCTCATCAAGAGGGACGCACGACTAGTGGTGGTTGATAACACAGTCGTCTCGTGTCGTGCGTTTTCATTCTTAGGTGTAGATACTCTTAAATGACCCAAACGCGTTGTCTTGCGATGATGCTTCGATCGCGACCCCAGGTCAGGCGGGACTACCCTTCCACTGCAACAACTGAACGGACTGGTCGGGA
>M02740:13:000000000-A85F6:1:1109:9956:13264, Ratibida peduncularis
TTCCGTAGGTGAACCTGCGGAAGGATCATTGTCGAACCCTGCATGGCAGAACGACCCGTGAACATGTTAAAACAGGCGGCCTCCTGGGTCTTGAAGCATATGCTTTGAGCCTTGTGAGTCCTTGTTGACGTGTGTCCATGCTTTCCCCACGGGGCATCATGGATGCAATGTTGACACACTAACAACCCCCGGCACGGAATGTGCCAAGGAAAAGTAAACATGAAGGGCATGTGCTATTGCGCCCCGCTGGCGGCGTNNNNNNNNNNNNNNNNNNNNNNNNNNNNNNNNNNNNNGGCGTCACGCATCTCATCGCCCCCCACCAACCAGCCCATCTTGGGGTGCTTTTTTTTGGGGGCGGATGTTGGTCTTCCGTGCCCATGGCGTGGTTGGCCTAAATAGGAGTCGCCTCTTGAGTGACGCACGACTAGTGGTGGTTGATAAGACAGTCGTCTCGTGTCGCGTGTTTTCATTCTTAAGTCAGACGCTCTTAACATACCAAGATGCGTTGTCTTGTGACGACGCTTCGATCGCGACCCCAAGTCAGGCGGGAACACCCTTGGAGGCATGAAAACATACAATTGGGAAAAATCGGGA
>M02740:13:000000000-A85F6:1:1109:21162:13338, Ascosphaera apis
TTCCGTAGGTGAGCCTGCGGAAGGATCATTAATGTGTGTCTGTGCGGCTAGGTGCCCCTAAACAAGGCCCTGCCGCGCACTCCCACCCTTGTCTACCTTACCTGTTGCTTCGGCGGGCCTGCGGGTTCTCGCGAGCCTGCTGCCGGAGGGGTTAGTTCCCCCCTGGCTAGCGTCCGCCGAAGATAAACGAACTCCAGTCGAAGATTGAAGTCTGAAGAAAATTGATAAATAAATCAAAACTTTCAACAACGGATCTNNNNNNNNNNNNNNNNNNNNNNNNNNNNNNNNNNNNNAATCATAGAATCTTTGAACGCGCATTGCGCCTTCTGGTATTCCGGGGGGCATGCCTGTCCGGGCGTCATTGCAACCCTCAAGCACGGCTTGTGTGTTGGGCGATCGTCCCGTCTTAGGAGGGACGCGCCCGAAAGGCAGTGACGGCGTCGTGTTCCGGTGCCCGAGCGTATGGGGCTTTGTCTTTCGCTCTAGTGGCCTGGCCGACTGTCCGGTCTAACCATCATTTACTTCTAGTGGTTGACCTCGGATCAGGTAGGGTTACCCGGAGGCATGAAAACATACAATTGGGAAAAATCGGGA
>M02740:13:000000000-A85F6:1:1109:8237:13344
TTCCGTAGGTGAACCTGCGGAAGGATCATTGTCGATGCCTTACATGCAGACCAACACGTGAATCAGTTTGAACACATAGGGTTGGTTTGAGGTGTTCAACACCTCGGCTTACCTTGGTAGGGTGTGCCATGATAGGTGGTGGCTGTGTTACGCACGAGACCAAGTAAGTCATGTGCTGCTCTATTGAATTTAGGCCTCTTTTACCCACATGCGTTTCGAAACGCTCGTGATGAGACCTCAGGTCAGGCGGGGCTACNNNNNNNNNNNNNNNNNNNNNNNNNNNNNNNNNNNNGTAACAAGGTTTCCGTAGGTGAACCTGGGGAAGGATCATTGTCGATGCCTTACATGCAGACCAACACGTGAATCAGTTTGAACACATAGGGTTGGTTTGAGGTGTTCAACACCTCGGCTTACCTTGGTAGGGTGTGCCATGATAGGTGGTGGCTGTGTTACGCACGAGACCAAGTAAGTCATGTGCTGCTCTATTGAATTTAGGCCTCTTTTACCCACATGCGTTTCGAAACGCTCGTGATGAGACCTCAGGTCAGGCGGGGCTACCCGGCATGAAAACATACAATTGGGAAAAATCGGGA
>M02740:13:000000000-A85F6:1:1109:14308:13459, Brassica nigra
TTCCGTAGGTGAACCTGCGGAAGGATCATTGTCGTACCCTGGAAACAGAACGACCCGAGAACGATGAAACATCACTCTCGGTGGGCCGGTCTCTTAGCCGATTCCGTGCCTGCCGATTTCCGTGGTTATGTGTTCCGTCCCCGGTTCAAGACTTCTGTCTCGGTCGGATCGTGCGCATAGCTTCCGGATTTCACCAAACCCCGGCACGAAAAGTGTCAAGGAACATGCAACTAAACAGTCTGCTTCCGCAAACCCGNNNNNNNNNNNNNNNNNNNNNNNNNNNNNNNNNNNNNGTTGCGCCCCAAGCCTTCTGGCCGAGGGCACGTCTGCCTGGGTGTCACAAATCGTCGTCCCCCCCATCCTCTCGAGGATATGGGACGGAAGCTGGCCTCCCGTGTGTTACCGCACGCGGTTGGCCAAAATCCGAGCTAAGGGCGCCAGGAGCGTCTCGACATGCGGTGGTGAATTCAAGCCTCGTAATATCGTCGGTCGTTCCGGTCCAAAAGCTCTCGATGACCCAAAGTCCTCAACGCGACCCCAGGTCAGGCGGGATCACCCCTGCAGAGTTTTATCGCTTCCATGACAGTTTCGGGA
>M02740:13:000000000-A85F6:1:1109:27023:14089, Anemone canadensis
TTCCGTAGGTGAACCTGCGGAAGGATCATTGTCGATACCTGCTCAGCAGAACGACCCGCGAACACGTGAAAAAAACCACAAGCCGGGGAACGGGACGCGGCAACCCAACAGCTGCCTCCGCACCGCAAACCGGCAAAAAATAAAATCCGGCGCAACAGGCGTCAAGGAAAACTTACCGGAAACAAGGGGTCATCCCGTAACAAGGAAGACACCCAGAATCCGAATACTGAAACGACTCTCGGCAACGGATATCTCGNNNNNNNNNNNNNNNNNNNNNNNNNNNNNNNNNNNNTTAGGGCACGCCTGCCTGGGCGTCACACACAGCGTCTCCCCCCACCAATCTCATTTGATGGGGGAAGGAGATTGGCCCCCCGAGCCACAAGGCCACGGTCGGCCCAAATGTTGGTCCTCGGCTGCGAGCTTCGCGGTCAGCGGTGGTTGTATACTCATCCTCGTAATGACGCGTATGCCTCGTAGGACATAGGCCAGAACAAACCCTAAGAAGTCCCCTCAGGGGCTTCCACCTGCGACCCCAGGTCAGGCGGGATTACCCACAACCCAAAAATTACGTGCAGAAGGAGTGATGTTCGGGA
>M02740:13:000000000-A85F6:1:1109:12621:14169, Chenopodium
TTCCGTAGGTGAACCTGCGGAAGGATCATTGTCGAAACCTGCCCAGCAGAGCGACCAGAGAACATGTTTATCATGAACGGGGATGTGGTGAAAGCCCCATTCCTAAGCTGGGATGGTACTCCGCCTCGGTGGGGTATCTTCTCAGCACAATAACGAACCCCGGCGCGGTCTGCGCCAAGGAACATGGATACAAGTGTGCCCTTCTTCAGCTGGTTCGCCAGATGTAGAGGTGGCACCAAGTCGTATATAACATTAANNNNNNNNNNNNNNNNNNNNNNNNNNNNNNNNNNNNGCTGGGCGTCACGCATCGCGTCTCCCCCCACCCCCCTTGAGTGGGAGGGGTGGAGGATGATGGCCTCCCAGGCCTCACCGGGTGTGGATGGCCTAAATACGGAGCCCCCGGTTATGAAGTGCCGCGGCATAGGTGAGATACAAGGCCTAGCCTAGGATACATCGGAGTCGCGCACTTTTTAGCTTTTGAGGACTCGCAGGACCCTAAGTTTGTTTGCCCATTAGGGCATCAAAACCGTTGCGACCCCAGGTTNNNNNNNNNNNNNNNNNNNNNNNNNNNNNNNNNNNNNNNNNNTTCGGGA
>M02740:13:000000000-A85F6:1:1109:4362:14496, Poeae
TTCCGTAGGTGAACCTGCGGAAGGATCATTGTCGTGACCCTGACCAAAACAGACCGCGCACGCGTTATCTACCTTGCCGGCGGCGGCACTGTCCGTCGCTTGGCCAAAGTCCTCGATAACCTTCTCCTCTCGGAGAGGGGGCCTCGGGGTAAAAGAACCCACGGCGCCAAAGGCGTCAAGGAACAATGTGCCTTACTCGGGGATGCGGCTGGCTTGCTAGCCGCCCCCCGTGTTGCAATGCTATTTAATCCACACGNNNNNNNNNNNNNNNNNNNNNNNNNNNNNNNNNNNNCTGCCTGGGCGTCACGCCAAACACGCTCCCAACCCCCCCTCATCGGGAAGTGGGATGCGGCATGTGGCTTCCCGTCGCGCAAGTGGCGGTGGGCCGAAGATATGGCTGCCGGCGTATCATGCCGGACACAGCGCGTGGTGGGCGTACTCGCTTTACTTACCGCAGTGCATTTGGCGCGTAGTCGACGTGATGGCCTTGAAGGACCCTATAACGGAGTGCATGACACTTCGACCGCGACCCCAGGTCAGGCGGGATTACCCACAAGTACGTTGCAGGCTGGCATATTTCTAATGTCTCGGGA
>M02740:13:000000000-A85F6:1:1109:16837:14986, Penicillium
TTCCGTAGGTGAACCTGCGGAAGGATCATTACCGAGTGAGGGCCCTCTGGGTCCAACCTCCCACCCATGTTTATTGTACCTTGTTGCTTCGGCGGGCCCGCCTCACGGCCGCCGGGGGGCTTCTGCCCTCTGGCCCGCGCCCGCCGAAGACACCATTGAACACTGTCTGAAGATTGCAGTCTGAGCAATTAGCTAAATAAGTTAAAACTTTCAACAACGGATCTCTTGGTTCCGGCATCGATGAAGAACGCAGCGANNNNNNNNNNNNNNNNNNNNNNNNNNNNNNNNNNNNNCGAGTCTTTGACAGCACATTGCGCCCCTTGGTATTCCGGGGGGCATGCCTGTCCGGGCGTCATTGCTGCCCTCAAGCACGGCTTGTGTGTTGGGCCCCGTCCTCCTTCCCGGGGGACGGGCCCGAAAGGCAGCGGCGGCACCGCGTCCGGTCCTCGAGCGTATGGGGCTTTGTCACCCGCTCTTGTAGGCCCGGCCGGCGCTTGCCGACAACCATCAATCTTTTTTCAGGTTGACCTCGGATCAGGTAGGGATACCCCCAGGAAATGCAGCAGCAAGATAATCACGAGTATCCTTTCGGGA
>M02740:13:000000000-A85F6:1:1109:7127:15013, Anemone canadensis
TTCCGTAGGTGAACCTGCGGAAGGATCATTGTCGATACCTGCTCAGCAGAACGACCCGCGAACACGTGAAAAAAACCACAAGCCGGGGAACGGGACGCGGCAACCCAACAGCTGCCTCCGCACCGCAAACCGGCAAAAAATAAAATCCGGCGCAACAGGCGTCAAGGAAAACTTACCGGAAACAAGGGGTCATCCCGTAACAAGGAAGACACCCAGAATCCGAATACTGAAACGACTCTCGGCAACGGATATCTCGNNNNNNNNNNNNNNNNNNNNNNNNNNNNNNNNNNNNAGTGCTTAGGGCACGCCGGCCTGGGCGTCACACACAGCGTCTCCCCCCACCAATCTCATTTGATGGGGGAAGGAGATTGGCCCCCCGAGCCACAAGGCCACGGTCGGCCCAAATGTTGGTCCTCGGCTGCGAGCTTCGCGGTCAGCGGTGGTTGTATACTCATCCTCGTAATGACGCGTATGCCTCGTAGGACATAGGCCAGAACAAACCCTAAGAAGTCCCCTCAGGGGCTTCCACCTGCGACCCCAGGTCAGGCGGGATTACCCGCGATAAAAATGATTGGCGTATCCAACCTTCGGGA
>M02740:13:000000000-A85F6:1:1109:16514:15137, Trifolium
TTCCGTAGGTGAACCTGCGGAAGGATCATTAAAGAGACGTTGCCCTTCGGGGTATACCTCCCACCCTTTGTATATCATACCTTCAAACTCTGTTATTAGTGTCGTCTGAGTACTATAAACAATAGTTAAAACTTTCAACAACGGATCTCTAGGCTCTTGCATCGATGAAGAACGTAGCGAAATGCGATACTTGGTGTGAATTGCAGAATCCCGTGAACCATCGAGTCTTTGAACGCAAGTTGCGCCCGATGCCATTNNNNNNNNNNNNNNNNNNNNNNNNNNNNNNNNNNNNNCCTGGGCGTCACATATCGAAGCCTCTCGCCATTTTCCTATATTGATAGGGGTATTGTGCAGGGCGAATGTTGGCCTCCCGTGAGCTTTATTGCCTCATGGTTGGTTGAAAATCGAGACCTTGGTAGGGTGTGCCATGATAGGTGGTGGCTGTGTTACGCACGAGACCAAGTAAGTCATGTGCTGCTCTATTGAATTTAGGCCTCTTTTACCCACATGCGTTTCGAAACGCTCGTGATGAGACCTCAGGTCAGGCGGGGCTACCCGGTCAGTAGCAATCCAAACTTTGTTACTCGTTCGGGA
>M02740:13:000000000-A85F6:1:1109:18188:15485, Chenopodium
TTCCGTAGGTGAACCTGCGGAAGGATCATTGTCGAAACCTGCCCAGCAGAGCGACCAGAGAACATGTTTATCATGAACGGGGATGTGGTGAAAGCCCCATCCCTAAGCTGGGATGGTACTCCGCCTCGGTGGGGTATCTTCTCAGCACAATAACGAACCCCGGCGCGGTCTGCGCCAAGGAACATGGATACAAGTGTGCCCTTCTTCAGCTGGTTCGCCAGATGTAGAGGTGGCACCAAGTCGTATATAACATTAANNNNNNNNNNNNNNNNNNNNNNNNNNNNNNNNNNNNGGGCGTCACGCATCGCGTCTNNNNNNNNNNACCTTCAGTGGGAGGGGCGGAGGATGATGGCCTCCCATGGCTCACCGGGTGTGGATGGCCTAAATACGGGGCCCCCGGTTATGAAGTGCCGCGGCATAGGTGAGATACAAGGCCTAGCCTAGGATACATCGGAGTCGTGCACTTTTTAGCTTTTGAGGACTCGCAGGACCCTAAGTTTGTTTGCCCATTGGGGCATCAAAACCGTTGCGACCCCAGGTCAGGCGGGGCTACCCAGCCTTCTATAACCAGTAGTGTTAACAGTCGGTCGGGA
>M02740:13:000000000-A85F6:1:1109:20004:15533, Astereae
TTCCGTAGGTGAACCTGCGGAAGGATCATTGTCGAAGCCTGCAAAGCAAACGACCCGCGAACATGTTACAACAACTTGCCATGATGGGTCGGACTTTGTTCGATCCTCGTGGCACACCGTTGATGTGACGCCTATTGACCCTTTGGGTCTTTGGTTGTTGCATTGACGTAACAAAACCCCGGCACTGGATGTGCCAAGGAAATTAAACTTAAGAATTGCCTCCTCCATGATGTCCCGTTCGCGGTGTGCTCATGGGNNNNNNNNNNNNNNNNNNNNNNNNNNNNNNNNNNNNGTTTGCCTGGGCGTCACGCATCGCGTCGCTCCTACCAACCCTCCCTTTGGGATGATTGGTTTGGGGCGGGTATTGGCCTTCCCGTTTTTCACCGAGCGGTTGGCCAAAAAATGAGTCCCTTTTGACAGGAACACGACTAGTGGTGGTTGATAAAACCCAGAATTCTGTTGTGTGTCTTGTCAAGATGGTGCATCTTAATAGACCCAACGCGTTGTCATGACGCTTCGACCGCGACCCCAGGTCAGGCGGGACTACCCGTTTGAATTATGGCGAGAAATAAAAGTCTGAAACATGATCGGGA
>M02740:13:000000000-A85F6:1:1109:8202:16018
TTCCGTAGGTGAACCTGCGGAAGGATCATTGTCGATGCCTTACAAGCAGTCCAACACGTGAATCAGTTTGAACACATTGGGGTGGGTTGAGGTGTTAACCACACCAAGACCTACCTCAGGTTCAGAGGCGGACGACTCGTGCGTTCTCCTTTGTGCCAAAAAACCAAACCCCGGCGCTGAATGCGTCAAGGAATTAAAATTTTGCTCTAAGCGCACCTGCATGGCATCGGAGACGGTGTTCGTGCGGGTTACGTTTNNNNNNNNNNNNNNNNNNNNNNNNNNNNNNNNNNNNAGGGAAAGCCTGCCTGGGGGTCAAACACAGCGTCTCCCACCACCAATCGCATTTGATGGGGGAAGGAGATTGGCCCCCCGAGCCACAAGGCCACGGTCGGCCCAAATGTTGGTCCTCGGCTGCGAGCTTCGCGGTCAGCGGTGGTTGTATACTCATCCTCGTAATGACGCGTATGCCTCGTAGGACATAGGCCAGAACAAACCCTAAGAAGTCCCCTCAGGGGCTTCCACCTGCGACCCCAGGTCAGGCGGGATTACCCGCTGCTTCTGACGTTCGTGATGAGTTTGCGATAACCTCGGGA
>M02740:13:000000000-A85F6:1:1109:5229:16029, Asteraceae
TTCCGTAGGTGAACCTGCGGAAGGATCATTGTCGAAGCCTGCACAGCAGAACGACCCGTGGACACGTAATCACAGCCGGGCGTCGAGGGGGTCGGGCGTGAGCCCGGTGCCCGCGATGCCTCGTCGGCGTGCGTCTGCGATGCCCCGTTTTGAGGCGTCGTGGATGTTGCGTCGGCACCTAAACAAACCCCGGCACGGCATGTGCCAAGGAAAACAAAACATAGGAAGGGCGCGTCCCGTGTTGCCCCGTTCGCGGNNNNNNNNNNNNNNNNNNNNNNNNNNNNNNNNNNNNGTCTGCCTGGGCGTCACGCATCGCGTCGCTCCCACCAACCCCTTTGGGATGATTGGTTGGGGGCGGATATTGGTCTCCCGTTTTTCACCGAGCGGTTGGCCAAAAAAAAGAGTCCCTTTTGACAGGAACACGACTAGTGGTGGTTTTCAAAACCCAGAATTTTGTTGTGTGTCTTGTCAAGAGGGTGCATCTTAATAGACCCAACGCGTTGTCATGAGACGACGCTTCGACCGCGACCCCAGGTCAGGCGGGACTACCCGCTTCTGACGTTCGTGATGAGTTTCCAACGCTGAATTCGGGA
>M02740:13:000000000-A85F6:1:1109:11450:16642
TTCAATATCTGGTTGAACGGCGTCGCGTCGTAACCCAGCTTGGTAAGTTGGATTAAGCACTCCGTGGACAGATTTGTCATTGTGAGCATTTTCATCCCGAAGTTGCGGCTCATTCTGATTCTGAACAGCTTCTTGGGAAGTAGCGACAGCTTGGTTTTTAGTGAGTTGTTCCATTCTTTAGCTCCTAGACCTTTAGCAGCAAGGTCCATATCTGACTTTTTGTTAACGTATTTAGCCACATAGAAACCAACAGCCATATAACTGGTAGCTTTAAGCGGCTCACCTTTANNNNNNNNNNNNNNNNNNNNNNNNNNNNNNNNNNNNNTGAAAAAGGGTCCTGGGTGTAGCGAATTGCGATGGGAATACTGTAACCATAAGGCCACGTATTTTGCAAGCTATTTAACTGGCGGCGATTGCGTACCCGACGACCAAAATTAGGGTCAACGCTACCTGTAGGAAGTGTCCGCATAAAGTGCACCGCATGGAAATGAAGACGGCCATTAGCTGTACCATACTCAGGCACACAAAAATACTGATAGCAGTCGGCGTGTGAATCATTAGCCTTGCGACCCTCGGCAGCAAGAACCATACGACCAATATCACGAAAATAGTCACGCAAATCGGGA
>M02740:13:000000000-A85F6:1:1109:7850:16711, Caprifoliaceae
TTCCGTAGGTGAACCTGCGGAAGGATCATTGTCGAAACCTGCACAGCAGAACGACCCGCGAACACGTTCGTACACCGGGACGTCGGCGGGGGCGCGTCAGCCCCCCCGTCGACGCTCCCATGGTCGGGTGGCTCACCGGCTCCTCGACCGAAAACCGAACCCCGGCGCGATCCGCGCCAAGGAACAACAAACAGAAGGGCGTGCCCCCCGTTGCCCCGTTCGCGGTGCGCGCGGGGGACCTCGCCTCTTTCGAAACNNNNNNNNNNNNNNNNNNNNNNNNNNNNNNNNNNNNCGTCAAGCATCGCGTCGCCCCCCCACCCCGCGTCCCGCAAGGGTCGCGGGCGGCGGGGGGTGCGGACAATGGCCTCCCGTGCCCCCGGGCGCGGCTGGCCTAAAATCAAGTCCCCGGCGGCGGACGTCACGACGACTGGTGGTCGAAACTTTCCTCTTATCACGTCGTGCGGTTCCCCGTCGCTCGGGCGACCAAGTGACCCTGACGCGTCGTCGTCCGACGGCGCTCCGACCGCGACCCCAGGTCAGGCGGGATTACCCGAAGAGTTGTTATAGATATTCAAATGTGAATCATTTCGGGA
>M02740:13:000000000-A85F6:1:1109:9673:16725, Asteraceae
TTCCGTAGGTGAACCTGCGGAAGGATCATTGTCGAAGCCTGCAAAGCAAAACGACCCGTGAACATGTTATAACAACCATGCCAGGATGGGTCGGACGTCAGTTCGATTCTCATGGCACACCGTTGATGTGCGGCCTCGATGGCCTTTTGGGTCTTCTTGGTCGTTGCTTTGACGTAACAAAACCCCGGCACGGGATGTGCCAAGGAAATTTAAATTGAAGAATTGCCTGTTCCATGATGTCCCGTTTGCGGTGTGCNNNNNNNNNNNNNNNNNNNNNNNNNNNNNNNNNNNNNTGCCTGGGCTTCACGCATCACGTCGCCCCCCCCAGTCACCCCCTATAGGGCTGTCTTGTGTTGGGGCGGAGATTGGTCTCCCGTGCCCATGGCGTGGTTGGCCTAAATAGGAGTCTCCTCGCGAGGGACGCACGGCTAGTGGTGGTTGATAAGACAGTCGTCTCGTGTCGTGCGTTTACTTTCTTGAGAGTAGATGCTCTTAAAGTACCCTGATGTGTTGTCTTATGACGATGCTTCGATCGCGACCCCAGGTCAGGCGGGACTACCCAGTTATATGGCTGTTGGTTTCTATGTGTCGGGA
>M02740:13:000000000-A85F6:1:1109:2575:16815, Sonchus arvensis
TTCCGTAGGTGAACCTGCGGAAGGATCATTGTCGAACCCTGCAAAGCAGAACGACCCGTGAACATGTAAATACAACTTGGTGCTGTTGTGATGGGCCTTAGGTTTTGATCAGCAACACCATCCGGTGTGTTTCTATGGTATCTCTTTTGTTGTGCCATGGATGTCCCACTGGACCATAACAAACCCCGGCACGGCATGTTCCAAGGAAAACGAAATACGAGAAGGTATCTACTTGATTTGCCCCGTTTTGCGGTTTNNNNNNNNNNNNNNNNNNNNNNNNNNNNNNNNNNNNNCCTGCCTGGGCGTAACGCATCGCGTCGCCCCTGCCAAACATCCTTAATGGGTAAGCATGGTGATGGGGCGGAGAATGGCCTCCCGTTCTTGTGTCCGGTTTGCCTAAATAAGAGTCCCCCTTATGGTGGATGCACAACTAGTGGTGGTTGAAAAGACCTTCGTTTTGTGTTGTGTGTTGTTAGCTGTGAGGGAAGCTCTCATTTTAGACCCTACTGTATCGTTAAAAATGATATATCGACCGCGACCCCAGGTCAGGCGGGACTACCCAAATGAGATGCTTGCTTATCAACAGTATCGGGA
>M02740:13:000000000-A85F6:1:1109:15857:16907, Helianthus
TTCCGTAGGTGAACCTGCGGAAGGATCATTGTCGAACCCTGCACAGCAGAACGACCCGTGAACAAGTTAACACATCTGGCCTTGCCGGGACCGAAGCATTTGTTTCGGCCCTTGTGAGTCCTTGTCGACGTGCGTTCATGCGTGGACCATACCTTTGGTTTTGTCATGGATGTCATGTTGACAAAATAACAAACCCCCGGCACGAGATGTGCCAAGGAAAACCAAAATTAAAGAACACGTGCTGTTTCGCCCCGTTNNNNNNNNNNNNNNNNNNNNNNNNNNNNNNNNNNNNNTGCCTGGGCGTCACGCATCACGTCGCCCCCACCAGGCATCCCCTATAGGGCTGTCTTGTGTTGGGGCGGAGATTGGTCTCCCGTGCCCATGGCGTGGTTGGCCTAAATAGGAGTCTCCTCGCGAGGGACGCACGGCTAGTGGTGGTTGATAAGACAGTCGTCTCGTGTCGTGCGTTTACTTTCTTGAGAGTAGATGCTCTTAAAGTACCCTGATGTGTTGTCTTATGACGATGCTTCGATCGCGACCCCAGGTCAGGCGGGACTACCCGACAGGCTCATGCTGATGGTTGGTTTATCGGGA
>M02740:13:000000000-A85F6:1:1109:21457:17266, Grindelia
TTCCGTAGGTGAACCTGCGGAAGGATCATTGTCGAAGCCTGCAAAGCAGAACGACCCGCGAACACGTTACAACAACCATGCTAGGATGGTTCGGGCATTTGTTCGATCCTCCTGGCATACCGTTGATGTGCGGCTTAGATGACCCTTTGGGTTACTGGTCGTTGCATTGACGTAACAAAACCCCGGCACGGGATGTGCCAAGGAAATATAAATTTAAGAATTGCCTGTTCCATGTGTCCCGTTTGCGGTGTGCTCANNNNNNNNNNNNNNNNNNNNNNNNNNNNNNNNNNNNNTTGCGTGGGCGTCACGAATCGCGTCGCTCCCACCAACCCCTTTGGGATGATTGGTTGGGGGCGGATATTGGTCTCCCGGTTTTCACCGAGCGGTTGGCCAAAAAAAAGAGTCCCTTTTGACAGGAACACGACTAGTGGTGGTTTTCAAAACCCAGAATTTTGTTGTGTGTCTTGTCAAGAGGGTGCATCTTAATAGACCCAACGCGTTGTCATGAGACGACGCTTCGACCGCGACCCCAGGTCAGGCGGGACTACCCGTGATGTGCTTGCTACCGATAACAATACTGTAGGCATGTCGGGA
>M02740:13:000000000-A85F6:1:1109:20267:17862, Bassia scoparia
TTCCGTAGGTGAACCTGCGGAAGGATCATTGTCGAAACCTGCACAGCAGATTGACTAGCGAACAAGTTTAACATGCATGGGGTGGGGGATGGCTTGACTTGTTGAGCCGCCCCTTCCCCCATGGCTTGGGGGGCATGCCTTTGGTGTGTCCCTCGGGCACAATAACGAACCCCGGCACTTCGAGTGCCAAGGAACATGAATACAGTGTGCGCTTGCACCTTGCCCGGTTATCCGGTGTGAGGATGCAGCGTGTCCANNNNNNNNNNNNNNNNNNNNNNNNNNNNNNNNNNNNGGGCGTCACGCATTGCGTCTCCCCCTTCCCACCTTGGGTGGGAAGGGGGAGGAGGATGGCTTCCCGTGCCTCACCGGGCGTGGTTGGCCTAAAAAAGGAGCCTCAAGTTATGCACTGTTGCGGCAATTGGTGGTAGACAAGGCCTTGGCCTCGAATGCAATCTTGTGTCGTGCAGTACATGACAATTGTGGGCTCGTAGGACCCTGAGTTGTTCCCAATTGGAAACAAACCGTTGCGACCCCAGGTCAGGCGGGGTTACCCGGCTTCCTTGCTGGTCAGATTGGTCGTCTTATTCTCGGGA
>M02740:13:000000000-A85F6:1:1109:14294:18520, Melilotus officinalis
TTCCGTAGGTGAACCTGCGGAAGGATCATTGTCGATGCCTTACAAGCAGTCCAACACGTGAATCAGTTTGAACACATTGGGGTGGGTTGAGGTGTTAACCACACCAAGACCTACCTCAGGTTCAGAGGCGGACGACTCGTGCGTTCTCCTTTGTGCCAAAAAACCAAACCCCGGCGCTGAATGCGTCAAGGAATTAAAATTTTGCTCTCAGCGCACCTGCATGGCATCGGAGACGGTGTTCGTGCGGGTTACGTTTNNNNNNNNNNNNNNNNNNNNNNNNNNNNNNNNNNNNCTTGGTGTCACATGTCGCAGCCTCCTGCCAATTTCCTTTTGATAGGTATTGTGCATGCTGGTGAATGGTGGCCTCCCGTGAGCTCTATTGTCTCATGGTTGGTTGAAAATCGAGACCTTGGTAGGGTGTGCCATGATAGATGGTGGTTGTGTGACCCACGAGAAACCAAGATCATGTGCTGCCCTATTCAATTCGGCCTCTTTTACCCATATGCGTTTTGTAAACGCTCGTGATGAGACCTCAGGTCAGGCGGGGCTACCCGGCTTTAACCGGACGCTCGACGCCATTAATAATGTCGGGA
>M02740:13:000000000-A85F6:1:1109:14310:18619, Brassica nigra
TTCCGTAGGTGAACCTGCGGAAGGATCATTGTCGTACCCTGGAAACAGAACGACCCGAGAACGATGAAACATCACTCTCGGTGGGCCGGTCTCTTAGCCGATTCCGTGCCTGCCGATTTCCGTGGTTATGTGTTCCGTCCCCGGTTCAAGACTTCTGTCTCGGTCGGGTCGTGCGCATAGCTTCCGGATTTCACCAAACCCCGGCACGAAAAGTGTCAAGGAACATGCAACTAAACAGTCTGCTTCCGCAAACCCGNNNNNNNNNNNNNNNNNNNNNNNNNNNNNNNNNNNNNTTGCACACCAAGCCTTCTGGCCGAGGGCACGTCTGCCGGGGTGTCACAAATCGTCGTCCCCCCCATCCTCTCGAGGATATGGGACGGAAGCTGGTCTCCCGTGTGTTACCGCACGCGGTTGGCCAAAATCCGAGCTAAGGGCGCCAGGAGCGTCTCGACATGCGGTGGTGAATTCAAGCCTCGTAATATCGTCGGTCGTTCCGGTCCAAAAGCTCTCGATGACCCAAAGTCCTCAACGCGACCCCAGGTCAGGCGGGATCACCCCTGCTCGCGTTGCGTCTATTATGGAAAACACTCGGGA
>M02740:13:000000000-A85F6:1:1109:9366:19363, Ascosphaera apis
TTCCGTAGGTGAACCTGCGGAAGGATCATTAATGTGTGTCTGTGCGGCTAGGTGCCCCTAAACAAGGCCCTGCCGCGCACTCCCACCCTTGTCTACCTTACCTGTTGCTTCGGCGGGCCTGCGGGTTCTCGCGAGCCTGCTGCCGGAGGGGTTAGTTCCCCCCTGGCTAGCGTCCGCCGAAGATAAACGAACTCCAGGCGAAGATTGAAGTCTGAAGAAAATTGATAAATAAATCAAAACTTTCAACAACGGATCTNNNNNNNNNNNNNNNNNNNNNNNNNNNNNNNNNNNNNATCGAATCTTTGAACGCACATTGCGCCTTTTGGTGTTCCGGGGGGAATGCCTGTCCGAGCGTCATTGCAACCCTCAAGCACGGCTTGTGTGTTGGGCGATCGTCCCGTCTTAGGAGGGACGCGCCCGAAAGGCAGTGACGGCGTCGTGTTCCGGTGCCCGAGCGTATGGGGCTTTGTCTTTCGCTCTAGTGGCCTGGCCGACTGTCCGGTCTAACCATCATTTACTTCTAGTGGTTGACCTCGGATCAGGTAGGGTTACCCAGGATACCCTCGCTTTCCTGCTCCTGTTGAGTTTTCGGGA
>M02740:13:000000000-A85F6:1:1109:16342:19853
TTCCGTAGGTGAACCTGCGGAAGGATCATTGTCGAACCCTGCATGGCAGAACGACCCGTGAACATGTTAAAACAGGCGGCCTCCTAGGCCTTGAAGCATATGCTTTGAGCCTTGTGAGTCCTTGTTGACGTGTGTTTTCATTCTTGAGTCAGACGCTCTTAACATACCAAGATGCGTTGTCTTGTGACGACGCTTCGATCGCGACCCCAGGTCAGGTGGGACTACCCTCTGAGTTTAAGCATATCAATAAGCGGAGNNNNNNNNNNNNNNNNNNNNNNNNNNNNNNNNNAGACCTTATCATTTAGAGGAAGTAGAAATCGTAACAAGGTTTCCGTAGGTGAACCTGCGGAAGGATCATTGTCGAACCCTGCATGGCAGAACGACCCGTGAACATGTTAAAACAGGCGGCCTCCTAGGCCTTGAAGCATATGCTTTGAGCCTTGTGAGTCCTTGTTGACGTGTGTTTTCATTCTTGAGTCAGACGCTCTTAACATACCAAGATGCGTTGTCTTGTGACGACGCTTCGATCGCGACCCCAGGTCAGGTGGGACTACCCTACTCTTTCTCAATCCCCAATGCTATTTTCGGGA
>M02740:13:000000000-A85F6:1:1109:19643:19920
TTCCGTAGGTGAACCTGCGGAAGGATCATTGTCGATGCCTTACAAGCAGTCCAACACGTGAATCAGTTTGAACACATTGGGGTGGGTTGAGGTGTTAACCACACCAAGACCTACCCCAGGTTCAGAGGCGGACGACTCGTGCGTTCTCCTTTGTGCCAAAAAACCAAACCCCGGCGCTGAATGCGTCAAGGAATTAAAATTTTGCTCTAAGCGCACCTGCATGGCATCGGAGACGGTGTTCGTGCGGGTTACGTTTNNNNNNNNNNNNNNNNNNNNNNNNNNNNNNNNNNNCTGGGCGTCACGCATCGCGTCTCCCCCCACCCACCTGGAGGGGGAGGGGTGGAGGATGATGGCCTCCCATGCCTCACCGGGTGTGGATGGCCTAAATACGGAGCCCCCGGTTATGAAGTGCCGCGGCATAGGTGAGATACAAGGCCTAGCCTAGGATACATCGGAGTCGCGCACTTTTTAGCTTTTGAGGACTCGCAGGACCCTAAGTTTGTTTGCCCATTAGGGCATCAAAACCGTTGCGACCCCAGGTCAGGCGGGGCTACCCTCATTAGGGTTAGCCTCGGTACGGTCAGGCTCGGGA
>M02740:13:000000000-A85F6:1:1109:14399:20467
TTCCGTAGGTGAACCTGCGGAAGGATCATTGTCGAAACCTGCACAGCAGAACGACCCGCGAACACGTTCGTACACCGGGACGCCGGCGGGGGCGCGTCACGACGAGTGGTGGTCGAAACTTCCCTCTTATCACGTTGTGCGGTTCCCCGTCGCTCGGGCGACCAAGTGACCCTGACGCGTCGTCGTCCGACGGCGCTCCGACCGCGACCCCAGGTCAGGCGGGATTACCCGCTGAGTTTAAGCATATCAATAAGCGNNNNNNNNNNNNNNNNNNNNNNNNNNNNNNNNNNNNAACCTTATAATTTGGAGGAAGTAAAAATCGTAACAAGGTTTCCGTAGGTGAACCTGCGGAAGGATCATTGTCGAAACCTGCACAGCAGAACGACCCGCGAACACGTTCGTACACCGGGACGCCGGCGGGGGCGCGTCACGACGAGTGGTGGTCGAAACTTCCCTCTTATCACGTTGTGCGGTTCCCCGTCGCTCGGGCGACCAAGTGACCCTGACGCGTCGTCGTCCGACGGCGCTCCGACCGCGACCCCAGGTCAGGCGGGATTACCCTCCTTAATACCTTTCTTTTTGGGGTATCGGGA
>M02740:13:000000000-A85F6:1:1109:12514:21642, Melilotus officinalis
TTCCGTAGGTGAACCTGCGGAAGGATCATTGTCGATGCCTTACAAGCAGTCCAACACGTGAATCAGTTTGAACACATTGGGGTGGGTTGAGGTGTTAACCACACCAAGACCTACCTCAGGTTCAGAGGCGGACGACTTGTGCGTTCTCCTTTGTGCCAAAAAACCAAACCCCGGCGCTGAATGCGTCAAGGAATTAAAATTTTGCTCTGAGCGCACCTGCATGGCATCGGAGACGGTGTTCGTGTGGGTTACGTTTNNNNNNNNNNNNNNNNNNNNNNNNNNNNNNNNNNNNNGGGTGTCAAATATCGAAGCATCCTGCAAATTTCCTTTTGATAGGTATTGGTCATGCTGGTGAATGTTGGCCTCCCGTGAGCTCTATTGTCTCATGGTTGGTTGAAAATCGAGACCTTGGTAGGTTGTGCCATGATAGATGGTGGTTGTGTTACCCACGAGAAACCAAGATCATGTGCTGCCCTATTCAATTCGGCCTCCTTTACCCATATGCGTTTTGTAAACGCTCGTGATGAGACCTCAGGTCAGGCGGGGCTACCCATACTCGTGATTATCTTGCTGCTGCATTTCCTTGCTTCGGGA
>M02740:13:000000000-A85F6:1:1110:21306:6668, Heliantheae
TTCCGTAGGTGAACCTGCGGAAGGATCATTGTCGAACCCTGCACAGCAGAACGACCCGTGAACAAGTAAAAACACTGGCCGAGCGCGGACCGAAGCTTATGTTTTGATCCTAGTGAGGCCTTGTCGGCGTGTGTCTATGCTTGCACCATACATTTGGTGCATCATGGATTTCACGTAGACGCAATAACAAACCCCCGGCACGGTACGTGCCAAGGAAAACTAAAATTAAAGGGCCCATGCTATTGCGCCCCGTTCGNNNNNNNNNNNNNNNNNNNNNNNNNNNNNNNNNNNNNCCTGGGCGTAACGTATCACGTCGCCCCCACAAAACGTCCCTTCTAGGGGTGTCTTTGGTTGGGGCGGAGATTGGTCTCCCGTGCCCATGGTGGGGTTGGCCTAAATAGGAGTCTCATCAAGAGGGACGCACGACTAGTGGTGGTTGATAACACAGTCGTATCGTGTCGTGCGTTTTCATGCTTAGGTGTAGATACTCTTAAATGACCCAAACGCGTTGTCTTGCGAGGATACTTCGATCGCGACCCCAGGTCAGGCGGGACTACCCACCAACCAGAACGTGAAAAAGCGTTATTGTCGGGA
>M02740:13:000000000-A85F6:1:1110:6122:6688
TTCCGTAGGTGAACCTGCGGAAGGATCATTGTCGATGCCTTACAAGCAGTCCAACACGTGAATCAGATTGAACACATTGGGGTGGGTTGAGGTGTTAACCACACCAAGACCTCCCTCAGGTTCAGAGGCGGACGACTCGTGCGTTCTCCTTTGTGCCAAAAAACCAAACCCCGGCGCTGAATGCGTCAAGGAATTAAAATTTTGCTCTAAGCGCACCTGCCTGGCATCGGAGACGGTGTTCGTGCGGGTTACGTTTNNNNNNNNNNNNNNNNNNNNNNNNNNNNNNNNCGCCCCAAACCTTCTGGCCGAGGGCACGTCTGCCTGGGTGTCACAAATCGTCGTCCCCCCATCCTCTCGAGGATATATGACGGAAGCTGGTCTCCCGTGTGTTACCGCACGCGGTTGGCCAAAATCCGAGCTAAGGATGCCAGGAGCGTCTTGACATGCGGTGGTGAATTCAATCTCCTCGTCATATCGTCGGTCGTTCCGGTCCAAAAGCTCTCGATGACCCAAAGTCCTCAACGCGACCCCAGGTCAGGCGGGANNNNNNNNNNNNNNNNNNNNNNNNNNNNNNNNNNNNNNNTCGGGA
>M02740:13:000000000-A85F6:1:1110:18579:7475, Candida orthopsilosis
TTCTGTAGGTGAACCTGCAGAAGGATCATTCTTGTTTTTTCATGACTGTGCTGGTTCGTCCAGCACAACTCTCTCCACCTGTGAACTTTTTTACTAAACGTTGATGGCTATGGGAAGTATACAAGTTGAATTACAAACTTTTGGCAATGGATCTCTTGGTTCTCCCATCGATGAAGAACGCAGCGAAATGCGATAAGTAATATGAATTGCAGATATTCGTGAATCATCGAATCTTTGAACGCACATTGCGCCCTTTNNNNNNNNNNNNNNNNNNNNNNNNNNNNNNNNNNNNAAAAGAAACAAAATGCGATAAGTAATATAAATTGCAGATATTCGTGAATCATCGAATCTTTGAACGCACATTGCGCCCTTTGGTATTCCAAAGGGCATGCCTGTTTGAGCGTCATTTCTCCCTCAAACCTTCGGGTTTGGTGTTGAGCGATACGCTGGGTTTGCTTGAAAGAAAGGCGGAGTATAAACTAATGGATAGGTTTTTTTCCACTCATTGGTACAAACTCCAAAATTCTTCCAAATTCGACCTCAAATCAGGTAGGACTACCCGCATGAGCCTGTCGCATTGGGGGGGATCGGGA
>M02740:13:000000000-A85F6:1:1110:9463:7788, Elaeagnus
TTCCGTAGGTGAACCTGCGGAAGGATCATTGTCGAAACCTGCCAAGCAGAACGACCCGCGAACATGTTCCAAAATTGGGAGCGGCCTAGCCTCCTGGCTTGGACGGCCCCGCTGTTGGTTGGAATGTTGTACGGTGCTGTCCCTTGCTTCCACGCACGTGCGGCGAGCATCGCAACGTGCCCTCCTGCAGAATCCTAACCCCGGCGCAAATCGCGCCAAGGAACTCGAACGAATGAGCGTGCTCTCCCTTGGCCCGNNNNNNNNNNNNNNNNNNNNNNNNNNNNNNNNNNNNNTGACTGGGCGTCACACACCGTTGCCCTCCGGACACCACGTGCCTTCAAGGCTACGTCGGTCGTGGAGGCATACATTGGCTTCCCGCGAGCCTCGTCTCGTGGCTGGCCCAAATTCTAGTCATTGGCGACCGGGGCCACGACAATGGTGGTCGTCGAACCTTCGGTCCCCCGTCGTGGGTTCCGGTCGTGCATGATGCAGGGACCCCAAAGCATCCGGTGAAGGATGCTTTCGATGCGACCCCAGGTCAGGCGGGGCTACCCGGAGCTTTCTGGAAAGGTAAAGTTAGACCAAACCTCGGGA
>M02740:13:000000000-A85F6:1:1110:3465:8006
TTCCGTAGGTGAACCTGCGGAAGGATCATTACCGAGTGAGGGCCCTCTGGGTCCAACCTCCCACCCGTGTTTATTTTACCTTGTTGCTTCGGCGAGCCTGCCTTTTGGCTGCCGGGGGACATCCGTCCCCGGGTCCGCGCTCGCCGAAGACACCTTAGAACTCTGTCTGAAGATTGTAGTCTGAGATTAAATATAAATTATTTAAAACTTTCAACAACGGATCTCTTGGTTCCGGCATCGATGAAGAACGCAGCGANNNNNNNNNNNNNNNNNNNNNNNNNNNNNNNNNNNNNTGAATAATCGAGTCTTTGAACGCACATTGCGCCCTCTGGTATTCCGGAGGGCATGCCTGTCCGAGCGTCATTGCTGCCCTCAAGCACGGCTTGTGTGTTGGGCGATCGTCCCGTCTTAGGAGGGACGCGCCCGAAAGGCAGTGACGGCGTCGTGTTCCGGTGCCCGAGCGTATGGGGCTTTGTCTTTCGCTCTAGTGGCCTGGCCGACTGTCCGGTCTAACCATCATTTACTTCTAGTGGTTGACCTCGGATCAGGTAGGGTTACCCAATCTCGGATCAAAAAGAGCTTACTAAATCGGGA
>M02740:13:000000000-A85F6:1:1110:8169:8244, Trifolium
TTCCGTAGGTGAACCTGCGGAAGGATCATTGTCGATACCTGCTCAGCAGAACGACCCGCGAACACGTGAATCAGTTTGAACACATAGGGTTGGTTTGAGGTGTTCAACACCTCGGCTTGCCTCTGGTTCGGAGGAGGACGATGTTGTGCGTTCTCCTTTGTGCCAAAACACAAACCCCGGCGCTGAATGCGTCAAGGAATTTAAAATTTGCTCTGAGCGCACCTGCATGGCACCGGAGACGGTTTTCGTGCGGGTTNNNNNNNNNNNNNNNNNNNNNNNNNNNNNNNNNNNTCTGCCTGGGCGGCACATATCGAAGCCTCTCGCCAATTTCCTATATTGATAGGGGTATTGTGCAGGGCGAATGTTGGCCTCCCGTGAGCTTTATTGCCTCATGGTGGGTTGAAAATCGAGACCTTGGTAGGGTGTGCCATGATAGGTGGTGGCTGTGTTACGCACGAGACCAAGTAAGTCATGTGCTGCTCTATTGAATTTAGGCCTCTTTTACCCACATGCGTTTCGAAACGCTCGTGATGAGACCTCAGGTCAGGCGGGGCTACCCGCAAACGCAGAATCAGCGGTATGGCTCTCGGGA
>M02740:13:000000000-A85F6:1:1110:8208:8560, Helenium autumnale
TTCCGTAGGTGAACCTGCGGAAGGATCATTGTCGAAACCTGCATAGCAGAACAACTTGTGAACAAGTACTTACAACATGGCTTTTCGAGCATCAGGCCTTTGGTTTGAGACTTGTGAAGCCTTGTCGTCATGTGTTCGTGGTTTCCTTGTAAGATGATCATGGGCATTATGTCGGCACAAGAACAAACCTCCGGCACGGTATGTGCCAAGGAATTTCAAACTTAAGATGGCTAGTGCAATGATGCCCCGTTTACGGNNNNNNNNNNNNNNNNNNNNNNNNNNNNNNNNNNGTCACGAATCACAACGCCCCCACCAAACTTCCTATCTAGGGATGTATGTGGTAGGGGGCGGAGATTGGTCTCCTGTGCTTGTTGTGTGGTTGACCTAAATATGGGTTCCTTCAAGATGGACACATGATTAGTGGTGGTTGATAACACAGTCGTCTTGTGTTGTGTGTTATGATCTTGGAGGGATTAACTCTTTGAGCACCCTGTCGCGTTGTCTTATGATGATGCATCGATCGTGACCCCAGGTCAGGCGGGACTACCCGTCGCGTCGTAACCCAGCTTGGTAAGTTGGATTAAGTCGGGA
>M02740:13:000000000-A85F6:1:1110:8285:8964, Melilotus officinalis
TTCCGTAGGTGAACCTGCGGAAGGATCATTGTCGATGCCTTACATGCAGTCCAACACGTGAATCAGTTTGAACACATTGGGGTGGGTTTAGGTGTTAACCACACCAAGACCTACCTCAGGTTCAGAGGCGGACGACTCGTGCGTTCTCCTTTGTGCCAAAAAACCAAACCCCGGCGCTGAATGCGTCAAGGAATTAAAATTTTGCTCTGAGCGCACCTGCATGGCATCGGAGACGGTGTTCGTGCGGGTTACGTTTNNNNNNNNNNNNNNNNNNNNNNNNNNNNNNNNNNNNTGGGTGTCACATATCGAAGCCTCCTGCCAATTTCCTTTTGATAGGTATTGTGCATGCTGGTGAATGTTGGCCTCCCGTGAGCTCTATTGTCTCATGGTTGGTTGAAAATCGAGACCTTGGTAGGGTGTGCCATGATAGATGGTGGTTGTGTGACCCACGAGAAACCAAGATCATGTGCTGCCCTATTCAATTCGGCCTCTTTTACCCATATGCGTTTTGTAAACGCTCGTGATGAGACCTCAGGTCAGGCGGGGCTACCCGTAGCTTTAGGCCGCGCTTCGCTTGGTCAACCCCTTCGGGA
>M02740:13:000000000-A85F6:1:1110:4863:9513
TTCCGTAGGTGAACCTGCGGAAGGATCATTGTCGAGACCCAAACGCTTCATTTGTTGAACTCGTAAACGTGATGTGTGGGCGGGTGTCTCATGCCTTGGCTTTGTGCTGCCCGTTTACACCCGGCCTCTCCACCCGCACGACATTGTGGGCTTCTGCTCGCGGTGCCTGTGTGGTGCGTTTGGCACCAAAACAAATCCCCGGCGCAGCCCGCGCCAAGGATCACTCTAGTGCCGTGCGGGCGCTTTTGAGCCACTCNNNNNNNNNNNNNNNNNNNNNNNNNNNNNNNNNNNNNTGGGTGTCACATATCGAAGCCTCCTGACAATTTCCTTTTGATAGTTATTGTGCATGCTGGTGAATGTTGGCCTCCCGTGATCTCTATTTGTTCATGTTTGGTTGAAAATCGAGACCTTGGTAGGGTGTGCCTTTATAGATTGTTGTTGTGTGACCCACGAGAAACCAAGATCATGTGCTGCCCTATTCAATTCGGCCTCTTTTACCCATATGCGTTTTGTAAACGCTCGTGATGAGACCTCAGGTCAGGCGGGGCTACCCTACCCGTGCCTGCTTACTCAAGCTCAAACGTTAGATCGGGA
>M02740:13:000000000-A85F6:1:1110:26795:10464, Ascosphaera apis
TTCCGTAGGTGAACCTGCGGAAGGATCATTAATGTGTGTCTGTGCGGCTAGGTGCCCCTAAACAAGGCCCTGCCGCGCACTCCCACCCTTGTCTACCTTACCTGTTGCTTCGGTGGGCCTGCGGGTTCTCGCGAGCCTGCTGCCGGAGGGGTTAGTTCCCCCCTGGCTAGCGTCCGCCGAAGATAAACGAACTCCAGTCGAAGATTGAAGTCTGAAGAAAATTGATAAATAAATCAAAACTTTCAACAACGGATCTNNNNNNNNNNNNNNNNNNNNNNNNNNNNNNNNNNNNNGTGAATCATCCAATCTTTGCACGCACATTGCGCCCTCTGGTATTCCGGGGGGCATGCCTGTCCGAGCGTCATTGCAACCCTCAAGCACGGCTTGTGTGTTGGGCGATCGTCCCGTCTTAGGAGGGACGCGCCCGAAAGGCAGTGACGGCGTCGTGTTCCGGTGCCCGAGCGTATGGGGCTTTGTCTTTCGCTCTAGTGGCCTGGCCGACTGTCCGGTCTAACCATCATTTACTTCTAGTGGTTGAACTCGGATCAGGTAGGGTTACCCTCTTTCCAGAAATTGTTCCAAGTATCGTCGGGA
>M02740:13:000000000-A85F6:1:1110:11858:11747
TTCCGTAGGTGAACCTGCGGAAGGATCATTGTCGATGCCTTACAAGCAGTCCAACACGTGAATCAGTTTGAACACATTGGGGTGGGTTGAGGTGTTAACCACACCAAGACCTACCTCAGGTTCAGAGGCGGACGACTCGTGCGTTCTCCTTTGTGCCAAAAAACCAAACCCCGGCGCTGAATGCGTCAAGGAATTAAAATTTTGCTCTGAGCGCACCTGCATGGCATCGGAGACGGTGTTCGTGCGGGTTACGTTTNNNNNNNNNNNNNNNNNNNNNNNNNNNNNNNNNNNNNGCCCCAAGCCTTCTGGCCGGGGGCACTTCTGCCTGGGTGTCACAAATCGTCGTCCCCCCCATCCTCTCGAGGATATGGGACGGAAGCTGGTCTCCCGTGTGTTACCGCACGCGATTGGCCAAAATCCGAGCTAAGGGCGCCAGGAGCGTCTCGACATGCGGTAGTGAATTCAAGCCTCGTAATATCGTCGGTCGTTCCGGTCCAAAAGCTCTCGATGACCCAAAGTCCTCAACGCGACCCCAGGTCAGGCGGGATCACCCTCAGAAGCAGCACTTCTGCCGTTTCTGATAAGTTGTCGGGA
>M02740:13:000000000-A85F6:1:1110:18079:12382, Heliantheae
TTCCGTAGGTGAACCTGCGGAAGGATCATTGTCGAACCCTGCACAGCAGAACGACCCGTGAACAAGTAAAAACACTGGCCGAGCGCGGACCGAAGCTTATGTTTTGATCCTAGTGAGGCCTTGTCGGCGTGTGTCTATGCTTGCACCATACATTTGGTGCATCATGGATTTCACGTAGACGCAATAACAAACCCCCGGCACGGTACGTGCCAAGGAAAACTAAAATTAAAGGGCCCATGCTATTGCGCCCCGTTCGNNNNNNNNNNNNNNNNNNNNNNNNNNNNNNNNNNNNNTCACGTATCACGTCGCCCCCACCAAACGTCCCTTCTAGGGGTGTCGTTGGTTGGGGCGGAGATTGGTCTCCCGTGCCCATGGTGTGGTTGGCCTAAATAGGAGTCTCATCAAGAGGGACGCACGACTAGTGGTGGTTGATAACACAGTCGTCTCGTGTCGTGCGTTTTCATTCTTAGGTGTAGATACTCTTAAATGACCCAAACGCGTTGTCTTGCGATGATGCTTCGATCGCGACCCCAGGTCAGGCGGGACTACCCTGGGAACATTAGAGCCTTGAATGGCAGATTTAATACATCGGGA
>M02740:13:000000000-A85F6:1:1110:17565:12460, Artemisia absinthium
TTCCGTAGGTGAACCTGCGGAAGGATCATTGTCGAACCCTGCAAAGCAGAACGACCCGTGAACACGTAAAAACAACCAGCGTCGATTGGATCAGGCGCTTGTTTGATCCTGTCGACGCTTTGTCGACGCGCATTCACTCGGGTTCTTTTGGACCTTGTGAGTGTGTCGTTGGCGCATTAACAACCCCCGGCACAATGTGTGCCAAGGAAAACTAAACTCTAGAAGGCTCGGTTTCATGTTGCACCCGTTCGCGGTGNNNNNNNNNNNNNNNNNNNNNNNNNNNNNNNNNNNNTGGCGTCACGCATCGCGTCGGCCCCCCCAGTTCTCCGCAAAGGGAACTTGTGTTTTGGGGGCGGATATTGGTCTCCCGTGCTCATGGCGTGGTTGGCCGAAATAGGAGTCCCTTCGATGGACGCACGAACTAGTGGTGGTCGTAAAAACCCTCGTCTTTTGTTTCGTGCCGTTAGTCGCAAGGGAAACTCTTGGAAAACCCCAACGTGTCGTCTTGACGACGCTTCGACCGCGACCCCAGGTCAGGCGGGACTACCCCGACAAATTAGAGCCAATACCATCAGCTTTACCGTCTTTCGGGA
>M02740:13:000000000-A85F6:1:1110:10617:12490, Melilotus officinalis
TTCCGTAGGTGAACCTGCGGAAGGATCATTGTCGATGCCTTACAAGCAGTCCAACACGTGAATCAGTTTGAACACATTGGGGTGGGTTGAGGTGTTAACCACACCAAGACCTACCTCAGGTTCAGAGGCGGACGACTCGTGCGTTCTCCTTTGTGCCAAAAAACCAAACCCCGGCGCTGAATGCGTCAAGGAATTAAAATTTTGCTCTAAGCGCACCTGCATGGCATCGGAGACGATGTTCGTGCGGGTTACGTTTNNNNNNNNNNNNNNNNNNNNNNNNNNNNNNNNNNNNNGGTGTCACATATCGATGTCTCCTGCCAATTTTCTTTTGATAGGTATTGTGCATGCTGGTGAATGTTGGCCTCCCTTGAGCGCTATTGTCTCATGGTTGGTTGAAACTCGAGACCTTGGTAAGGTGTGCCATGATAGGTGGTGGTTGTGTCGTCCACGAGAAACCAAGATCATGTGCTGCCCTATTCAATTCGACCTCTTTTACCCATATGCGTTTTGTAGACGCTCGGGATGAGACCTCAGGTCAGGCGGGGCTACCCTTCACACGCCGACTGCTATCAGTATTTTTGTGTGCCTTCGGGA
>M02740:13:000000000-A85F6:1:1110:6193:13005, Anemone canadensis
TTCCGTAGGTGAACCTGCGGAAGGATCATTGTCGATACCTGCTCAGCAGAACGACCCGCGAACACGTGAAAAAAACCACAAGCCGGGGAACGGGACGCGGCAACCCAACAGCTGCCTCCGCACCGCAAACCGGCAAAAAATAAAATCCGGCGCAACAGGCGTCAAGGAAAACTTACCGGAAACAAGGGGTCATCCCGTAACAAGGAAGACACCCAGAATCCGAATACTGAAACGACTCTCGGCAACGGATATCTCGNNNNNNNNNNNNNNNNNNNNNNNNNNNNNNNNNNNNAGTGCTTAGGGGACGCCTGCCTGGGGGTCACACACAGCGTCTCCCCCCACCAATCTCATTTGATGGGGGAAGGGGATTGGCCCCCCGAGCCACAAGGCCACGGTCGGCCCAAATGTTGGTCCTCGGCTGCGAGCTTCGCGGTCAGCGGTGGTTGTATACTCATCCTCGTAATGACGCGTATGCCTCGTAGGACATAGGCCAGAACAAACCCTAAGAAGTCCCCTCAGGGGCTTCCACCTGCGACCCCAGGTCAGGCGGGATTACCCAATGCTTAGGGATTTTATTGGTATCAGGGTCGGGA
>M02740:13:000000000-A85F6:1:1110:11984:13120, Typhaceae
TTCCGTAGGTGAACCTGCGGAAGGATCATTGTCGATACCTGACCAAGACGACCTGCGAACTCGTGAACGAACGCCGGCGGGGCGGGCGTCAGCTCGTTTCGTCGGCCCTCTCCGACGTCCCTCCCGCCCTCGGGCGCGGGGGTCGACGGAGACCACGGACGAACCCCGGCGCGACATGGCGCCAAGGAACACAAGAGAGACGGAAGCGTGGGGACGCCCTTGGGCACCCCCCGCGGCCGACCAAACTTATACTTAGNNNNNNNNNNNNNNNNNNNNNNNNNNNNNNNNNNNNGGGCGTCACGCAAACGATACCCCGCCCCCCCCATCCCTTGGGTGGGCGGGCGGACGCGGACGATGGCCCTCCGCGCCCACGGACGGGGTGGGCTGAAGCACGGGCCGTCGGCAGGGACCGAGACACGGCGAGTGGTGGACGTATCTTCACGCGAGCCGGACGTCGTGCCTTAGGCTACCTTCGAGTAAGGCCCTCCGGACCCTTTTAACCGAGGCGCTTGTCGTCATCGGACCGCGACCCCAGGTCAGGCGGGACTACCCTGACCAGCAAGGAAGCCAAGATGGGAAAGGTCATGTCGGGA
>M02740:13:000000000-A85F6:1:1110:14256:13280, Candida orthopsilosis
TTCCGTAGGTGAACCTGCGGAAGGATCATTACAGAATGAAAGTGCTTAACTGCANNNNNNNNNNNNNNNNNNNNNNNNNNNNNNNGAAAACTTTGCTTTGGTGGGCCCATGGCCTGCCAGAGATTAAACTCAACCAAATTTTTATTTAAGTCAACTGATTAACTAATAGTCAAAACTTTCAACAACGGATCTCTTGGTTCTCGCATCGATGAAGAACGCAGCGAAATGCGATAAGTAATATGAATTGCAGATATTCNNNNNNNNNNNNNNNNNNNNNNNNNNNNNNNNNNNNAAACGCAACGAAAAGCGATAAGTAATATAAATTGCAGATATTCGTGAATCATCGAATCTTTGAACGCACATTGCGCCCTTTGGTATTCCAAAGGGCATGCCTGTTTGAGCGTCATTTCTCCCTCAAACCTTCGGGTTTGGTGTTGAGCGATACGCTGGGTTTGCTTGAAAGAAAGGCGGAGTATAAACTAATGGATAGGTTTTTTTCCACTCATTGGTACAAACTCCAAAATTCTTCCAAATTCGACCTCAAATCAGGTAGGACTACCCAGAAGCTGGAGTAACAGAAGTGAGAATCGGGA
>M02740:13:000000000-A85F6:1:1110:24735:13291, Artemisia absinthium
TTCCGTAGGTGAACCTGCGGAAGGATCATTGTCGAACCCTGCAAAGCAGAACGACCCGTGAACACGTAAAAACAACCAGCGTCGATTGGATCAGGCACTTGTTTGATCCTCTCGACGCTTTGTCGACGCACATTCACTCGGGTTCTTTTGGACCTTGTGAGTGTGTCGTTGGCGCATTAACAACCCCCGGCACAATGTGTGCCAAGGAAAACTAAACTCTAGAAGGCTCGTTTTCATGTTGCACCCGTTCGCGGTGNNNNNNNNNNNNNNNNNNNNNNNNNNNNNNNNNNNNNCTGGGCGTCACGGATCGCGTCGCCCCCCACAGTTCTCCGCAAAGGGAACTTGTGTTTTGGGGGCGGATATTGGTCTCCCGTGCTCATGGCGTGGTTGGCCGAAATAGGAGTCCCTTCGATGGACGCACGAACTAGTGGTGGTCGTAAAAACCCTCGTCTTTTGTTTCGTGCCGTTAGTCGCAAGGGAAACTCTTAGAAAACCCCAACGTGTCGTCTTGACGACGCTTCGACCGCGACCCCAGGTCAGGCGGGACTACCCTGTCAAAACCAGAAGCTGGAGTAACAGAAGTGAGAATCGGGA
>M02740:13:000000000-A85F6:1:1110:8947:13347
TTCCGTAGGTGAACCTGCGGAAGGATCATTGTCGATACCTGCTCAGCAGAACGACCCGCGAACACGTGAAAAAAACCACAAGCCGGGGAACGGGACGCGGCAACCCAACAGCTGCCTCCGCACCGCAAACCGGCAAAAAATAAAATCCGGCGCAACAGGCGTCAAGGAAAACTTACCGGAAACAAGGGGTCATCCCGTAACAAGGAAGCCACCCAGAATCCGAATACTGAAACGACTCTCGGCAACGGATATCTCGNNNNNNNNNNNNNNNNNNNNNNNNNNNNNNNNNNNNTCACGCATCGCGTCTCCCCCCACCCACCTTCAGTGTGAGGGGCGGAGGATGATGGCCTCCCATGCCTCACCGGGTGTGGATGGCCTAAATACGGAGCCCCCGGTTATGAAGTGCCGCGGCATAGGTGAGATACAAGGCCTAGCCTAGGATACATCGGAGTCGTGCACTTTTTAGCTTTTGAGGACTCGCAGGACCCTAAGTTTGTTTGCCCATTGGGGCATCAAAACCGTTGCGACCCCAGGTCAGGCGGGGCTACCCGCACGCTCCCAAGCATTAAGCTCAGGAAATGCAGCAGTCGGGA
>M02740:13:000000000-A85F6:1:1110:26263:13418
TTCCGTAGGTGAACCTGCGGAAGGATCATTGTCGATGCCTTACATGCAGTCCAACACGTGAATCAGTTTGAACACATTGGGGTGGGTTGAGGTGTTAACCACACCAAGACCTACCTCAGGTTCAGAGGCGGACGACTCGTGCGTTCTCCTTTGTGCCAAAAAACCAAACCCCGGCGCTGAATGCGTCAAGGAATTAAAATTTTGCTCTGAGCGCACCTGCATGGCATCGGAGACGGTGTTCGTGCGGGTTACGTTTNNNNNNNNNNNNNNNNNNNNNNNNNNNNNNNNNNNNTGCCTGGGCGTCACGTATCACGTCGCCCCCACCAAACGTCCCTTCTAGGGGTGTCTTTGGTTGGGGCGGAGATTGGTCTCCCGTGCCCATGGTGTGGTTGGCCTAAATAGGAGTCTCATCAAGAGGGACGCACGACTAGTGGTGGTTGATAACACAGTCGTCTCGTGTCGTGCGTTTTCATTCTTAGGTGTAGATACTCTTAAATGACCCAAACGCGTTGTCTTGCGATGATACTTCGATCGCGACCCCAGGTCAGGCGGGACTACCCCTGATTAGCGGCGACCTCAGCACTAACTCGGGA
>M02740:13:000000000-A85F6:1:1110:26147:13871, Helenium autumnale
TTCCGTAGGTGAACCTGCGGAAGGATCATTGTCGAAACCTGCATAGCAGAACAACTTGTGAACAAGTACTTACAACATGGCTTTTCGAGCATCAGGCCTTTGGTTTGAGACTTGTGAAGCCTTGTCGTCATGTGTTCGTGGTTTCCTTGTAAGAGGATCATGGGCATTATGTCGGCACAAGAACAAACCTCCGGCACGGTATGTGCCAAGGAATTTCAAACTTAAGATGGCTAGTGCAATGATTGCCCCGTTTACGNNNNNNNNNNNNNNNNNNNNNNNNNNNNNNNNCCTGGGCGTCACTCATCACAACGCCCCCACCAAACTTCCTATCTAGGGAGCTATGCGGTAGGGGGCGGAGATTGGTCTCCTGTGCTTGTTGTGTGGTTGACCTAAATATGGGTTCCTTCAAGATGGACACATGATTAGTGGTGGTTGATAACACAGTCGTCTTGTGTTGTGTGTTATGATCTTGGAGGGATTAACTCTTTGAGCACCCTGTCGCGTTGTCTTATGATGATGCATCGATCGTGACCCCAGGTCAGGCGGGACTACCCCAGGTTATTAAAGAGATTATTTGTCTCCATCGGGA
>M02740:13:000000000-A85F6:1:1110:5082:14027, Pseudoroegneria
TTCCGTAGGTGAACCTGCGGAAGGATCATTGTCGTGACCCTGACCAAAACAGACCGCGCACGCGTCATCCAATCCGTCGGCGACGGCACCGTCCGTCGCTCGGCCAAGTCCTCGACCACCTCCCCTCCTCGGAGTGGGTGGGGGCTCGGGGTAAAAGAACCCACGGCGCCGAAGGCGTCAAGGAACACTGTGCCTAACCCGGGGGCATGGCTAGCTTGCTAGCCGTCCCCCGTGTTGCAAAGCTATTTAATCCACANNNNNNNNNNNNNNNNNNNNNNNNNNNNNNNNNNNNCGCCTGCCTGGGCGTCACGCCAAAACACGCTCTCAATCCCCTCCTCGGGAATCGGGATGCGGCATCTGGTCCCTCGTCTCGCAAGGGGCGGTGGACCGAAGATCGGGCTGCCGGCGTACCGCGCCGGACACAGCGCATGGTGGGCGTCCTCGCTTTATCAACGCAGTGCATCCGACGCGTAGCCGGCATGATGGCCTCAAAACGACCCAGCAAACGAAGCGCACGTCGCTTCGACCGCGACCCCAGGTCAGGCGGGACTACCCACCCTGGCGAGAAATAAAAGTCTGAAACATGATCGGGA
>M02740:13:000000000-A85F6:1:1110:17351:14540, Solidago
TTCCGTAGGTGAACCTGCGGAAGGATCATTGTCGAAGCCTGCAAAGCAGAACGACCCGTGAACATGTTATAACAACCATGCCAGGATGGGTCGGACGTCAGTTCGATTCTCATGGCACACCGTTGATGTGCGGCCTCGACGGCCTTTTGGGTCTTCTTGGTCGTTGCTTTGACGTAACAAAACCCCGGCACGGGATGTGCCAAGGAAATTTAAATTGAAGAATTGCCTGTTCCATGATGTCCCGTTTGCGGTGTGCNNNNNNNNNNNNNNNNNNNNNNNNNNNNNNNNNNNNNGTCTGCCTTGGCGTCACGCTTCGCGTCTCTCCCACCAACCTTCCTTTAGGATGCTTGGCTGGGGGCGGTTATTGGTCTTCCGTTTTTCATCGAGCGGTTGGCCAAAATAAGAGTCCCTGTTGACGGGCGCACGACTAGTGGTGGTTGACAAAACCCGGAATTCAGTTGCGTGTCTCGTCAAAAGGGTGCATCTTAACAGACCCAACGCGTTGTCATGAATCAATGCTTCGACCGCGACCCCAGGTCAGGCGGGACTACCCAAGTTACTGAACAATCCGTACGTTTCCAGACCGCTTCGGGA
>M02740:13:000000000-A85F6:1:1110:24249:16309, Ascosphaera apis
TTCCGTAGGTGAACCTGCGGAAGGATCATTAATGTGTGTCTGTGCGGCTAGGTGCCCCTAAACAAGGCCCTGCCGCGCACTCCCACCCTTGTCTACCTTACCTGTTGCTTCGGCGGGCCTGCGGGTTCTCGCGAGCCTGCTGCCGGAGGGGTTAGTTCCCCCCTGGCTAGCGTCCGCCGAAGATAAACGAACTCCAGTCGAAGATTGAAGTCTGAAGAAAATTGATAAATAAATCAAAACTTTCAACAACGGATCTNNNNNNNNNNNNNNNNNNNNNNNNNNNNNNNNNNNNNGAATCTTTGACCGCACATGGGGCCCTCGGGTATTCCGGGGGGCATGCCTGTCCGAGCGTCATTGCAACCCTCAAGCACGGCTTGTGTGTTGGGCGATCGTCCCGTCTTAGGAGGGACGCGCCCGAAAGGCAGTGACGGCGTCGTGTTCCGGTGCCCGAGCGTATGGGGCTTTGTCTTTCGCTCTAGTGGCCTGGCCGACTGTCCGGTCTAACCATCATTTACTTCTAGTGGTTGACCTCGGATCAGGTAGGGTTACCCTTTCTTACCTATTAGTGGTTGAACAGCATCGGACTCATCGGGA
>M02740:13:000000000-A85F6:1:1110:22665:16886, Helianthus
TTCCGTAGGTGAACCTGCGGAAGGATCATTGTCGAACCCTGCACAGCAGAACGACCCGTGAACAAGTTAACACATCTGGCCTTGCCGGGACCGAAGCATTTGTTTCGGCCCTTGTGAGTCCTTGTCGACGTGCGTTCATGCATGGACCATACCTTTGGTTTTGTCATGGATGTCATGTTGACAAAATAACAAACCCCCGGCACGAGATGTGCCAAGGAAAACCCAAATTAAAGAACACGTGCTGTTGCGCCCCGTTNNNNNNNNNNNNNNNNNNNNNNNNNNNNNNNNNGCCTGGGCGTCACGCATCACGTCGCCCCAACAAGGCATCCCCTATAGGGCTGTCTTGTGTGGGGGCGGAGATTGGTCTCCCGTGCCCATGGCGTGGTTGGCCTAAATAGGAGTCTCCTCGCGAGGGACGCACGGCTAGTGGTGGTTGATAAGACAGTCGTCTCGTGTCGTGCGTTTACTTTCTTGAGAGTAGATGCTCTTAAAGTACCCTGATGTGTTGTCTTATGACGATGCTTCGATCGCGACCCCAGGTCAGGCGGGACTACCCAAATAAAAGTCTGAAACATGCGCTACCTTCGGGA
>M02740:13:000000000-A85F6:1:1110:23876:16982, Melilotus officinalis
TTCCGTAGGTGAACCTGCGGAAGGATCATTGTCGATGCCTTACAAGCAGTCCAACACGTGAATCAGTTTGAACACATTGGGGTGGGTTGAGGTGTTAACCACACCAAGACCTACCTCAGGTTCAGAGGCGGACGACTCGTGCGTTCTCCTTTGTGCCAAAAAACCAAACCCCGGCGCTGAATGCGTCAAGGAATTAAAATTTTGCTCTGAGCGCACCTGCATGGCATCGGAGACGGTGTTCGTGCGGGTTACGTTTNNNNNNNNNNNNNNNNNNNNNNNNNNNNNNNNNNNNGTGTCATATATCGAAGCCTCCTGCCAATTTCCTTTTGATAGGTATTGTGCATGTTGTTGAATGTTGGCCTCCCGTGAGCTCTATTGTCTCATGGTTGGTTGAAAATCGAGACCTTGGTAGGGTGTGCCATGATAGATGGTGGTTGTGTGACCCACGAGAAACCAAGATCATGTGCTGCCCTATTCAATTCGGCCTCTTTTACCCATATGCGTTTTGTAAACGCTCGTGATGAGACCTCAGGTCAGGCGGGGCTACCCCAAGCATTGGGGATTGAGAAAGAGTAGAAATGCCACAATCGGGA
>M02740:13:000000000-A85F6:1:1110:13171:17859, Ascosphaera apis
TTCCGTAGGTGAACCTGCGGAAGGACCATTAATGTGTGTCTGTGCGGCTAGGTGCCCCTAAACAAGGCCCTGCCGCGCACTCCCACCCTTGTCTACCTTACCTGTTGCTTCGGCGGGCCTGCGGGTTCTCTCGAGCCTGCTGCCGGAGGGGTTAGTTCCCCCCTGGCTAGCGTCCGCCGAAGATAAACGAACTCCAGTCGAAGATTGAAGTCTGAAGAAAATTGATAAATAAATCAAAACTTTCAACAACGGATCTNNNNNNNNNNNNNNNNNNNNNNNNNNNNNNNNNNNNNGTGAATCATCGAATCTTTGAACGCACATTGCGCCCTCTGGTATTCCGGGGGGCATGCCTGTCCGAGCGTCATTGCAACCCTCAAGCACGGCTTGTGTGTTGGGCGATCGTCCCGTCTTAGGAGGGACGCGCCCGAAAGGCAGTGACGGCGTCGTGTTCCGGTGCCCGAGCGTATGGGGCTTTGTCTTTCGCTCTAGTGGCCTGGCCGACTGTCCGGTCTAACCATCATTTACTTCTAGTGGTTGACCTCGGATCAGGTAGGGTTACCCTCCCTAGTTTTGTTTCTGGTGCTATGGTCGGGA
>M02740:13:000000000-A85F6:1:1110:14418:18799, Candida orthopsilosis
TTCCGTAGGTGAACCTGCGGAAGGATCATTACAGAATGAAAGTGCTTAACTGCANNNNNNNNNNNNNNNNNNNNNNNNNNNNNNNGAAAACTTTGCTTTGGTGGGCCCATGGCCTGCCAGAGATTAAACTCAACCAAATTTTTATTTAAGTCAACTGATTAACTAATAGTCAAAACTTTCAACAACGGATCTCTTGGTTCTCGCATCGATGAAGAACGCAGCGAAATGCGATAAGTAATATGAATTGCAGATATTCNNNNNNNNNNNNNNNNNNNNNNNNNNNNNNNNNNNNAACGAAATGCGATAAGTAATATAAATTGCAGATATTCGTGAATCATCGAATCTTTGAACGCACATTGCGCCCTTTGGTATTCCAAAGGGCATGCCTGTTTGAGCGTCATTTCTCCCTCAAACCTTCGGGTTTGGTGTTGAGCGATACGCTGGGTTTGCTTGAAAGAAAGGCGGAGTATAAACTAATGGATAGGTTTTTTTCCACTCATTGGTACAAACTCCAAAATTCTTCCAAATTCGACCTCAAATCAGGTAGGACTACCCGCATTTGTTATGATTTCGATTTTCTGACGAGTTCGGGA
>M02740:13:000000000-A85F6:1:1110:12062:19317
TTCCGTAGGTGAACCTGCGGAAGGATCATTGTCGAAGCCTGCAAAGCAGAACGACCCGCGAACACGTTACAACAACCATGCTAGGATGGTTCGGCCAAAAAAAAGAGTCCCTTTTGACAGGAACACGACTAGTGGTGGTTTTCAAAACCCAGAATTTTGTTGTGTGTCTTGTCAAGAGGGTGCATCTTAATAGACCCAACGCGTTGTCATGAGACGACGCTTCGACCGCGACCCCAGGTCAGGCGGGACTACCCGCNNNNNNNNNNNNNNNNNNNNNNNNNNNNNNNNNNNNNGTCGTAACAAGGTTTCCGTAGGTGAACCTGCGGAAGGATCAATGTCGAAGCCTGCAAAGCAGAACGACCCGCGAACACGTTACAACAACCATGCTAGGATGGTTCGGCCAAAAAAAAGAGTCCCTTTTGACAGGAACACGACTAGTGGTGGTTTTCAAAACCCAGAATTTTGTTGTGTGTCTTGTCAAGAGGGTGCATCTTAATAGACCCAACGCGTTGTCATGAGACGACGCTTCGACCGCGACCCCAGGTCAGGCGGGACTACCCACGATACTGATAGCAGTCGGCGTGGCGATCGGGA
>M02740:13:000000000-A85F6:1:1110:16197:19695, Melilotus officinalis
TTCCGTAGGTGAACCTGCGGAAGGATCATTGTCGATGCCTTACATGCAGTCCAACACGTGAATCAGTTTGAACACATTGGGGTGGGTTGAGGTGTTAACCACACCAAGACCTACCTCAGGTTCAAAGGCGGACGACTCGTGCGTTCTCCTTTGTGCCAAAAAACCAAACCCCGGCGCTGAATGTGTCAAGGAATTAAAATTTTGCGTTTTGTAAACGCTCGTGATGAGACCTCAGGTCAGGCGGGGCTACCCGCTGNNNNNNNNNNNNNNNNNNNNNNNNNNNNNNNNNNNNNAAGGTTTCCGTAGGTGAACCTGCGGAAGGATCATTGTCGATGCCTTACATGCAGTCCAACACGTGAATCAGTTTGAACACATTGGGGTGGGTTGAGGTGTTAACCACACCAAGACCTACCTCAGGTTCAAAGGCGGACGACTCGTGCGTTCTCCTTTGTGCCAAAAAACCAAACCCCGGCGCTGAATGTGTCAAGGAATTAAAATTTTGCGTTTTGTAAACGCTCGTGATGAGACCTCAGGTCAGGCGGGGCTACCCCCGCTGAATTGCAGCTTATCAGAAAAAAAGTTTGAATTTCGGGA
>M02740:13:000000000-A85F6:1:1110:21299:20315, Chenopodium
TTCCGTAGGTGAACCTGCGGAAGGATCATTGTCGAAACCTGCCCAGCAGAGCGACCAGAGAACATGTTTATCATGAACGGGGATGTGGTGAAAGCCCCATCCCTAAGCTGGGATGGTACTCCGCCTCGGTGGGGTATCTTCTCAGCACAATAACGAACCCCGGCGCGGTCTGCGCCAAGGAACATGGATACAAGTGTGCCCTTCTTCAGCTGGTTCGCCAGATGTAGAGGTGGCACCAAGTCGTATATAACATTAANNNNNNNNNNNNNNNNNNNNNNNNNNNNNNNNNNNNTCACGCATCGCGTCTCCCCCCACCCACCTTCAGTGGGAGGGGCGGAGGATGATGGCCTCCCATGCCTCACCGGGTGTGGATGGCCTAAATACGGAGCCCCCGGTTATGAAGTGCCGCGGCATAGGTGAGATACAAGGCCTAGCCTAGGATACATCGGAGTCGTGCACTTTTTAGCTTTTGAGGACTCGCAGGACCCTAAGTTTGTTTGCCCATTGGGGCATCAAAACCGTTGCGACCCCAGGTCAGGCGGGGCTACCCGGTGACCCTTATGGAAGCCAAGCATTGGGGATTGAGATCGGGA
>M02740:13:000000000-A85F6:1:1110:4769:20732, Melilotus officinalis
TTCCGTAGGTGAACCTGCGGAAGGATCATTGTCGATGCCTTACAAGCAGTCCAACACGTGAATCAGTTTGAACACATTGGGGTGGGTTGAGGTGTTAACCACACCAAGACCTACCTCAGGTTCAGAGGCGGACGACTTGTGCGTTCTCCTTTGTGCCAAAAAACCAAACCCCGGCGCTGAATGCGTCAAGGAATTAAAATTTTGCTCTGAGCGCACCTGCATGGCATCGGAGACGGTGTTCGTGTGGGTTACGTTTNNNNNNNNNNNNNNNNNNNNNNNNNNNNNNNNNNNNNGTGTCACATATCGAAGCCTCCGGCCAATTTCCTTTTGATAGGTATTGTGCATGCTGGTGAATGTTGGCCTCCCGTGAGCTCTATTGTCTCATGGTTGGTTGAAAATCGAGACCTTGGTAGGGTGTGCCATGATAGATGGTGGTTGTGTGACCCACGAGAAACCAAGATCATGTGCTGCCCTATTCAATTCGGCCTCTTTTACCCATATGCGTTTTGTAAACGCTCGTGATGAGACCTCAGGTCAGGCGGGATCACCCAGGCGGCTTTTTGACCGCCTCCAAACAATTTAGACATGTCGGGA
>M02740:13:000000000-A85F6:1:1110:20376:20904, Candida orthopsilosis
TTCCGTAGGTGAACCTGCGGAAGGATCATTACAGAATGAAAGTGCTTAACTGCANNNNNNNNNNNNNNNNNNNNNNNNNNNNNNNGAAAACTTTGCTTTGGTGGGCCCATGGCCTGCCAGAGATTAAACTCAACCAAATTTTTATTTAAGTCAACTGATTAACTAATAGTCAAAACTTTCAACAACGGATCTCTTGGTTCTCGCATCGATGAAGAACGCAGCGAAATGCGATAAGTAATATGAATTGCAGATATTCNNNNNNNNNNNNNNNNNNNNNNNNNNNNNNNNNNNAACGAAATGCGATAAGTAATATAAATTGCAGATATTCGTGAATCATCGAATCTTTGAACGCACATTGCGCCCTTTGGTATTCCAAAGGGCATGCCTGTTTGAGCGTCATTTCTCCCTCAAACCTTCGGGTTTGGTGTTGAGCGATACGCTGGGTTTGCTTGAAAGAAAGGCGGAGTATAAACTAATGGATAGGTTTTTTTCCACTCATTGGTACAAACTCCAAAATTCTTCCAAATTCGACCTCAGATCAGGTAGGACTACCCTCACCCAGGAAGCCATTTCCGCCTACTGCGACTCGGGA
>M02740:13:000000000-A85F6:1:1110:7508:21277, Candida orthopsilosis
TTCCGTAGGTGAACCTGCGGAAGGATCATTACAGAATGAAAGTGCTTAACTGCANNNNNNNNNNNNNNNNNNNNNNNNNNNNNNNGAAAACTTTGCTTTGGTGGGCCCATGGCCTGCCAGAGATTAAACTCAACCAAATTTTTATTTAAGTCAACTGATTAACTAATAGTCAAAACTTTCAACAACGGATCTCTTGGTTCTCGCATCGATGAAGAACGCAGCGAAATGCGATAAGTAATATGAATTGCAGATATTCNNNNNNNNNNNNNNNNNNNNNNNNNNNNNNNNNNNNAAACGCAGCGAAATGCGATAAGTAATATGAATTGCAGATATTCGTGAAACATCGAATCTTTGAACGCACATTGCGCCCTTTGGTATTCCAAAGGGCATGACTGTTTGAGCGTCATTTCTCCCTCAAACCTTCGGGTTTGGTGTTGAGCGATACGCTGGGTTTGCTTGAAAGAAAGGCGGAGTATGAACTAATGGATAGGTTTTTTTCCACTCATTGGTACAAACTCCAAAATTCTTCCAAATTCGACCTCAAATCAGGCGGGACTACCCGAGCAGAAGCAATACCGCCAGCAATATCGGGA
>M02740:13:000000000-A85F6:1:1110:24235:21984
TTCCGTAGGTGAACCTGCGGAAGGATCATTGTCGTACCCTGGAAACAGAACGACCCGAGAACGATGAAACATCACTCTCGGTGGGCCGGTCTCTTAGCCGATTCCGTGCCTGCCGATTTCCGTGGTTATGTGTTCCGTCCCCGGTTCAAGACTTCTGTCTCGGTCGGATCGTGCGCATAGCTTCCGGATTTCACCAAACCCCGGCACGAAAAGTGTCAAGGAACATGCAACTAAACAGTCTGCTTCCGCAAACCCGNNNNNNNNNNNNNNNNNNNNNNNNNNNNNNNNNNNNNTCACGTATCACGTCGCCCCCACCAAGCGTCCCTTCTAGGGGTGTCTTTTGTTTGTGCGGAGATTTGTCTCCCGTGCCCATGGTGTTGTTGGCCTAAATAGGAGTCTCATCAAGAGGGACGCACGACTAGTGGTGGTTGATAACACAGTCGTCTCGTGTCGTGCGTTTTCATTCTTAGGTGTAGATACTCTTAAATGACCCAAACGCGTTGTCTTGCGATGATGCTTCGATCGCGACACCAGCTCAGGCGTGACTACCCTGAGGGTGTCAATCCTGACGGTTATTTCCTAACGGTCTCGGGA
>M02740:13:000000000-A85F6:1:1110:19986:22438, Asteraceae
TTCCGTAGGTGAACCTGCGGAAGGATCATTGTCGAAGCCTGCAAAGCAGAACGACCCGTGAACATGTTATAACAACCATGCCAGGATGGGTCGGACGTCAGTTCGATTCTCATGGCACACCGTTGATGTGCGGCCTCGATGGCCTTTTGGGTCTTCTTGGTCGTTGCTTTGACGTAACAAAACCCCGGCACGGGATGTGCCAAGGAAATTTAAATTGAGGAATTGCCTGTTCCATGTTTCCCGGTTGCGGTGTGNNNNNNNNNNNNNNNNNNNNNNNNNNNNNNCCTGGGAGTCACGCATCACAACGCCCCCACCAAACTTCCTATCTAGGGATGTATGTGGTAGGGGGCGGAGAGTGGTCTCCTGTGCTTGTTGTGTGGTTGACCTAAATATGGGTTCCTTCAAGATGGACACATGATTAGTGGTGGTTGATAACACAGTCGTCTTGTGTTGTGTGTTATGATCTTGGAGGGATTAACTCTTTGAGCACCCTGTCGTGTTGTCTTATGATGATGCATCGATCGCGACCCCAGGTCAGGCGGGACTACCCTATTTATGCCGATACTTGGAACAATTTCTTCGGGA
>M02740:13:000000000-A85F6:1:1110:7546:23548
TTCCGTAGGTGAACCTGCGGAAGGATCATTGTCGAAACCTGCACAGCAGAACGACCCGCGAACACGTTCGTACACCGGGACGTCGGCGGCTGGCCTAAAATCAAGTCCCCGGCGGCGGACGTCACGACGAGTGGTGGTCGAAACTTTCCTCTTATCACGTCGTGCGGTTCCCCGTCGCTCGGGCGACCAAGTGACCCTGACGCGTCGTCGTCCGACGGCGCTCCGACCGCGACCCCAGGTCAGGCGGGATTACCCGNNNNNNNNNNNNNNNNNNNNNNNNNNNNNNNNNNNNNAATCGTAACAAGGTTTCCGTAGGTGAACCTGCGGAAGGATCATTGGCGAAACCTGCACAGCAGAACGACCCGCGAACACGTTCGTACACCGGGACGGCGGCGGCTGGCCTAAAATCAAGTCCCCGGCGGCGGACGTCACGACGAGTGGTGGTCGAAACTTTCCTCTTATCACGTCGTGCGGTTCCCCGTCGCTCGGGCGACCAAGTGACCCTGACGCGTCGTCGTCCGACGGCGCTCCGACCGCGACCCCAGGTCAGGCGGGATTACCCCAAATTAGCATAAGCAGCTTGCAGAGTCGGGA
>M02740:13:000000000-A85F6:1:1111:22019:4410, Ascosphaera apis
TTCCGTAGGTGAACCTGCGGAAGGATCATTAATGTGTGTCTGTGCGGCTAGGTGCCCCTAAACAAGGCCCTGCCGCGCACTCCCACCCTTGTCTACCTTACCTGTTGCTTCGGCGGGCCTGCGGGTTCTCGCGAGCCTGCTGCCGGAGGGGTTAGTTCCCCCCTGGCTAGCGTCCGCCGAAGATAAACGAACTCCAGTCGAAGCTTGAAGTCTGACGAAAATTGATAAATAAATCAAAACTTTCAACAACGGATCTNNNNNNNNNNNNNNNNNNNNNNNNNNNNNNNNNNNNNTGAATCAACGAATCTTGGAACTCACATTGCGCCCTGGGGTATTCCGGGGGGCATGCCTGTCCGAGCGTCATTGCAACCCGCAAGCACGGCTTGTGTGTTGGGCGATCGTCCCGTCTTAGGAGGGACGCGCCCGAAAGGCAGTGACGGCGTCGTGTTCCGGTGCCCGAGCGTATGGGGCTTTGTCTTTCGCTCTAGTGGCCTGGCCGACTGTCCGGTCTAACCATCATTTACTTCTAGTGGTTGACCTCGGATCAGGTAGGGTTACCCAGGAGTCGCCAGCGATAACCGGAGTAGATCGGGA
>M02740:13:000000000-A85F6:1:1111:5055:6284
ACTGACGCAGAAGAAAACGTGCGTCAAAAATTACGTGCAGAAGGAGTGATGTAATGTCTAAAGGTAAAAAACGTTCTGGCGCTCGCCCTGGTCGTCCGCAGCCGTTGCGAGGTACTAAAGGCAAGCGTAAAGGCGCTCGTCTTTGGTATGTAGGTGGTCAACAATTTTAATTGCAGGGGCTTCGGCCCCTTACTTGAGGATAAATTATGTCTAATATTCAAACTGGCGCCGAGCGTATGCCGCATGACCTTTCCCATCTTGGCTTCCTTGCTGGTCAGATTGGTCNNNNNNNNNNNNNNNNNNNNNNNNNNNNNNAGATTGGTCGTCTTATTACCCTTTCAACTACCCCGGTTATCGCTGGCGACTCCTTCGAGATGGACGCCGTTGGCGCTCTCCGTCTTTCTCCATTGCGTCGTGGCCTTGCTATTGACTCTACTGTAGACATTTTTACTTTTTATGTCCCTCATCGTCACGTTTATGGTGAACAGTGGATTAAGTTCATGAAGGATGGTGTTAATGCCACTCCTCTCCCGACTGTTAACACTACTGGTTATATTGACCATGCCGCTTTTCTTGGCACGATTAACCCTGATACCAATAAAATCCCTAATCGGGA
>M02740:13:000000000-A85F6:1:1111:7701:6568, Helianthus
TTCCGTAGGTGAACCTGCGGAAGGATCATTGTCGAACCCTGCACAGCAGAACGACCCGTGAACAAGTTAACACATCTGGCCTTGCCGGGACCGAAGCATTTGTTTCGGCCCTTGTGAGTCCTTGTCGACGTGCGTTCATGCATGGACCATACCTTTGGTTTTGTCATGGATGTCATGTTGACAAAATAACAAACCCCCGGCACGAGATGTGCCAAGGAAAACCAAAATTAAAGAACACGTGCTGTTGCGCCCCGTTNNNNNNNNNNNNNNNNNNNNNNNNNNNNNNNNNNNNCCTGGGCGGCACGCATCACGTCGCCCCCACCAGGCACCCCCTATAGGGCTGTCTTGGGTTGGGGCGGAGATTGGTCTCCCGTGCCCATGGCGTGGTTGGCCTAAATAGGAGTCTCCTCGCGAGGGACGCACGGCTAGTGGTGGTTGATAAGACAGTCGTCTCGTGTCGTGCGTTTACTTTCTTGAGAGTAGATGCTCTTAAAGTACCCTGATGTGTTGTCTTATGACGATGCTTCGATCGCGACCCCAGGTCAGGCGGGACTACCCTGATGAACTAAGTCAACCTCAGCACTAAATCGGGA
>M02740:13:000000000-A85F6:1:1111:25291:8756, Asteraceae
TTCCGTAGGTGAACCTGCGGAAGGATCATTGTCGAAACCTGCATAGCAGAACAACTTGTGAACAAGTACTTACAACATGGCTTTTCGAGCATCAGGCCTTTGGTTTGAGACTTGTGAAGCCTTGTCGTCATGTGTTCGTGGTTTCCTTGTAAGAGGATCATGGGCATTATGTCGGCACAAGAACAAACCTCCGGCACGGTATGTGCCAAGGAATTTCAAACTTAAGATGGCTAGTGCAATGATTGCCCCGTTTACGNNNNNNNNNNNNNNNNNNNNNNNNNNNNNNNNNNNNGGCACGTTTGCCTGGGCGTCACGCATCGCGTCGCTCCAACCAACCTTCCTTTAGGATGCTTGGCTGGGGGCGGATATTGGTCTCCCGTTTTTCATCGAGCGGTTGGCCAAAATAAGAGTCCCTGTTGACGGGCGCACGACTAGTGGTGGTTGACAAAACCCGGAATTCAGTTGCGTGTCTCGTCAAAAGGGTGCATCTTAACAGACCCAACGCGTTGTCATGAATCAATGCTTCGACCGCGACCCCAGGTCAGGCGGGACTACCCCTTGCCTTTAGTACCTCGCAACGGTTTGAATCGGGA
>M02740:13:000000000-A85F6:1:1111:13282:8988
TTCCGTAGGTGAACCTGCGGAAGGATCATTGTCGAAGCCTGCACAGCAGAACGACCTGTGGACACGTAATCACAGCCGGGCGTCAACGGGGTCGGGTGTGAGCCCGGTGCCTGCGATGCCTCGTCGATGTGCGTCTGCGATGCCCCGTTTTGAGGCGTCGTGGATGTTGCGTCGGCACCTAAACAAACCCCGGCACGGCATGTGCCAAGGAAAACAAAACATAGGAAGGGCGCGTCCCGTGTTGCCCCGTTCGCGGNNNNNNNNNNNNNNNNNNNNNNNNNNNNNNNNNACTAAGGGCACGCGTGCCTGGGCGTAAAACACAGCGTCTCCCCCCACCAATCTCATTTGATGGGGGAAGGAGATTGGCCCCCCGAGCCACAAGGCCACGGTCGGCCCAAATGTTGGTCCTCGGCTGCGAGCGTCGCGGTCAGCGGTGGTTGTATACTCATCCTCGTAATGACGCGTATGCCTCGTAGGACATAGGCCAGAACAAACCCTAAGAAGTCCCCTCAGGGGCTTCCACCTGCGACCCCAGGTCAGGCGGGATTACCCCCTGTCAGCGTCATAAGAGGTTTTACCTCCAATCGGGA
>M02740:13:000000000-A85F6:1:1111:27191:9206, Sonchus
TTCCGTAGGTGAACCTGCGGAAGGATCATTGTCGAACCCTGCAAGGCAGAACGACCTGTGAACATGTAAATACAACTTGGTGCTGTTGTGATGGGCCTTAGGTTTTGATCAGCAACACCATCCGGTGTGTTTCTATGGTATCTCTTTTGTTGTGCCATGGATGTCCCACTGGACCATAACAAACCCCGGCACGGCATGTGCCAAGGAAAACGAAATACGAGAAGGTATCTACTTGATTTGCCCCGTTGAGTTTAAGNNNNNNNNNNNNNNNNNNNNNNNNNNNNNNNNNNAGGAAGTAAAAATAGTAACAAGGTTTCCGTAGGTGAACCTGCGGAAGGATCATTGTCGAACCCTGCAAGGCAGAACGACCTGTGAACATGTAAATACAACTTGGTGCTGTTGTGATGGGCCTTAGGTTTTGATCAGCAACACCATCCGGTGTGTTTCTATGGTATCTCTTTTGTTGTGCCATGGATGTCCCACTGGACCATAACAAACCCCGGCACGGCATGTGCCAAGGAAAACGAAATACGAGAAGGTATCTACTTGATTTGCCCCCTACCGCGCTTCGCTTGGTCAACCCCATCGGGA
>M02740:13:000000000-A85F6:1:1111:9036:9659
TTCCGTAGGTGAACCTGCGGAAGGATCATTGTCGAAGCCTGCAAAGCAGAACGACCCGTGAACATGTTATAACAACCATGCCAGGATGGGTCGGACGACTAGTGGTGGTTGACAAAACCCGGAATTCAGTTGCGTGTCTCGTCAAAAGGGTGCATCTTAACAGACCCAACGCGTTGTCATGAATCAATGCTTCGACCGCGACCCCAGGTCAGGCGGGACTACCCGCTGAATTTAAGCATATCAATAAGCGGAGGAANNNNNNNNNNNNNNNNNNNNNNNNNNNNNNAGACAGACCTTATCATTTAGAGGAAGGAAAAATCGTAACAAGGTTTCCGTAGGTGAACCTGCGGAAGGATCATTGTCGAAGCCTGCAAAGCAGAACGACCCGTGAACATGTTATAACAACCATGCCAGGATGGGTCGGACGACTAGTGGTGGTTGACAAAACCCGGAATTCAGTTGCGTGTCTCGTCAAAAGGGTGCATCTTAACAGACCCAACGCGTTGTCATGAATCAATGCTTCGACCGCGACCCCAGGTCAGGCGGGACTACCCAAGAAGATCAGCTTTACCGTCTTTCCATCGGGA
>M02740:13:000000000-A85F6:1:1111:16972:10211, Symphyotrichum novae-angliae
GAAGTCGCTCCCACCAACCTTCCCTTTGGGATGATTGGTTTGGGGCGGATATTGGTCTCCCGTTTTTCACCGAGCGGTTGGCCAAAAAAAGAGTCCCTTTTGACAGGAACACGACTAGTGGTGGTTGACAAAACCCAGAATTCTGTAGTGTGTCTTGTCAAGATGGTGCATCTTAATAGACCCAACGCGTTGTCATGACGCTTCGACCGCGACCCCAGGTCAGGCGGGACTACCCGCTGAACTTAAGCATATCAATNNNNNNNNNNNNNNNNNNNNNNNNNNNNNNNNNNNNNATTTAAAGGAAGTAAAAGTCGTAACAAGGAGAGGTCGCTCCCACCAACCTTCCCTTTGGGATGATTGGTTTGGGGCGGATATTGGTCTCCCGTTTTTCACCGAGCGGTTGGCCAAAAAAAGAGTCCCTTTTGACAGGAACACGACTAGTGGTGGTTGACAAAACCCAGAATTCTGTAGTGTGTCTTGTCAAGATGGTGCATCTTAATAGACCCAACGCGTTGTCATGACGCTTCGACCGCGACCCCAGGTCAGGCGGGACTACCCGACCCGGAACCAGAAAGAAGAGGGGGGGGATCGGGA
>M02740:13:000000000-A85F6:1:1111:15754:10666, Amorpha <angiosperm>
TTCCGTAGGTGAACCTGCGGAAGGATCATTGTCGATGCCTCACAAGCTGTGCGACCCGCGAACTCGTTTCACTACGCAGGGGTGGCCTGGGGTGTTCCGCACCGCAGCCCCCCAAGTCAGGAGGCGATCACACCTGGTGCGGTCTCCTCCCGGCAGAAAACAAAAACCCCGGCGCGGAATGCGTCAAGGAACTCGAAATTGTTAGGTGCGCCCCCGCCGGCCCGGAGACGGTGCGCGGGCGGGAGGTGTAGCAAACNNNNNNNNNNNNNNNNNNNNNNNNNNNNNNNNNNNNNTGCCTGGGTGTCACACATCGTTGCCCCAACGCCAATGCCTCATGCCAGGCATCTAGTTGGGGGTGAATGCTAGCCTCCCGTGAGCACAGCCTCACGGTTGGTTGAAAATCGAGTCCGTGGCTGAGTGCACCGTGACAGATGGTGGTTGAGTAAAGAGCTCGAGGCCAGTCGCGCGTGCATCCACCTGGAGTGGACTTCGTGACCCACGGGGGTGATTCGATCGCCCACAATGGGACCTCAGGTCAGGCGGGGCTACCCGGGAGGGGGGGGGTGGAAGGGGAGCAGGGAGGCTGAATCGGGA
>M02740:13:000000000-A85F6:1:1111:24691:10730, Solidago
TTCCGTAGGTGAACCTGCGGAAGGATCATTGTCGAAGCCTGCAAAGCAGAACGACCCGTGAACATGTTATAACAACCATGCCAGGATGGGTCGGACGTCAGTTCGATTCTCATGGCACACCGTTGATGTGCGGCCTCGATGGCCTTTTGGGTCTTCTTGGTCGTTGCTTTGACGTAACAAAACCCCGGCACGGGATGTGCCAAGGAAATTTAAATTGAAGACTTGCCTGTTCCATGATGTCCCGTTTGCGGTGTGCNNNNNNNNNNNNNNNNNNNNNNNNNNNNNNNNNNNNNGAGGGCACGTCTGCCTGGGCGGCACGCATCGCGTCGCTCCCACCAACCTTCCTTTAGGGTGTTTGGCTGGGGGCGGATACTGGTCTCCCGTTTTTCATCGAGCGGTTGGCCAAAATAAGAGTCCCTGTTGACGGGCGCACGACTAGTGGTGGTTGACAAAACCCGGAATTCAGTTGTGTGTCTCGTCAAAAGGGTGCATCTTAACAGACCCAACGCGTTGGTGTGAATCAATGCTTCGACCGCGACCCCAGGTCAGGCGGGACTACCCGTTCACCATAAACGTGACGATGAGGGATCGGGA
>M02740:13:000000000-A85F6:1:1111:13169:10780, Poeae
TTCCGTAGGTGAACCTGCGGAAGGATCATTGTCGTGACCCTGACCAAAACAGACCGCGCACGCGTTATCTACCTTGCCTTTCGGCGGCATTGTCCGTCGCTTGGCCAAAGTCCTCGATAACCTTCTCCTCTCGGAGAGGGGGCCTCGGGGTAAAAGAACCCACGGCGCCAAAGGCGTCAAGGAACACTGTGCCTAACTCGGGGATGCGGCTGGCTTGCTAGCCGCCCCCCGTGTTGCAATGCTATTTAATCCACACNNNNNNNNNNNNNNNNNNNNNNNNNNNNNNNNNNNNGCCTGGGCGTCACGCCAAATACGCTCCAACACCCCCCATCGGGAAGTGGGATGCGGCATGGGGCCCCCCGTCATGCAAGAGGCGGTGGGCCGAAGATGCGGCTGCCGGCGTATCGTGTCGGACACAGCGCGTGGTGGGCGACCTCGCTTTACTTACCGCAGTGCATCCGGCATGTAGCCGACGTGTTGGCCTCAATCGACCCTATAAACGGAGCGCATGACGCTTCGACCGCGACCCCAGGTCAGGCGGGACNNNNNNNNNNNNNNNNNNNNNNNNNNNNNNNNNNNNNNNNNNATCGGGA
>M02740:13:000000000-A85F6:1:1111:8812:11062, Brassica juncea
TTCCGTAGGTGAACCTGCGGAAGGATCATTGTCGTACCCTGGAAACAGAACGACCCGAGAACGATGAAACATCACTCTCGGTGGGCCGGTCTCTTAGCCGATTCCGTGCCTGCCGATTTCCGTGGTTATGTGTTCCGTCCCCGGTTCAAGACTTCTGTCTCGGTCGGATCGTGCGCATAGCTTCCGGATTTCACCAAACCCCGGCACGAAAAGTGTCAAGGAACATGCAACTAAACAGTCTGCTTTCGCAAACCCGNNNNNNNNNNNNNNNNNNNNNNNNNNNNNNNNNNNNNGTTGCGCCCCAAGCCTTCTGGCCGAGGGACAGTGTGCCTGGGGGTCACAAATCGTCGTCCCCCCCCTCCTCTCGAGGATATGGGATGGAAGCTGATCTCCCGTGTGTTACCGCACGCGGTTGGCCAAAATCCGAGCTAAGGACGTCAGGAGCGTCTTGACATGCGGTGGTGAATTTAATTCTCGTCATATAGTCAGACGTTCCGGTCCAAAAGCTCTTGATGACCCAAAGTCCTCAACGCGACCCCAGGTCAGGCGGGATCACCCCCACGCTCTTTTAAAATGTCAACAAGAGAATCGGGA
>M02740:13:000000000-A85F6:1:1111:28997:11574, Amorpheae
TTCCGTAGGTGAACCTGCGGAAGGATCATTGTCGATGCCTCACAAGCTGTGCGACCCGCGAACTTGTTTCACTACACAGGGGTGGCCTGGGGTGTTCCGCACCGCAGCCCCCCAAGTCAGGAGGCGATCGCACCTGGTGCGGTCTCCTCCCGGCAGAAAACAAAAACCCCGGCGCGGAATGCGTCAAGGAACTCGAAATTGTTAGGTGCGCCCCCGCCGGGGTGATTCGATCGCCCACAATGGGACCTCAGGTCAGNNNNNNNNNNNNNNNNNNNNNNNNNNNNNNNNNNNNTTTCCGTAGGTGAACCTGCGGAAGGATCATTTTCTATGCCTCACAAGCTGTGCGACCCGCGAACTTGTTTCACTACACAGGGGTGGCCTGGGGTGTTCCGCACCGCAGCCCCCCAAGTCAGGAGGCGATCGCACCTGGTGCGGTCTCCTCCCGGCAGAAAACAAAAACCCCGGCGCGGAATGCGTCAAGGAACTCGAAATTGTTAGGTGCGCCCCCGCCGGGGTGATTCGATCGCCCACAATGGGACCTCAGGTCAGGCGGGGCTACCCCACCAAGTCCAACCAAATCAAGCAAATCGGGA
>M02740:13:000000000-A85F6:1:1111:16765:12043, Penicillium
TTCCGTAGGTGAACCTGCGGAAGGATCATTACCGAGTGAGGGCCCTCTGGGTCCAACCTCCCACCCATGTTTATTGTACCTTGTTGCTTCGGCGGGCCCGCCTCACGGCCGCCGGGGGGCTTCTGCCCTCTGGCCCGCGCCCGCCGAAGACACCATTGAACACTGTCTGAAGATTGCAGTCTGAGCAATTAGCTAAATAAGTTAAAACTTTCAACAACGGATCTCTTGGTTCCGGCATCGATGAAGAACGCAGCGANNNNNNNNNNNNNNNNNNNNNNNNNNNNNNNNNNNNAGTGAATCATCGAGTTTTGGAACGCACATTGCGCCCCTGGGGATTCCGGGGGGCATGCCTGTCCGAGCGTCATTGCTGCCCTCAAGCACGGCTTGTGTGTTGGGCCCCGTCCTCCTTCCCGGGGGACGGGCCCGAAAGGCAGCGGCGGCACCGCGTCCGGTCCTCGAGCGTATGGGGCTTTGTCACCCGCTCTTGTAGGCCCGGCCGGCGCTTGCCGACAACCATCAATCTTTTTTCAGGTTGACCTCGGATCAGGTAGGGATACCCACGCAAAAAGAGAGATGAGATTGAGGCATCGGGA
>M02740:13:000000000-A85F6:1:1111:6408:12381
TTCCGTAGGTGAACCTGCGGAAGGATCATTGTCGTATCCTGGAAACAGAACGACCCGAGAACGTTGAAACATCACTCTCGGTGGGCTGGGTTCTCTTACCGGAATCCATGCCTTCCGATTCCGTGGTTATGTGTTTCGTCCCCGGTCAAGGCTGGGTCGTGCACATAGCTTCCGGAGATCACCAAACCCCGGCACGAAAAGTGTCAAGGAACATGCAACTAAACAGTCTGCTTTCGCCAACCCGGAAACGGTGTTTNNNNNNNNNNNNNNNNNNNNNNNNNNNNNNNNNNNNCCTGGGTGTCACATATCGAAGCCTCCTGCCAATTTCCGTTTGATAGGTATTGTGCATGCTGGTGAATGTTGGCCTCCCGTGAGCTCTATTGTCTCATGGTTGGTTGAAAATCGAGACCTTGGTAGGGTGTGCCATGATAGATGGTGGTTGTGTGACCCACGAGAAACCAAGATCATGTGCTGCCCTATTCAATTCGGCCTCTTTTACCCATATGCGTTTTGTAAACGCTCGTGATGAGACCTCAGGTCAGGCGGGGCTACCCTCATGACTTCGTGATAAAAGATTGAGTGTGAGATCGGGA
>M02740:13:000000000-A85F6:1:1111:20190:13110, Grindelia
TTCCGTAGGTGAACCTGCGGAAGGATCATTGTCGAAGCCTGCAAAGCAGAACGACCCGCGAACACGTTACAACAACCATGCTAGGATGGTTCGGGCATTTGTTCGATCCTCCTGGCATACCGTTGATGTGCGGCCTAGATGACCCTTTGGGTTACTGGTCGTTGCATTGACGTAACAAAACCCCGGCACGGGATGTGCCAAGGAAATATAAATTTAAGAATTGCCTGTTCCATGTGTCCCGTTTGCGGTGTGCTCANNNNNNNNNNNNNNNNNNNNNNNNNNNNNNNNNNNNTTTGCCTGGGCGTCACGCATTGCGTCGCTCCCACCAACCCCTTTGGGATGATTGGTTGGGGGCGGATATTGGTCTCCCGTTTTTCACCGAGCGGTTGGCCAAAAAAAAGAGTCCCTTTTGACAGGAACACGACTAGTGGTGGTTTTCAAAACCCAGAATTTTGTTGTGTGTCTTGTCAAGAGGGTGCATCTTAATAGACCCAACGCGTTGTCATGAGACGACGCTTCGACCGCGACCCCAGGTCAGGCGGGACTACCCCGAGTGTTCATCCCGTCAACATTTATTGGTATCAGGATCGGGA
>M02740:13:000000000-A85F6:1:1111:24877:13772
TTCCGTAGGTGAACCTGCGGAAGGATCATTGTCGAGACCCAAACGCTTCATTTGTTGAACTCGTAAACGTGATGTGTGGGCGGGTGTCTCATGCCTTGGCTTTGTGCTGCCCGTTTACACCCGGCCTCTCCACCCGCACGACATTGTGGGCTTCTGCTCGCGGTGCCTGTGTGGTGCGTTTGGCACCAAAACAAATCCCCGGCGCAGCCCGCGCCAAGGATCACTCTAGTGCCGTGCGGGCTCTTTTGAGCCACTCNNNNNNNNNNNNNNNNNNNNNNNNNNNNNNNNNNNNTCATGGCGCCATCGTGACCTTCATACACAGGTTTTGCGTGGCGGATGATGGCCTTCCGTGGCCCTTCTGCTGCGGTGGGCTGAAGGATGCGGAGTTGGTCTAGCCGAACTTTGATTGCACGGCTGTGCTGGGTTGTTGCCGATATGGGACGCTGTGGGCATTGTTGTCGTGCTGAATCTCTCGGTTGGTCTCGGTCTCTGTGAGCACCCCTTGAAATCTAGTCTTAGACTATGGCTCTTGTTGCGACCCCAAGTCAGGCGGGGCCACCCTTGTAGGATACCCTCGCTTTCCTGCATCGGGA
>M02740:13:000000000-A85F6:1:1111:12050:13775, Artemisia absinthium
TTCCGTAGGTGAACCTGCGGAAGGATCATTGTCGAACCCTGCAAAGCAGAACGACCCGTGAACACGTAAAAACAACGAGCGTCGATTGGATCAGGCGCTTGTTTGATCCTCTCGACGCTTTGTCGACGCGCATTCACTCGGGTTCTTTTGGACCTTGTGAGTGTGTCGTTGGCGCATTAACAACCCCCGGCACAATGTGTGCCAAGGAAAACTAAACTCTAGAAGGCTCGTTTTCATGTTGCACCCGTTCGCGGTGNNNNNNNNNNNNNNNNNNNNNNNNNNNNNNNNNNNNACGTCTGCCTGGGCGTCACGCATCGCGTCGCCCCCCCACAGTTCTCCGCAAAGGGAACTTGTGTTTTGGGGGCGGATATTGGTCTCCCGTGCTCATGGCGTGGTTGGCCGAAATAGGAGTCCCTTCGATGGACGCACGAACTAGTGGTGGTCGTAAAAACCCTCGTCTTTTGTTTCGTGCCGTTAGTCGCAAGGGAAACTCTTAGAAAACCCCAACGTGTCGTCTTGACGACGCTTCGACCGCGACCCCAGGTCAGGCGGGACTACCCCTTGTAGGATACCCTCGCTTTCCTGCATCGGGA
>M02740:13:000000000-A85F6:1:1111:21076:13973
TTCCGTAGGTGAACCTGCGGAAGGATCATTGTCGAAACCTGCACAGCAGAACGACCCGCGAACACGTTCGTACACCGGGACGCCGGCGGGGGCGCGTCACGACGAGTGGTGGTCGAAACTTCCCTCTTATCACGTCGTGCGGTTCCCCGTCGCTCGGGCGACCAAGTGACCCTGACGCGTCGTCGTCCGACGGCGCTCCGACCGCGACCCCAGGTCAGGCGGGATTACCCGCTGAGTTTAAGCATATCAATAAGCGNNNNNNNNNNNNNNNNNNNNNNNNNNNNNNNNNNNNAACCTTATCATTTAGAGGAAGGAAAAATAGTAACAAGGTTTCCGTAGGTGAACCTGCGGAAGGATCATTGTCGAAACCTGCACAGCAGAACGACCCGCGAACACGTTCGTACACCGGGACGCCGGCGGGGGCGCGTCACGACGAGTGGTGGTCGAAACTTCCCTCTTATCACGTCGTGCGGTTCCCCGTCGCTCGGGCGACCAAGTGACCCTGACGCGTCGTCGTCCGACGGCGCTCCGACCGCGACCCCAGGTCAGGCGGGATTACCCGATTATCATAAAACGCGATACGCTCATCGGGA
>M02740:13:000000000-A85F6:1:1111:16312:14146
TTCCGTAGGTGAACCTGCGGAAGGATCATTGCCGTCGCCTTCGGATAACACGACCCGCGCACACGTTACGGAAAGCCGTCGGGGAGGGCTCGCCTCCTCGGCCCCCATCGGCCCGGGCCGGCCGCGCCCTCTGGGCGGTGCCGGTCACGCGTCGGAATACGGCGCAGGATGACGCCAAGGAACACATATTGCTGAGGCAGACGGCGATCCCACGCTCGGGCGTCGTGTCGGCTGTCGAGGCTCGGAAAAGGAAAATNNNNNNNNNNNNNNNNNNNNNNNNNNNNNNNNNNNNGTGTCACATATCGAAGCTGCCTGCCAATTTCCTTTTGATAGGTATTGTGCATGCTGGTGAATGTTGGCCTCCCGTGAGCTCTATTGTCTCATGGTTGGTTGAAAATCGAGACCTTGGTAGGGCGTGCCATGATAGATGGTGGTTGTGTGACCCACGAGAAACCAAGATCATGTGCTGCCCTATTCAATTCGGCCTCTTTTACCCATATGCGTTTTGTAAACGCTCGTGATGAGACCTCAGGTCAGGCGGGGCTACCCCTGGGAAAAGTTACTGTAGCTGAGGCTGGGAAAAGTTATCGGGA
>M02740:13:000000000-A85F6:1:1111:20062:14229, Artemisia absinthium
TTCCGTAGGTGAACCTGCGGAAGGATCATCGTCGAACCCTGCAAAGCAGAACGACCCGTGAACACGTAAAAACAACCAGCGTCGATTGGATCAGGCGCTTGTTTGATCCTGTCGACGCGCATTCACTCGGGTTCTTTTGGACCTTGTGAGTGTGTCGTTGGCGCATTAACAACCCCCGGCACAATGTGTGCCAAGGAAAACTAAACTCTAGAAGGCTCGTTTTCATGTTGCACCCGTTCGCGGTGTGCTCATGGGANNNNNNNNNNNNNNNNNNNNNNNNNNNNNNNNNNNCACGTCTGCCTGGGCGTCACGCATCGCTTCGCCCCCCACAGTTCTCCGCAAAGGGAACTTGTGTTTTGGGGGCGGATATTGGTCTCCCGTGCTCATGGCGTGGTTGGCCGAAATAGGAGTCCCTTCGATGGACGCACGAACTAGTGGTGGTCGAAAAAACCCTCGTCTTTTGTTTCGTGCCGTTAGTCGCAAGGGAAACTCTTAGAAAACCCCAACGTGTCGTCTTGACGACGCTTCGACCGCGACCCCAGGTCAGGCGGGACTACCCATATTCGCGATGAGTATAATTACCCCATCGGGA
>M02740:13:000000000-A85F6:1:1111:6993:15063, Anemone canadensis
TTCCGTAGGTGAACCTGCGGAAGGACCATTGTCGATACCTGCTCAGCAGAACGACCCGCGAACACGTGAAAAAAACCACAAGCTGGGGAACGGGACGCGGCAACCTAACAGCTGCCTCCGCACCGCAAACCGGCAAAAAATAAAATCCGGCGCAACAGGCGTCAAGGAAAACTTACCGGAAACAAGGGGTCATCCCGTAACAAGGAAGACACCCAGAATCCGAATACTGAAACGACTCTCGGCAACGGATATCTCGNNNNNNNNNNNNNNNNNNNNNNNNNNNNNNNNNNNNGGCACGCCTGCCTGGGGGTCACACACAGCGTCTCCCCCCACCAATCTCATTTGATGGGGGAAGGAGATTGGCCCCCCGAGCCACAAGGCCACGGTCGGCCCAAATGTTGGTCCTCGGCTGCGAGCTTCGCGGTCAGCGGTGGTTGTATACTCATCCTCGTAATGACGCGTATGCCTCGTAGGACATAGGCCAGAACAAACCCTAAGAAGTCCCCTCAGGGGCTTCCACCTGCGACCCCAGGTCAGGCGGGATTACCCCGGTTATTTCCAGAAGTTAATGGATGAATTGGCACAAATCGGGA
>M02740:13:000000000-A85F6:1:1111:21900:15404, Penicillium
TTCCGTAGGTGAACCTGCGGAAGGATCATTACCGAGTGAGGGCCCTCTGGGTCCAACCTCCCACCCATGTTTATTGTACCTTGTTACTTCGGCGGGCCCGCCTCACGGCCGCCGGGGGGCTTCTGCCCTCTGGCCCGCGCCCGCCGAAGACACCATTGAACACTGTCTGAAGATTGCAGTCTGAGCAATTAGCTAAATAAGTTAAAACTTTCAACAACGGATCTCTTGGTTCCGGCATCGATGAAGAACGCAGCGANNNNNNNNNNNNNNNNNNNNNNNNNNNNNNNNNNNNNGTGAATAATCGAGTCTTTGAACGCACATTGCGCCCCTTGGTATTCCGGGGGGCATGCCTGTCCGAGCGTCATTGCTGCCCTCAAGCACGGCTTGTGTGTTGGGCCCCGTCCTCCTTCCCGGGGGACGGGCCCGAAAGGCAGCGGCGGCACCGCGTCCGGTCCTCGAGCGTATGGGGCTTTGTCACCCGCTCTTGTAGGCCCGGCCGGCGCTTGCCGACAACCATCAATCTTTTTTCAGGTTGACCTCGGATCAGGTAGGGATACCCTTTTCGTATGCAGGGCGTGAATCTCTTTATCGGGA
>M02740:13:000000000-A85F6:1:1111:12629:15664, Dalea purpurea
TTCCGTAGGTGAACCTGCGGAAGGATCATTTATGTTGCCTAACAACCAGATCGACCCGCGGACATGTTATATTTACCTCTCATGGGTGGCTTGGTTCTCCATTGCCCCCATAAGCCGGGAGGGGGTCGCTCTCGCGGTCTCCTCTCGGTGTAACAAAAACCCCGGCGCTGAATGTGCCAAGGATGTTGGAATTGTTCTGTGCACCCTCGTCGCTGACCCGGAAACGGATCTCGGGCGTGTGGATGTGCAAACACTTNNNNNNNNNNNNNNNNNNNNNNNNNNNNNNNNNNNTGGGTGTCAAGCATCGTTGCTTCAAAAGCCAAGCCCATGAATGCTGTGAGCGTGGCTGGGGTGAATGTTGGCCTCCCGTGAGCTCTTTCTCACGGTTGGTTGAAAATCGATCCTGCTTGTTGCTTGCGCAAGGACATATTGTGGTTGAGTGAAACCCTCTAGATCTACCATATGCCGCTTGTCTGCAGCGTCAGCTGTGTCTAAGAGACAGGCCTTTGAATTTATAGGAAGTACAACTCGTAACAAGGTCAGGNNNNNNNNNNNNNNNNNNNNNNNNNNNNNNNNNNNNNNNNAATCGGGA
>M02740:13:000000000-A85F6:1:1111:15140:15698, Lactuca serriola
TTCCGTAGGTGAACCTGCGGAAGGATCATTGTCGAACCCTGCAAGGGAGAACGACCTGTGAACATGTAAGCACAACGGGGTGACAGGGATATGGGCCTTGGTCCTGATCCCCTAACCCTTCCTGATGTGAATTCGTGGTGTCTTTTTTTGGGGCATCATGGATTCCGTTGGACCATAACAAAACCCCGGCACGGCATGTGCCAAGGAAAGCAAAAATGAGAAGGACGCGTCCTGTATCGCCCCGTTCGCGGTGTGCNNNNNNNNNNNNNNNNNNNNNNNNNNNNNNNNNNNNNGGCGTCACGCATCACGTCGCCTCCCACCATACCTACCCAACGGGTTGGCGTGGTGTTGGGGGCGGATATTGGCCTCCCGTGCTTGTGTTTCGGTTGGCCTAAATAGGAGTTCCCTTCGGCGGACACACGACTAGTGGTGGTTGAATAGACCGTTGTCTTGTGTTCTGTGTCGTGAGCTGTGAGGGAAGCCCTCATCAAAGACCCTTTGTATCGTCTTCGGATGATGCTTCGACCGCGACCCCAGGTCAGGCNNNNNNNNNNNNNNNNNNNNNNNNNNNNNNNNNNNNNNNNNNAATCGGGA
>M02740:13:000000000-A85F6:1:1111:2791:16310, Chenopodium
TTCCGTAGGTGAACCTGCGGAAGGATCATTGTCGAAACCTGCCCAGCAGAGCGACCAGAGAACATGTTTATCATGAACGGGGATGTGGTGAAAGCCCCATCCCTAAGCTGGGATGGTACTCCGCCTCGGTGGGGTATCTTCTCAGCACAATAACGAACCCCGGCGCGGTCTGCGCCAAGGAACATGGATACAAGTGTGCCCTTCTTCAGCTGGTTCGCCAGATGTAGAGGTGGCACCAAGTCGTATATAACATTAANNNNNNNNNNNNNNNNNNNNNNNNNNNNNNNNNNNNGCCTGGGCGTCACGCATCGCGTCTCCCCCCACCCACCTTCAGTGGGAGGGGCGGAGGATGATGGCCTCCCATGCCTCACCGGGTGTGGATGGCCTAAATACGGAGCCCCCGGTTATGAAGTGCCGCGGCATAGGTGAGATACAAGGCCTAGCCTAGGATACATCGGAGTCGTGCACTTTTTAGCTTTTGAGGACTCGCAGGACCCTAAGTTTGTTTGCCCATTGGGGCATCAAAACCGTTGCGACCCCAGGTCAGGCGGGGCTACCCATGTGGCTAAATACGTTAACAAATCTAATCGGGA
>M02740:13:000000000-A85F6:1:1111:13562:16956, Ascosphaera apis
TTCCGTAGGTGAACCTGCGGAAGGATCATTAATGTGTGTCTGTGCGGCTAGGTGCCCCTAAACAAGGCCCTGCCGCGCACTCCCACCCTTGTCTACCTTACCTGTTGCTTCGGCGGGCCTGCGGGTTCTCGCGAGCCTGCTGCCGGAGGGGTTAGTTCCCCCCTGGCTAGCGTCCGCCGAAGATAAACGAACTCCAGTCGAAGATTGAAGTCTGAAGAAAATTGATAAATAAATCAAAACTTTCAACAACGGATCTNNNNNNNNNNNNNNNNNNNNNNNNNNNNNNNNNNCGAATCTTTGAACGCACATTGCGCCCTGTGGTATTCCGGGGGGCATGCCTGTCCGAGCGTCATTGCAACCCTCAAGCACGGCTTGTGTGTTGGGCGATCGTCCCGTCTTAGGAGGGACGCGCCCGAAAGGCAGTGACGGCGTCGTGTTCCGGTGCCCGAGCGTATGGGGCTTTGTCTTTCGCTCTAGTGGCCTGGCCGACTGTCCGGTCTAACCATCATTTACTTCTAGTGGTTGACCTCGGATCAGGTAGGGTTACCCAGGTTGATAAGCGAAGAAAACCACCATTACCAGCAATCGGGA
>M02740:13:000000000-A85F6:1:1111:19734:16969, Spartina pectinata
TTCCGTAGGTGAACCTGCGGAAGGATCATTGTCGTGACCCTAACAAAAATAGACTGTGAATATGTCATCCAAGCCGTCGGGTGACGGTGCTAGCACCGTCCCTCGGCATAGGCCACTTCCCTTCTGACGGAGGGGATGTGGCCCAAAAGAACCCACGGCGTCGTATGGCGTCAAGGAACACTATGTTGCATGCTCAGGGCCACGATCGGCGTGCTGAACGAGCCCTGCGCTGCTATGCTACCTGAATGTATAAGACNNNNNNNNNNNNNNNNNNNNNNNNNNNNNNNNNNNNCACGTCTGCCTGGGCGTCACGCCAAAAGGCACTCCCTTGCAATCCTTGCGTGGGATGTGGTGTTTGGCCTTCCATTCTACCTATAAGGTGTGGTAGGCTAAAGGATGTGGCTGCTGGCTATGGTGCCAGTCACAGCACTTGGTGGATGACACATGTTGTTCTCGAAGTTGTGACTTGTACTGAATCCGGTAACATTGGCCCTTTGGACCCATGGATCGATTGCTTGCACCGCGACCCCAGGTCAGTCGGGATTACCCAGAAGTCGTCATTTGGCGAGAAAGCTCAGTACCAGCAATCGGGA
>M02740:13:000000000-A85F6:1:1111:16744:16994, Melilotus officinalis
TTCCGTAGGTGAACCTGCGGAAGGATCATTCTTGATGCTTTACAAGCAGTCTAACACGTGTATCCGTTTGAACACATTGGGGTGTGTTGAGGTGTTAACCACACCAAGTCTTACCTCAGGTTCAGAGGCGGACGACTCGTGCGTTCTCCTTTGTGCCAAAAAACCAAACCCCGGCGCTGAATGCGTCAAGGAATTAAAATTTTGCTCTAAGCGCACCTGCATGGCATCGGAGACGGTGTTCGTGCGGGTTACGTTTNNNNNNNNNNNNNNNNNNNNNNNNNNNNNNNNNNNNNTGACTGGGTGTCACGTATCGATGCCTCCTGCCAATTTCCTTTTGTTAGGTATTGTGCATGCTGGTGAATGTTGGCCTCCCGTGAGCTCTATTGTCTCATGGTTGGTTGAAAATCGAGACCTTGGTAGGGTGTGCCATGATAGATGGTGGTTGTGTCACCAACGAGAAACCAAGATCATGTGCTGCCCTATTCAATTCAGCATCTTTTACCCATATGCGTTTTGTAAACGCTAGTGATGAACAATGTTGTCGTACGTGAATATGCGTCATTTGGCGAGAAAGCTCAGTACCAGCAATCGGGA
>M02740:13:000000000-A85F6:1:1111:4650:17411
TTCCGTAGGTGAACCTGCGGAAGGATCATTGTCGAACCCTGCACAGCAGAACGACCCGTGAACAAGTAAAAACACTGGCCGAGCGCGGACTGAAGCTTATGTTTTGATCCTAGTGAGGCCTTGTCGGCGTGTGTCTATGCTTGCACCATACATTTGGTGCATCATGGATTTCACGTAGACGCAATAACAAACCCCGGCACGGTACGTGCCAAGGAAAACTAAAATTAAAGGGCCCATGCTATTGCGCCCCGTTCGCNNNNNNNNNNNNNNNNNNNNNNNNNNNNNNNNNNNNTCGTGACCTTCATACACAGGTTTTGCATGGCGGATGATGGCCTTCCGTGGCCCTTCTGCTGCGGTGGGCTGAAGGATGCGGAGTTGGTCTAGCCGAACTTTGATTGCACGGCTGTGCTGGGTTGTTGCCGATATGGGACGCTGTGGGCATTGTTGTCGTGCTGAATCTCTCGGTTGGTCTCGGTCTCTGTGATCACCCCTTGAAATCTAGTCTTAGACTATTGCTCTTGTTGCGACCCCAAGTCAGGCGGGGCCACCCATCCACTGTTCCAGGATTGACACCCTCCCAATTGTAATCGGGA
>M02740:13:000000000-A85F6:1:1111:10753:17850, Astereae
TTCCGTAGGTGAACCTGCGGAAGGATCATTGTCGAAGCCTGCAAAGCAAAACGACCCGTGAACATGTTATAACAACCATGCCAGGATGGGTCGGACGTCAGTTCGATTCTCATGGCACACTGTTGATGTGCGGCCTCGATGGCCTTTTGGGTCTTCTTGGTCGTTGCTTTGACGTAACAAAACCCCGGCACGGGATGTGCCAAGGAAATTTAAATTGAAGAATTGCCTGTTCCATGATGTCCCGTTTGCGGTGTGCNNNNNNNNNNNNNNNNNNNNNNNNNNNNNNNNNNNNNGCCTGGGCGTCACGCATCGCGTCTCTCCCACCAACCTTCCTTTAGGATGCTTGGCTGGGGGCGGATATTGGTCTCCCGTTTTTCACCGAGCGGTTGGCCAAAAAAAAGAGTCCCTTTTGACAGGAACACGACTAGTGGTGGTTTTCAAAACCCAGAATTTTGTTGTGTGTCTTGTCAAGAGGGTGCATCTTAATAGACCCAACGCGTTGTCATGAGACGACGCTTCGACCGCGACCCCAGGTCAGGCGGGACTACCCACCCTGTTTTGTATGGCAACTTGCCGCCGCGTGAAATATCGGGA
>M02740:13:000000000-A85F6:1:1111:22330:19043, Asteraceae
TTCCGTAGGTGAACCTGCGGAAGGATCATTGTCGAACCCTGCAAAGCAGAACGACCTGTGAACATGTAAATACAACTTGGTGCTGTTGTGATGGGCCTTAGGTTTTGATCAGCAACACCATCCGGTGTGTTTCTATGGTATCTCTTTTGTTGTGCCATGGATGTCCCACTGGACCATAACAAACCCCGGCACGGCATGTGCCAAGGAAAACGAAATACGAGAAGGTATCTACTTGATTTGCCCCGTTTTGCGGTGTNNNNNNNNNNNNNNNNNNNNNNNNNNNNNNNNNNNNNTGCCTGGGCGTCACGCATCGCGTCGCTCCCACCAACCTTCCTTTAGGATGCTTGGCTGGGGGCGGATATTGGTCGCCCGTTTTTCATCGAGCGGTTGGCCAAAATAAGAGTCCCTGTTGACGGGCGCACGACTAGTGGTGGTTGACAAAACCCGGAATTCAGTTGCATGTCTCGTCAAAAGGGTGCATCTTAACAGACCCAACGCGTTGTCATGAATCAATGCTTCGACCGCGACCCCAGGTCAGGCGGGACTACCCGTCGGCATCAAAAGCAATATCAGCACCAACAGAAACAATCGGGA
>M02740:13:000000000-A85F6:1:1111:12265:20206
TTCCGTAGGTGAACCTGCGGAAGGATCATTGTCGATGCCTTACAAGCAGTCCAACACGTGAATCAGTTTGAACACATTGGGGTGGGTTGAGGTGTTAACCACACCAAGACCTACCTCAGGTTCAGAGGCGGACGACTCGTGCGTTCTCCTTTGTGCCAAAAAACCAAACCCCGGCGCTGAATGCGTCAAGGAATTAAAAATTTGCTCTGAGCGCACCTGCATGGCACCGGAGACGGTTTTCGTGCGGGTTGTGTTCNNNNNNNNNNNNNNNNNNNNNNNNNNNNNNNNNNNNNGTGCTAAGGGCACGCCTGCCTGGGCGTCACACACAGCGTCTCCCCCCACCAATCTCATTTGATGGGGGAAGGAGATTGGCCCCCCGAGCCACAAGGCCACGGTCGGCCCAAATGTTGGTCCTCGGCTGCGAGCTTCGCGGTCAGCGGTGGTTGTATACTCATCCTCGTAATGACGCGTATGCCTCGTAGGACATAGGCCAGAACAAACCCTAAGAAGTCCCCTCAGGGGCTTCCACCTGCGACCCCAGGTCNNNNNNNNNNNNNNNNNNNNNNNNNNNNNNNNNNNNNNNNNNTATCGGGA
>M02740:13:000000000-A85F6:1:1111:5395:20814, Helenium autumnale
TTCCGTAGGTGAACCTGCGGAAGGATCATTGTCGAAACCTGCATAGCAGAACAACTTGTGAACAAGTACTTACAACATGGCTTTTCGAGCATCAGGCCTTTGGTTTGAGACTTGTGAAGCCTTGTCGTCATGTGTTCGTGGTTTCCTTGTAAGAGGATCATGGGCATTATGTCGGCACAAGAACAAACCTCCGGCACGGTATGTGCCAAGGAATTTCAAACTTAAGATGGCTCGTGCAATGATTGCCCCGTTTACGNNNNNNNNNNNNNNNNNNNNNNNNNNNNNNNNTTGCCTGGGCGTCACTCATCACAACGCCCCCACCAAACTCCCTATCTAGGGATCTATGCGGTAGGGGGCGGAGATTGGTTTCCTGTGCTTGTTGTGTGGTTGACCTAAATAGGGGTTCCTTCAAGATGGACACATGATTAGTGGTGGTTGATAACACAGTCGTCTTGTGTTGTGTGTTATGATCTTGGAGGGATTAACTCTTTGAGCACCCTGTCGCGTTGTCTTATGATGATGCATCGATCGTGACCCCAGGTCAGGCGGGACTACCCCATTCTTTAGCTCCTAGACCTTTAGATCGGGA
>M02740:13:000000000-A85F6:1:1111:24424:20852, Candida orthopsilosis
TTCCGTAGGTGAACCTGCGGAAGGATCATTACAGAATGAAAGTGCTTAACTGCANNNNNNNNNNNNNNNNNNNNNNNNNNNNNNNGAAAACTTTGCTTTTGTGGGCCCATGGCCTGCCAGAGATTAAATTCAACCAAATTTTTATTTATGTCAACTGATTAACTAATAGTCAAAACTTTCAACAACGGATCTCTTGGTTCTCGCATCGATGAATAACGCAGCGAAATGCGATAAGTAATATGAATTGCAGATATTCNNNNNNNNNNNNNNNNNNNNNNNNNNNNNNNNAAACGCAGCGAAATGCGATAAGTAATATAAATTTCAGATATTCGTGAATCATCGAATCTTTGAACGCACATTGCGCCCTTTGGTATTCCAAAGGGCATGCCTGTTTGAGCGTCATTTCTCCCTCAAACCTTCGGGTTTGGTGTTGAGCGATACGCTGGGTTTGCTTGAAAGAAAGGCGGAGTATAAACTAATGGATAGGTTTTTTTCCACTCATTGGTACAAACTCCAAAATTCTTCCAAATTCGACCTCAAATCAGGTAGGACTACCCGTACCATACTCAGGCACACAAAAATATCGGGA
>M02740:13:000000000-A85F6:1:1111:7933:21218, Ascosphaera apis
TTCCGTAGGTGAACCTGCGGAAGGATCATTAATGTGTGTCTGTGCGGCTAGGTGCCCCTAAACAAGGCCCTGCCGCGCACTCCCACCCTTGTCTACCTTACCTGTTGCTTCGGCGGGCCTGCGGGTTCTCACGAGCCTGCTGCCGGAGGGGTTAGTTCCCCCCTGGCTAGCGTCCGCCGAAGATAAACGAACTCCAGTCGAAGATTGAAGTCTGAAGAAAATTGATAAATAAATCAAAACTTTCAACAACGGATCTNNNNNNNNNNNNNNNNNNNNNNNNNNNNNNNNNNNNNTGAATCATCGAATCTTTGAACGCACATTGCGCCCTTTGGTATTCCGGGGGGCATGCCTTTCCGAGCGTCATTGCAACCCTCAAGCACGGCTTGTGTGTTGGGCGATCGTCCCGTCTTAGGAGGGACGCGCCCGAAAGGCAGTGACGGCGTCGTGTTCCGGTGCCCGAGCGTATGGGGCTTTGTCTTTCGCTCTAGTGGCCTGGCCGACTGTCCGGTCCAACCATCATTTACTTCTAGTGGTTGACCTCGGATCAGGTAGGGTTACCCTATTCTGGCGTGAAGTCGCCGACTGAAATCGGGA
>M02740:13:000000000-A85F6:1:1112:23215:1920, Trifolium repens
TTCCGTAGGTGAACCTGCGGAAGGATCATTGTCGATGCCTTACATGCAGACCAACACGTGAATCAGTTTGAACACATAGGGTTGGTTTGAGGTGTTCAACACCTCGGCTTGCCTCTGGTTCGGAGGAGGACGATGTTGTGCGTTCTCCTTTGTGCCAAAACACAAACCCCGGCGCTGAATGCGTCAAGGAATTTAAAATTTGCTCTGAGCGCACCTGCATGGCGGGGCTACCCGCTGAGCTTAAGCATATCAATAANNNNNNNNNNNNNNNNNNNNNNNNNNNNNNNNNNNNNTTATCATTTAGAGGAAGTAAAAGTCGTAACAAGGTTTCCGTAGGTGAACCTGCGGAAGGATCCTTGTCGATGCCTTACATGCAGACCAACACGTGAATCAGTTTGAACACATAGGGTTGGTTTGAGGTGTTCAACACCTCGGCTTGCCTCTGGTTCGGAGGAGGACGATGTTGTGCGTTCTCCTTTGTGCCAAAACACAAACCCCGGCGCTGAATGCGTCAAGGAATTTAAAATTTGCTCTGAGCGCACCTGCATGGCGGGGCTACCCCGTTACTGTCCCTCAGGCATCCACGGATCGGGA
>M02740:13:000000000-A85F6:1:1112:21839:3034, Melilotus officinalis
TTCCGTAGGTGAACCTGCGGAAGGATCATCGTCGATGCCTTACAAGCAGTCCAACACGTGAATCAGTTTGAACACATTGGGGTGGGTTGAGGTGTTAACCACACCAAGACCTACCTCAGGTTCAGAGGCGGACGACTCGTGCGTTCTCCTTTGTGCCAAAAAACCAAACCCCGGCGCTGAATGCGTCAAGGAATTAAAATTTTGCTCTAAGCGCGCCTGCATGGCATCGGAGACGGTGTTCGTGCGGGTTACGTTTNNNNNNNNNNNNNNNNNNNNNNNNNNNNNNNNNNNNNCTGGGTGTCACATATCGAAGCCTCCTGCCAATTTCCTTTTGATAGGTATTGTGCATGCTGGTGAATGTTGGCCTCCCGTGAGCTCTATTGTTTCATGGTTGGTTGAAAATCGAGACCTTGGTAGGGTGTGCCATGATAGATGGTGGTTGTGTGACCCACGAGAAACCAAGATCATGTGCTGCCCTATTCAATTCGGCCTCTTTTACCCATATGCGTTTTGTAAACGCTCGTGATGAGACCTCAGGTCAGGCGGGGCTACCCCACCAAACTACTGATAGCAGTCGGCGTGGCTCCCTGTCGG
>M02740:13:000000000-A85F6:1:1112:17026:3701, Astereae
TTCCGTAGGTGAACCTGCGGAAGGATCATTGTCGAAGCCTGCAAAGCAAACGACCCGCGAACATGTTACAACAACCTTGCCATGATGGGTTGGGCTTTGTTCGATCCTCATGGCACACCGTTGATGTGATGCCTATTGACCCTTTTGGGTCTTTGGTTGTTGCATTGACGTAACAAAACCCCGGCACGGGATGTGCCAAGGAAACTGAAATTTAAGAATTGCCTCCTCCATGATGTCCCGTTCGCGGTGTGCTCATNNNNNNNNNNNNNNNNNNNNNNNNNNNNNNNNNNNNNGGCACGTCTGCCTGGGCTTCCCGCATCGCGTCGCTCCCACCCCCCCTCCCTTTGGGATGATTGGTTTGGGGCGGATATTGGTCTCCCGTTTTTCACCGAGCGGTTGGCCAAAAAACGCGTCCCTTTTGACAGGAACACGACTAGTGGTGGTTGACAAAACCCAGAATTCTGTAGTGTGTCTTGTCAAGATGGTGCATCTTAATAGACCCCACGCGTTGTCATGACGCTTCGACCGCGACCCCAGGTCAGGCGGGACTACCCCATTTCTTTGATTTGGTCATTGGTAAAATACTGACCAGCC
>M02740:13:000000000-A85F6:1:1112:8236:6034, Helenium autumnale
TTCCGTAGGTGAACCTGCGGAAGGATCATTGTCGAAACCTGCATAGCAGAACAACTTGTGAACAAGTACTTACAACATGGCTTTTCGAGCATCAGGCCTTTGGTTTGAGACTTGTGAAGCCTTGTCGTCATGTGTTCGTGGTTTCCTTGTAAGAGGATCATGGGCATTATGTCGGCACAAGAACAAACCTCCGGCACGGTATGTGCCAAGGAATTTCAAACTTAAGATGGCTAGTGCAATGATTGCCCCGTTTACGNNNNNNNNNNNNNNNNNNNNNNNNNNNNNNNNNNNNNCGCATCACAACGCCCCAACCCAACTTCCTTTCTTGTGATGTATGTGGTAGGGGTCGGAGATTTGTCTCCTTTGCTTGTTGTGTGGTTGACCTAAATATGGGTTCCTTCAAGATGGACACATTTTTAGTGGTGGTTAATAACACAGCCGAGTCGTATTCTATGTTATGATTTTGGAGCGTTAAACGTTTATAAGACACTGACCTGTTCATTTATAGGGATGCAAAATCGTCACAAGGTTTCCGTAGGTGACTCTGCGTTACGACGCGACGCCGTTCAACCAGATATTGAAAGATTCTCTTGT
>M02740:13:000000000-A85F6:1:1112:17595:6397, Artemisia absinthium
TTCCGTAGGTGAACCTGCGGAAGGATCATTGTCGAATCCTGCAAAGCAGAACGACCCGTGAACACGTAAAAACAACCAGCGTCGATTGGATCAGGCGCTTGTTTTATCCTGTCGACGCTTTGTCGACTCTCATTCACTCGGTTTCTTTTGGACCTTGTGAGTGTGTCGTTGGCGCATTAACAACCCCCGGCACACTTTGTGCCAAGGAAAACTAAACTCTAGAAGTCTCGTTTTCATGTTGCACCAGTTCTCGGTGNNNNNNNNNNNNNNNNNNNNNNNNNNNNNNNNNNNNNGGCGTAACGCATCGCGTCGCCCCCCACAGGTCTCCGCAAAGGGAACTTGTGTTTTGGGGGCGGATATTGGTCTCCCGTGCTCATGGCGTGGTTGGCCGAAATAGGAGTCCCTTCGATGGACGCACGAACTAGTGGTGGTCGTAAAAACCCTCGTCTTTTGTTTCGTGCCGTTAGTCGCAAGGGAAACTCTTAGAAAACCCCAACGTGTCGTCTTGACGACGCTTCGACCGCGACCCCAGGTCAGGCGGGACTACCCAGCTTTAGGTGTCTGTAAAACAGGTGCAGACGACCAATCTGACCA
>M02740:13:000000000-A85F6:1:1112:3320:7294, Helianthus
TTCCGTAGGTGAACCTGCGGAAGGATCATTGTCGAACCCTGCACAGCAGAACGACCCGTGAACAAGTTAACACATCTGGCCTTGCCGGGACCGAAGCATTTGTTTCGGCCCTTGTGAGTCCTTGTCGACGTGCGTTCATGCGTGGACCATACCTTTGGTTTTGTCATGGATGTCATGTTGACAAAATAACAAACCCCCGGCACGAGATGTGCCAAGGAAAACCAAAATTAAAGAACACGTGCTGTTGCGCCCCGTTNNNNNNNNNNNNNNNNNNNNNNNNNNNNNNNNNNNNGGGCGTCACGCATCACGTCGCCCCCACCAGGCATCCCCTATAGGGCTGTCTTGTGTTGGGGCGGAGATTGGTCTCCCGTGCCCATGGCGTGGTTGGCCTAAATAGGAGTCTCCTCGCGAGGGACGCACGGCTAGTGGTGGTTGATAAGACAGTCGTCTCGTGTCGTGCGTTTACTTTCTTGAGAGTAGATGCTCTTAAAGTACCCTGATGTGTTGTCTTATGACGATGCTTCGATCGCGACCCCAGGTCAGGCGGGACTACCCACTCTGCTAAAGGTGAGCCGCTTAAAGCTACCAGTTAT
>M02740:13:000000000-A85F6:1:1112:5441:7332, Helenium autumnale
TTCCGTAGGTGAACCTGCGGAAGGATCATTGTCGAAACCTGCATAGCAGAACAACTTGTGAACAAGTACTTACAACATGGCTTTTCGAGCATCAGGCCTTTGGTTTGAGACTTGTGAAGCCTTGTCGTCATGTGTTCGTGGTTTCCTTGTAAGAGGATCATGGGCATTATGTCGGCACAAGAAGAAACCTCCGGCACAGTATGTGCCAAGGAATTTCAAACTTAAGATTGCTAGTGCAATGATGCCCCGTTTACGGNNNNNNNNNNNNNNNNNNNNNNNNNNNNNNNNNNNNGTCACTCATCACAACGCCCCCACCAAACTTCCTATCTAGGGATCTATGCGGTAGGGGGCGGAGATTGGTCTCCTGTGCTTGTTGTGTGGTTGACCTAAATATGGGTACCTTCAAGATGGACACATGATTAGTGGTGGTTGATAACACAGTCGTCTTGTGTTGTGTGTTATGATCTTGGAGGGATTAACTCTTTGAGCACCCTGTCGCGTTGTCTTATGATGATGCATCGATCGTGACCCCAGGTCAGGCGGGACTACCCCAAATCTTGCGAGTCATTTCTTTGATTTGGTCATTGGTAAAA
>M02740:13:000000000-A85F6:1:1112:13643:8331, Ascosphaera apis
TTCCGTAGGTGAACCTGCGGAAGGATCATTAATGTGTGTCTGTGCGGCTAGGTGCCCCTAAACAAGGCCCTGCCGCGCACTCCCACCCTTGTCTACCTTACCTGTTGCTTCGGCGGGCCTGCGGGTTCTCGCGAGCCTGCTGCCGGAGGGGTTAGTTCCCCCCTGGCTAGCGTCCGCCGAAGATAAACGAACTCCAGTCGAAGATTGAAGTCTGAAGAAAATTGATAAATAAATCAAAACTTTCAACAACGGATCTNNNNNNNNNNNNNNNNNNNNNNNNNNNNNNNNNNNNNGAATCTTTGAACGCACATTGCGCCCTCGGGTATTCCGGGGGGCAGGCCTGTCCGAGCGTCATTGCAACCCTCAAGCACGGCTTGTGTGTTGGGCGATCGTCCCGTCTTAGGAGGGACGCGCCCGAAAGGCAGTGACGGCGTCGTGTTCCGGTGCCCGAGCGTATGGGGCTTTGTCTTTCGCTCTAGTGGCCTGGCCGACTGTCCGGTCTAACCATCATTTACTTCTAGTGGTTGACCTCGGATCAGGTAGGGTTACCCGAGGCTTTGCTATTCAGCGTTTGATGAATGCAATGCGACAGGC
>M02740:13:000000000-A85F6:1:1112:11783:9660
TTCCGTAGGTGAACCTGCGGAAGGATCATTGTCGAACCCTGCAAAGCAGAACGACCCGTGAACATGTAAATACAACTTGGTGCTGTTGTGATGGGCCTTAGGTTTTGATCAGCAACACCATCCGGTGTGTTTCTATGGTATCTCTTTTGTTGTGCCATGGATGTCCCACTGGACCATAACAAACCCCGGCACGGCATGTGCCAAGGAAAACGAAAAACGAGAAGGTATCTACTTGATTTGCCCCGTTTTGCGGTGTNNNNNNNNNNNNNNNNNNNNNNNNNNNNNNNNNNNNNAAGTTGCGCCCCAAGCCTTCTGGCCTAGGGCACGTCTGCCTGGGGGTCACAAATCGTCGTCCCCCCCATCCTCTCGAGGATATGGGACGGAAGCTGGTCGCCCGTGTGTTACCGCACGCGGTTGGCCAAAATCCGAGCTAAGGGCGCCAGGAGCGTCTCGACATGCGGTGGTGAATTCAAGCCTCGTAATATCGTCGGTCGTTCCGGTCCAAAAGCTCTCGATGACCCAAAGTCCTCAACGCGACCCCAGGTCAGGCGGGATCACCCAGTAGCGCCAATATTGTTTTTGAGACGGCGACTT
>M02740:13:000000000-A85F6:1:1112:4710:9744, Helenium autumnale
TTCCGTAGGTGAACCTGCGGAAGGATCATTGTCGAAACCTGCATAGCAGAACAACTTGTGAACAAGTACTTACAACATGGCTTTTCGAGCATCAGGCCTTTGGTTTGAGACTTGTGAAGCCTTGTCGTCATGTGTTCGTGGTTTCCTTGTAAGAGGATCATGGGCATTATGTCGGCATAAGAACAAACCTCCGGCACGGTATGTGCCAAGGAATTTCAAACTTAAGATGGCTAGTGCAATGATTGCCCCGTTTACGNNNNNNNNNNNNNNNNNNNNNNNNNNNNNNNNNNNNNCCTGGGCTTCACGCATCACAACGCCCCCACCAAACTTCCTAGCTAGGGATGTATGTGGTAGGGGGCGGAGATTGGTCTCCTGTGCTTGTTGTGTGGTTGACCTAAATATGGGTTCCTTCAAGATGGACACATGATTAGTGGTGGTTGATAACACAGTCGTCTTGTGTTGTGTGTTATGATCTTGGAGGGATTAACTCTTTGAGCACCCTGTCGTGTTGTCTTATGATGATGCATCGATCGCGACCCCAGGTCAGGCGGGACTACCCGAAGTGGCTTAATATGCTTGGCACGTTCGTCAAGG
>M02740:13:000000000-A85F6:1:1112:5284:9850, Melilotus officinalis
TTCCGTAGGTGAACCTGCGGAAGGATCAATGATGATGATTTACAAGCAGTCCAACACGTGAATCAGTTTGAACACATTGGGGTGGGTTGAGGTGTTAACCACACCAAGACCTACCTCAGGTTCAGAGGCGGACGACTCGTGCGTTCTCCTTTGTGCCAAAAAACCAAACCCCGGCGCTGAATGCGTCAAGGAATTAAAATTTTGCTCTAAGCGCACCTGCATGGCATCGGAGACGGTGTTCGTGCGGGTTACGTTTNNNNNNNNNNNNNNNNNNNNNNNNNNNNNNNNNNNNNCCTGGGTTGCAAATATCGACGCCTCCTGACAATGTCCTTTTGATAGGTATTGTGCATGCTGGTGAATGTTGGCCACACGTGAGCTCTATTGTCTCATGGTTGGTTGAAAATCGAGACCTTGGTAGGGTGTGCCTTGATAGATGGTGGTAGTGCGACCCACGAGAAACCAAGATCATGTGCTGCCCTATGCAATTCAGCCTCGTTTACCCATATGCGTTTTATAAACGATAGTGATGAAACATGTGGCCAGAGGTGACTATGCGAGGAGAGGAGGGNNNNNNNNNNGCGTTGCGTCTATTAT
>M02740:13:000000000-A85F6:1:1112:20151:10445, Melilotus officinalis
TTCCGTAGGTGAACCTGCGGAAGGATCATTGTCGATGCCTTACAAGCAGTCCAACACGTGAATCAGTTTGAACACATTGGGGTGGGTTGAGGTGTTAACCACACCAAGACCTACCTCAGGTTCAGAGGCGGACGACTCGTGCGTTCTCCTTTGTGCCAAAAAACCAAACCCCGGCGCTTAATGCGTCAAGGAATTAAAATTTTGCTCTAAGCGCACCTGCATGGCATCGGAGACGGTGTTCGTGCGGGTTACGTTTNNNNNNNNNNNNNNNNNNNNNNNNNNNNNNNNNNNNCCTGGGTGTCACATATCGAAGCCTCCTGCCAATTTCCTTTTGATAGGTATTGTGCATGCTGGTGAATGTTGGCCTCCCGTGAGCTCTATTGTCTCATGGTTGGTTGAAAATCGAGACCTTTGTAGGGTGTGCCATGATAGATGGTGGTTGTGTGACCCACGAGAAACCAAGATCATGTGCTGCCCTATTCAATTCGGCCTCTTTTACCCATATGCGTTTTGTAAACGCTCGTGATGAGACCTCAGGTCAGGCGGGGCTACCCAAAACACCAATCTTTCCAAGCAACAGCAGGTTTCCGAGA
>M02740:13:000000000-A85F6:1:1112:9449:10563, Solidago
CTGCCTGGGCGTCACGCATCGCGTCGCTCCCACCAACCTTCCTTTAGGATGCTTGGCTGGGGGCGGATATTGGTCTCCCGTTTTTCATCGAGCGGTTGGCCAAAATAAGAGTCCCTGTTGACGGGCGCACGACTAGTGGTGGTTGACAAAACCCGGAATTCAGTTGCGTGTCTCGTCAAAAGGGTGCATCTTAACAGACCCAACGCGTTGTCATGAATCAATGCTTCGACCGCGACCCCAGGTCAGGCGGGACTACNNNNNNNNNNNNNNNNNNNNNNNNNNNNNNNNNNNNNTGCCTGGGCGTCACGCATCGCGTCGCTCCCACCAACCTTCCTTTAGGATGCTTGGCTGGGGGCGGATATTGGTCTCCCGTTTTTCATCGAGCGGTTGGCCAAAATAAGAGTCCCTGTTGACGGGCGCACGACTAGTGGTGGTTGACAAAACCCGGAATTCAGTTGCGTGTCTCGTCAAAAGGGTGCATCTTAACAGACCCAACGCGTTGTCATGAATCAATGCTTCGACCGCGACCCCAGGTCAGGCGGGACTACCCGACGGTTGTCAGCGTCATAAGAGGTTGCAGATTGCGATAAACGG
>M02740:13:000000000-A85F6:1:1112:6383:10718, Melilotus officinalis
TTCCGTAGGTGAACCTGCGGAAGGATCATTGTCGATGCCTTACATGCAGTCCAACACGTGAATCAGTTTGAACACACTGGGGTGGGTTGAGGTGTTAACCACACCAAGACCTACCTCAGGTTCAGAGGCGGACGACTCGTGCGTTCTCCTTTGTGCCAAAAAACCAAACCCCGGCGCTGAATGCGTCAAGGAATTAAAATTTTGCTCTAAGCGCACCTGCATGGCATCGGAGACGGTGTTCGTGCGGGTTACGTTTNNNNNNNNNNNNNNNNNNNNNNNNNNNNNNNNNNNNNTGTCACATATCGAAGCCTCCTGCCATTTTCCTTTTGATAGGTATTGTGCATGTTGGTGAAGGTTGGCCTCCCGTGAGCTCTATTGTCTCATGGTTGGTTGAAAATCGAGACCTTGGTAGGGTGTGCCATGATAGATGGTGGTTGTGTGACCCACGAGAAACCAAGATCATGTGCTGCCCTATTCAATTCGGCCTCCTTTACCCATATGCGTTTTGTAAACGCTCGTGATGAGACCTCAGGTCAGGCGGGGCTACCCGAGGGGAGAAAAAAAACATCCTTATCGCGAATATCCTTAAGAGGG
>M02740:13:000000000-A85F6:1:1112:15937:10931, Fusarium oxysporum
CTCCGTTGGTGAACCAGCGGAGGGATCATTACCGAGTTTACAACTCCCAAACCCCTGTGAACATACCACTTGTTGCCTCGGCGGATCAGCCCGCTCCCGGTAAAACGGGACGGCCCGCCAGAGGACCACTAAACTCTGTTTCTATATGTAACTTCTGAGTAAAACCATAAATAAATCAAAACTTTCAACAACGGATCTCTTGGTTCTGGCATCGATGAAGAACGCAGCAAAATGCGATAAGTAATGTGAATTGCAGNNNNNNNNNNNNNNNNNNNNNNNNNNNNNNNNNNNNAATTACAAAATTCAGTGAATCATCAAATTTTTGACCGCACATTGCCCCCGCCAGTATTCTGGCGGGCATGCCTGTTCGGGCGTCATTTCAACCCTCAAGCACAGCTTGGTGTTGGGACTCGCGTTAATTCGCGTTCCCCAAATTGATTGGCGGTCACGTCGAGCTTCCATAGCGTAGTAGTAAAACCCTCGTTACTGGTAATCGTCGCGGCCACGCCGTTAAACCCCAACTTCTGAATGTTGACCTCGGATCAGGTAGGAATACCCAAATGGTCGGCAGATTGCGATAAACGGTCACATTA
>M02740:13:000000000-A85F6:1:1112:20707:11274, Artemisia absinthium
TTCCGTAGGTGAACCTGCGGAAGGATCATTGTCGAACCCTGCAAAGCAGAACGACCCGTGAACACGTAAAAACAACGAGCGTCGATTGGATCAGGCGCTTGTTTGATCCTCTCGACGCTTTGTCGACGCGCATTCACTCGGGTTCTTTTGGACCTTGTGAGTGTGTCGTTGGCGCATTAACAACCCCCGGCACAATGTGTGCCAAGGAAAACTAAACTCTAGAAGGCTCGTTTTCATGTTGCACCCTTTCGCGGTGNNNNNNNNNNNNNNNNNNNNNNNNNNNNNNNNNNNNACGGCTGACTGGGCGTCACGCATCGCTTAGCCCCCCATAGTTCTCCGCAAAGGGAACTTGTGTTTTGGGGGCGGATATTGGTCTCCCGTGCTCATGGCGTGGTTGGCCGAAATAGGAGTCCCTTCGATGGACGCACGAACTAGTGGTGGTCGTAAAAACCCTCGTCTTTTGTTTCGTGCCGTTAGTCGCAAGGGAAACTCTTAGAAAACCCCAACGTGTCGTCTTGACGACGCTTCGACCGCGACCCCAGGTCAGGCGGGACTACCCAAGCGCATCACCCATGCCTACAGTATAACCTGCT
>M02740:13:000000000-A85F6:1:1112:14130:11480, Artemisia absinthium
TTCCGTAGGTGAACCTGCGGAAGGATCATTGTCGAACCCTGCAAAGCAGAACGACCCGTGAACACGTAAAAACAACCAGCGTCGATTGGATCAGGCGCTTGTTTGATCCTGTCGACGCTTTGTCGACGCGCATTCACTCGGGTTCTTTTGGACCTTGTGAGTGTGTCGTTGGCGCATTAACAACCCCCGGCACAATGTGTGCCAAGGAAAACTAAACTCTAGAAGGCTCGTTTTCATGTTGCACCCGTTCGCGGTGNNNNNNNNNNNNNNNNNNNNNNNNNNNNNNNNNNNNGCCTGGGCGTCACGCATCGCGTCGCCCCCCACAGTTCTCCGCAAAGGGAACTTGTTTTTTGGGGGCGGATATTGGTCTCCCGTGCTCATGGCGTGGTTGGCCGAAATAGGAGTCCCTTCGATGGACGCACGAACTAGTGGTGGTCGTAAAAACCCTCGTCTTTTGTTTCGTGCCGTTAGTCGCAAGGGAAACTCTTAGAAAACCCCAACGTGTCGTCTTGACGACGCTTCGACCGCGACCCCAGGTCAGGCGGGACTACCCCCCCCTAATCATGGTGGCGAATAAGTACGCGTTCTTGCAA
>M02740:13:000000000-A85F6:1:1112:20339:11528, Spartina pectinata
TTCCGTAGGTGAACCTGCGGAAGGATCATTGTCGTGACCCTAACAAAAATAGACTGTGAATATGTCATCCAAGCCGTCGGGTGACGGTGCTAGCACCGTCTCTCGGCATAGGCCACTTCCCTTCTGACGGAGGGGATGTGGCCCAAAAGAACCCACGGCGTCGTATGGCGTCAAGGAACACTATGTTGCATGCTCAGGGCCACGATCGGCGTGCTGAACGAGCCCTGCGCTGCTATGCTACCTGAATGTATAAGACNNNNNNNNNNNNNNNNNNNNNNNNNNNNNNNNNNNNCACGTCTGCCTGGGCGTCACGCCAAAAGGCACTCCCTTGCAATCCTTGCGTGGGATGTGGTGTTTGGCCTTCCATTCTACTTATAAGGTGTGGTAGGCTAAAGGATGTGGCTGCTGGCTATGGTGCCAGTCACAGCACTTGGTGGATGACACATGTTGTTCTCGAAGTTGTGACTTGTACTGAATCCGGTAACATTGGCCCTTTGGACCCATGGATCGATTGCTTGCACCGCGACCCCAGGTCAGTCGGGATTACCCGTCGCCGACTGAATGCCAGCAATCTCTTTTTGAGTCTCATTTTG
>M02740:13:000000000-A85F6:1:1112:20430:11751
TTCCGTAGGTGAACCTGCGGAAGGATCATTAATGTGTGTCTGTGCGGCTAGGTGCCCCTAAACAAGGCCCTGCCGCGCACTCCCACCCTTGTCTACCTTACCTGTTGCTTCGGCGGGCCTGCGGGTTCTCGCGAGCCTGCTGCCGGAGGGGTTAGTTCCCCCCTGGCTAGCGTCCGCCGAAGATAAACGAACTCCAGTCGAAGATTGAAGTCTGAAGAAAATTGATAAATAAATCAAAACTTTCAACAACGGATCTNNNNNNNNNNNNNNNNNNNNNNNNNNNNNNNNNNNNNAATTCAGTGAATCATCAAATCTTTGACCGCCCCTTGGCCCCCCTGGTATTCCGGGGGGCATGCCTGTTCGAGCGTCATTACAACCCTCAAGCACTGCTTGGTATTGGGCGCTGCCGGCTTCCGGCAGGCCCCAAAATCAGTGGCGGCGCCATTCGGCTTCAAGCGTAGTAACTACTTCTCGCTTCGGAGGACCGGGTGCGTGCTCGCCAGCAACCCCCAATTTATTCAGGTTGACCTCGGATCAGGTAGGGATACCCGTAAACGCGAACAATTCAGCGGCTTTAACCGGACGCTCGACGCC
>M02740:13:000000000-A85F6:1:1112:23170:12064, Ascosphaera apis
TTCCGTAGGTGAACCTGCGGAAGGATCATTAATGTGTGTCTGTGCGGCTAGGTGCCCCTAAACAAGGCCCTGCCGCGCACTCCCACCCTTGTCTACCTTACCTGTTGCTTCGGCGGGCCTGCGGGTTCTCGCGAGCCTGCTGCCGGAGGGGTTAGTTCCCCCCTGGCTAGCGTCCGCCGAAGATAAACGAACTCCAGTCGAAGATTGAAGTCTGAAGAAAATTGATAAATAAATCAAAACTTTCAACAACGGATCTNNNNNNNNNNNNNNNNNNNNNNNNNNNNNNNNNNNNNATCATCGAATCTTTGAACGCACATTGCGCCCTCTGGTATTCCGGGGGGCATGCCTGTCCGAGCGTCATTGCAACCCTCAAGCACGGCTTGTGTGTTGGGCGATCGTCCCGTCTTAGGAGGGACGCGCCCGAAAGGCAGTGACGGCGTCGTGTTCCGGTGCCCGAGCGTATGGGGCTTTGTCTTTCGCTCTAGTGGCCTGGCCGACTGTCCGGTCTAACCATCATTTACTTCTAGTGGTTGACCTCGGATCAGGTAGGGTTACCCCGGAGTGCTTAATCCAACTATAAGTCAAAGCCTCTCT
>M02740:13:000000000-A85F6:1:1112:24603:12093, Sonchus arvensis
TTCCGTAGGTGAACCTGCGGAAGGATCATTGTCGAACCCTGCAAAGCAGAACGACCCGTGAACATGTAAATACAACTTGGTGCTGTTGTGATGGGCCTTAGGTTTTGATCAGCAACACCATCCGGTGTGTTTCTATGGTATCTCTTTTGTTGTGCCATGGATGTCCCACTGGACCATAACAAACCCCGGCACGGCATGTGCCAAGGAAAACGATATATCGACCGCGACCCCAGGTCAGGCGGGACTACCCGCTGAGNNNNNNNNNNNNNNNNNNNNNNNNNNNNNNNNNNNNNNTAGAAATCGTAACAAGGTTTCCGTAGGTGAACCTGCGGAAGGATCATTGTCGAACCCTGCAAAGCAGAACGACCCGTGAACATGTAAATACAACTTGGTGCTGTTGTGATGGGCCTTAGGTTTTGATCAGCAACACCATCCGGTGTGTTTCTATGGTATCTCTTTTGTTGTGCCATGGATGTCCCACTGGACCATAACAAACCCCGGCACGGCATGTGCCAAGGAAAACGATATATCGACCGCGACCCCAGGTCAGGCGGGACTACCCCACGTTGACATTTTAAAAGAGCGTGGATTACTA
>M02740:13:000000000-A85F6:1:1112:26402:12113
TTCCGTAGGTGAACCTGCGGAAGGATCATTGTCGTACCCTGGAAACAGAACGACCTGAGAACGATGAAACATCACTCTCGGTAGGCCGGTTTCTTACTGTGCCTGCTGATTCCGTGGTTATGCGTTCATCCTTGGCCAAGACTTCAGTTTTGGTTGGATCGTACGCATAGCTTCCGGATATCACCAAACCCCGGCACGAAAAGTGTCAAGGAAATGCAACTAAACAGCCTGCTTTCGCAAACCCGGAGCCGGTGTTNNNNNNNNNNNNNNNNNNNNNNNNNNNNNNNNNNNNNCTGCCTGGGCGTCACGCACCGTTGCCCTCCCGACACCACGTGCCTTCAAGGCTACGTCGGTCGTGGAGGCGTACATTGGCGTCCCGCGAGCCTCGTCTCGTGGCTGGCCCAAATTCTAGTCATTGGCGACCGGTGCCACGACAATGGTGGTCGTCGAACCTTCGGTCCCCCGTCGTGGGTTCCGGTCGTGCATGATGCAGGGACCCCAAAGCATCCGGTGAAGGATGCTTTCGATGCGACCCCAGGTCAGGCGGGGCTACCCCTACCCCACGTTGACATTTTAAAAGAGCGTGGATTACTA
>M02740:13:000000000-A85F6:1:1112:15353:12200, Melilotus officinalis
TTCCGTAGGTGAACCTGCGGAAGGATCATTGTCGATGCCTTACAAGCAGTCCAACACGTGAATCAGTTTGAACACATTGGGGTGGGTTGAGGTGTTAACCACACCAAGACCTACCTCAGGTTCAGAGGCGGACGACTCGTGCGTTCTCCTTTGTGCCAAACAACCAAACCCCGGCGCTGAATGCGTCAAGGAATTAAAATTTTGCTCTGAGCGCACCTGCATGGCATCGGAGACGGTGTTCGTGCGGGTTACGTTTNNNNNNNNNNNNNNNNNNNNNNNNNNNNNNNNNNNNNGTGTCAAATATCGAAGCCTCCTGCCAATTTCCTTTTGATAGGTATTGTGCAGTCTGGTGAATGTTGGCCTCCCGTGAGCTCTATTGTCTCATGGTTGGTTGAAAATCGAGACCTTGGTAGGGTGTGCCATGATAGATGGTGGTTGTGTGACCCACGAGAAACCAAGATCATGTGCTGCCCTATTCAATTCGGCCTCTTTTACCCATATGCGTTTTGTAAACGCTCGTGATGAGACCTCAGGTCAGGCGGGGCTACCCTACAATTGGGAGGGTGTCAATCCTGACGGTTATTTCCTAGACAA
>M02740:13:000000000-A85F6:1:1112:5313:12256
CAAAATAATCAGCGTGACATTCAGAAGGGTAATAAGAACGAACCATAAAAAAGCCTCCAAGATTTGGAGGCATGAAAACATACAATTGGGAGGGTGTCAATCCTGACGGTTATTTCCTAGACAAATTAGAGCCAATACCATCAGCTTTACCGTCTTTCCAGAAATTGTTCCAAGTATCGGCAACAGCTTTATCAATACCATGAAAAATATCAACCACACCAGAAGCAGCATCAGTGACGACATTAGAAATATCCTTTGCAGTAGCGCCAATATGAGAAGAGCCATACCNNNNNNNNNNNNNNNNNNNNNNNNNNNNNNNNNNNNNNNNNNNAATGAAAACAAACAATTGGGAGGGTTTAAATCCTGACGGTTATTTCCTAGACAAATTAGAGCCAATACCATCAGCTTTACCGTCTTTCCAGAAATTGTTCCAAGTATCGGCAACAGCTTTATCAATACCATGAAAAATATCAACCACACCAGAAGCAGCATCAGTGACGACATTAGAAATATCCTTTGCAGTAGCGCCAATATGAGAAGAGCCATACCGCTGATTCTGCGTTTGCTGATGAACTAAGTCCACCTCAGCACTAACCTTGCGAGTCATTTCTTTGATTTGGTCATTGGTAAAA
>M02740:13:000000000-A85F6:1:1112:18012:12372, Solidago
TTCCGTAGGTGAACCTGCGGAAGGATCATTGTCGAAGCCTGCAAAGCAGAACGACCCGTGAACATGTTATAACAACCATGCCAGGATGGGTCGGACGTCAGTTCGATCCTCCTGGCATACCGTTGATGTGCGGCCTAGATGACCCTTTGGGTTACTGGTCGTTGCATTGACGTAACAAAACCCCGGCACGGGATGTGCCAAGGAAATATAAATTGAAGAATTGCCTGTTCCATGATGTCCCGTTTGCGGTGTGCTCNNNNNNNNNNNNNNNNNNNNNNNNNNNNNNNNNNNNGAGGGCACGTCTGCCTGGGCGTCACGCATCGCGTCGCTCCCACCAACCTTCCTTTAGGATGCTTGGCTGGGGGCGGATATTGGTCTCCCGTTTTTCATCGAGCGGTTGGCCAAAATAAGAGTCCCTGTTGACGGGCGCACGACTAGTGGTGGTTGACAAAACCCGGAATTCAGTTGCGTGTCTCGTCAAAAGGGTGCATCTTAACAGACCCAACGCGTTGTCATGAATCAATGCTTCGACCGCGACCCCAGGTCAGGCGGGACTACCCAAAGGTCATGCGGCATACGCTCGTTGTCAGCGT
>M02740:13:000000000-A85F6:1:1112:8632:12499, Ascosphaera apis
TTCCGTAGGTGAACCTGCGGAAGGATCATTAATGTGTGTCTGTGCGGCTAGGTGCCCCTAAACAAGGCCCTGCCGCGCACTCCCACCCTTGTCTACCTTACCTGTTGCTTCGGCGGGCCTGCGGGTTCTCGCGAGCCTGCTGCCGGAGGGGTTAGTTCCCCCCTGGCTAGCGTCCGCCGAAGATAAACGAACTCCAGTCGAAGATTGAAGTCTGAAGAAAATTGATAAATAAATCAAAACTTTCAACAACGGATCTNNNNNNNNNNNNNNNNNNNNNNNNNNNNNNNNNNNNNATCTTTGAACGCAGATTGCGCCTTCTGGGATTCCGGGGGGCATGCCTGTCCTAGCGTCATTGCAACCCTCAAGCACGGCTTGTGTGTTGGGCGATCGTCCCGTCTTAGGAGGGACGCGCCCGAAAGGCAGTGACGGCGTCGTGTTCCGGTGCCCGAGCGTATGGGGCTTTGTCTTTCGCTCTAGTGGCCTGGCCGACTGTCCGGTCTAACCATCATTTACTTCTAGTGGTTGACCTCGGATCAGGTAGGGTTACCCCGGGGCTACCCATGTCCCTCATCCAAAGAAATGACTCGCAAGGTT
>M02740:13:000000000-A85F6:1:1112:5648:12522, Rosa
TTCCGTAGGTGAACCTGCGGAAGGATCATTATCGAAACCTGCCTAGCAGAACGACCCGAGAACATGTTTCAACGCTTGGGGGCGGAGGGTCTTGCGGCTCTGCGCCCCCTCATCCTAGGAGGCAAGTGTCTTGCGCGTTGCATTTCGGTGCTTGCGCTTGACCGACCCTCCCGGGCGTACTGAACACCGGCGTGAATTGCGCCAAGGAACTTGAATGAAAGAGCGTTTCCCCCGCCGTCCCGGAGACGGTGCTCGTNNNNNNNNNNNNNNNNNNNNNNNNNNNNNNNNNNNNNGAGGGCACGTCTGCCTGAGTGTCACACGTCGTTGCCCCCCCCAACCCCCTCGGGAGTTGGATGGGACGGATGATGGCCTCCCGTGTGCTCAGTCACGCGGTTGGCATAAATACCAAGTCCTCGGCGACCAACGCCACGACAATCGGTGGTTGTCAAACCTCGGTTTCCTGTCGTGCGCGCGTGTTGATCGAGTGCTCTCTTAAACAATGCGTGTCGATCCGTCGATGCTTTCAACGCGACCCCAGGTCAGGCGGGGTTACCCCTGCGACTAAAGAGATTCAGTACCTTAACGCTAAAGGTG
>M02740:13:000000000-A85F6:1:1112:7686:13525, Sonchus arvensis
TTCCGTAGGTGAACCTGCGGAAGGATCATTGTCGAACCCTGCAAAGCAGAACGACCCGTGAACATGTAAATACAACTTGGTGCTGTTGTGATGGGCCTTAGGTTTTGATCAGCAACACCATCCGGTGTGTTTCTATGGTATCTCTTTTGTTGTGCCATGGATGTCCCACTGGACCATAACAAACCCCGGCATGGCATGTGCCAAGGAAAACGAAATACGAGAAGGTATCTACTTGATTTGCCCCGTTTTGCGGTGTNNNNNNNNNNNNNNNNNNNNNNNNNNNNNNNNNNNNGCCTGGGCGTCACGCATCGCGTCGCCCCTGCCAAACATCCTTAATGGGTAAGCATGGTGATGGGGCGGAAAATGGCCTCCCGTTCTTGTGTCCGGTTTGCCTAAATAAGAGTCCCCCTTATGGTGGATGCACAACTAGTGGTGGTTGAAAAGACCTTCGTTTTGTGTTGTGTGTTGTTAGCTGTGAGGGAAGCTCTCATTTTAGACCCTACTGTATCGTTAAAAATGATATATCGACCGCGACCCCAGGTCAGGCGGGACTACCCAGCAGCTTGCAGACCCATAATGTCAATAGATGTGGT
>M02740:13:000000000-A85F6:1:1112:4750:13911, Bassia scoparia
TTCCGTAGGTGAACCTGCGGAAGGATCATTGTCGAAACCTGCACAGCAGATTGACTAGCGAACAAGTTTAACATGCATGGGGTGGGGGATGGCTTGACTTGTTGAGCCGCCCCTTCCCCCATGGCTTGGGGGGCATGCCTTTGGTGTGTCCCTCGGGCACAATAACGAACCCCGGCACTTCGAGTGCCAAGGAACATGAATACAGTGTGCGCTTGCACCTTGCCCGGTTATCCGGTGTGAGGATGTAGCGTGTCCANNNNNNNNNNNNNNNNNNNNNNNNNNNNNNNNNNNNTGGGCGTCACGCATCGCGTCTCCCCCTACCCACCTTGTGTGGGAAGGGGGAGGAGGATGGCTTCCCGTGCCTCACCGGGCGTGGTTGGCCTAAAAAAGGAGCCTCAAGTTATGCACTGTTGCGGCAATTGGTGGTAGACAAGGCCTTGGCCTCGAATGCAATCTTGTGTCGTGCAGTACATGACAATTGTGGGCTCGTAGGACCCTGAGTTGTTCCCAATTGGAAACAAACCGTTGCGACCCCAGGTCAGGCGGGGTTACCCAAGAATGGAACAACTCAGTCAGGCATCCACGGCGCTTTA
>M02740:13:000000000-A85F6:1:1112:13242:14161
TTCCGTAGGTGAACCTGCGGAAGGATCATTGTCGATGCCTTACATGCAGTCCAACACGTGAATCAGTTTGAACACATTGGGGTGGGTTTAGGTGTTAACCACACCAAGACCTACCTCAGGTTCAGAGGCGGACGACTCGTGCGTTCTCCTTTGTGCCAAAAAACCAAACCCCGGCGCTGAATGCGTCAAGGAATTAAAATTTTGCTCTGAGCGCACCTGCATGGCATCGGAGACGGTGTTCGTTCGGGTTACGTTTNNNNNNNNNNNNNNNNNNNNNNNNNNNNNNNNNNNNNGCCTGGGCGTCACGCACAACGTCGCCCTCCACCTCGGCCCGCAGAGGGATCGTGGGTGTTGGGTCGGATACTGGCCTCCCGTGCGCATCGGCGCGCGGCCGGCCTAAATGCGATTCGGCATCGACGCGTGTCGCGACGATTGGTGGTTGAAGAACTCAACTCGCGCGTCGTCGCGACGGACAGCGTCGTTCGGCTCGAACGTGCTGACCCCGACGGTGCTTCGCACCTCGACAGCGACCCCAGGTCAGGCGGGATTACCCAAGAGATTCAGTACCTTAACGCTAACAAGATACGCCGTTCA
>M02740:13:000000000-A85F6:1:1112:21221:14187, Asteraceae
TTCCGTAGGTGAACCTGCGGAAGGATCATTGTCGAACCCTGCACAGCAGAACGACCCGTGAACAAGTTAACACATCCGGCCTTGCCGGGACCGAAGCATTTGTTTCGGCCCTTGTGAGTCCTTGTCGACGTGCGTTCATGCATGGACCATACCTTTGGTTTTGTCATGGATGTCATGTTGACAAAATAACAAACCCCCGGCACGAGATGTGCCAAGGAAAACCAAAATTAAAGAACACGTGCTGTTGCGCCCCGTTNNNNNNNNNNNNNNNNNNNNNNNNNNNNNNNNNNNNNACGTCTGCCTGGGCGTCACGCATCGCGTCGCTCCCACCAACCTTCCTTTAGGATGCTTGGCTGGGGGCGGATACTGGTCTCCCGTTTTTCATCGAGCGGTTGGCCAAAATAAGAGTCCCTGTTGACGGGCGCACGACTAGTGGTGGTTGACAAAACCCGGAATTCAGTTGCGTGTCTCGTCAAAAGGGTGCATCTTAACAGACCCAACGCGTTGGTGTGAATCAATGCTTTGACCGCGACCCCAGGTCAGGCGGGACTACCCGAGATTCAGTACCTTAACGCTAACAAGATACGCCGTTCA
>M02740:13:000000000-A85F6:1:1112:24846:15628, Ascosphaera apis
TTCCGTAGGTGAACCTGCGGAAGGATCATTAATGTGTGTCTGTGCGGCTAGGTGCCCCTAAACAAGGCCCTGCCGCGCACTCCCACCCTTGTCTACCTTACCTGTTGCTTCGGCGGGCCTGCGGGTTCTCGCGAGCCTGCTGCCGGAGGGGTTAGTTCCCCCCTGGCTAGCGTCCGCCGAAGATAAACGAACTCCAGTCGAAGATTGAAGTCTGAAGAAAATTGATAAATAAATCAAAACTTTCAACAACGGATCTNNNNNNNNNNNNNNNNNNNNNNNNNNNNNNNNNNNNNGAATCATCGAATCTTTGAACGCACATTGCGCCCTCTGGTATTCCGGGGGGCATGCCTGTCCGAGCGTCATTGCAACCCTCAAGCACGGCTTGTGTGTTGGGCGATCGTCCCGTCTTAGGAGGGACGCGCCCGAAAGGCAGTGACGGCGTCGTGTTCCGGTGCCCGAGCGTATGGGGCTTTGTCTTTCGCTCTAGTGGCCTGGCCGACTGTCCGGTCTAACCATCATTTACTTCTAGTGGTTGACCTCGGATCAGGTAGGGTTACCCAAGTAATCACGTTCTTGGTCAGTATGCAAATTAGC
>M02740:13:000000000-A85F6:1:1112:4168:16166
TTCCGTAGGTGAACCTGCGGAAGGATCATTGTCGAACCCTGCAAAGCAGAACGACCCGTGAACATGTAAATACAACTTGGTGCTGTTGTGATGGGCCTTAGGTTTTGATCAGCAACACCATCCGGTGTGTTTCTATGGTATCTCTTTTGTTGTGCCATGGATGTCCCACTGGACCATAACAAACCCCGGCACGGCATGTGCCAAGGAAAACGAAATACGAGAAGGTATCTACTTGATTTGCCCCGTTTTGCGGTGTNNNNNNNNNNNNNNNNNNNNNNNNNNNNNNNNNNNNNAAATCCATCCGGTTGAGGGCACGCCTGCCTGGGTGTCAAAAATCGTCGTCCCCCCATCCTCTCGAGGATATAGGACGGAAGCTGGTCTCCCGTGTGTTACCGCACGCGGTTGGCCAAAATCCGAGCTAAGGATGCCAGGAGCGTCTTGACATGCAGTGGTGAATTCAATCTCCTCGTCATATCGTCGGCCGTTCCGGTCCAAAAGCTCTCGATGACCCAAAGTCCTCAACGCGACCCCAGGTCAGGCGGGANNNNNNNNNNNNNNNNNNNNNNNNNNNNNNNNNNNNNNNNNNNNNNNNNC
>M02740:13:000000000-A85F6:1:1112:26886:16598
GCCAGCAATATCGGTATAAGTCAAAGCACCTTTAGCGTTAAGGTACTGAATCTCTTTAGTCGCAGTAGGCGGAAAACGAACAAGCGCAAGAGTAAACATAGTGCCATGCTCAGGAACAAAGAAACGCGGCACAGAATGTTTATAGGTCTGTTGAACACGACCAGAAAACTGGCCTAACGACGTTTGGTCAGTTCCATCAACATCATAGCCAGATGCCCAGAGATTAGAGCGCATGACAAGTAAAGGACGGTTGTCAGCGTCATAAGAGGTTTTACCTCCAAATGAAGANNNNNNNNNNNNNNNNNNNNNNNNNNNNNNNNNNNNNNNNNNAATGAAGTAATCACGTTCTTGGTCAGTATGCAAATTAGCATAAGCAGCTTGCAGACCCATAATGTCAATAGATGTGGTAGAAGTCGTCATTTGGCGAGAAAGCTCAGTCTCAGGAGGAAGCGGAGCAGTCCAAATGTTTTTGAGATGGCAGCAACGGAAACCATAACGAGCATCATCTTGATTAAGCTCATTAGGGTTAGCCTCGGTACGGTCAGGCATCCACGGCGCTTTAAAATAGTTGTTATAGATATTCAAATAACCCTGAAACAAATGCTTAGGGATTTTATTGGTATCAGGGTTA
>M02740:13:000000000-A85F6:1:1112:7961:16629, Dalea purpurea
TTCCGTAGGTGAACCTGCGGAAGGATCATTTATGTTGCCTAACAACCAGATCGACCCGCGGACATGTTATATTTACCTCTCATGGGTGGCTTGGTTCTCCATTGCCCCCATAAGCCGGGAGGGGGTCGCTCTCGCGGTCTCCTCTCGGTGTAACAAAAACCCCGGCGCTGAATGTGCCAAGGATGTTGGAATTGTTCTGTGCACCCTCGTCGCTGACCCGGAAACGGATCTCGGGCGTGTGGATGTGCAAACACTTNNNNNNNNNNNNNNNNNNNNNNNNNNNNNNNNNNNTCACGCATCGTTGCTCCAAAAGCCAAGCCCATGAATGCTGTGAGCGTGGCTGGGGTGAATGTTGGCCTCCCGTGAGCTCTGTCTCACGGTTGGTTGAAAATCGATCCTGCTTGTTGCTTGCGCCAGGACATACGGTGGTTGAGTGAATTTCTCTGGACCGGTCATGTGCGCATTGCATTATACAGTGGCAGACTCTTTGACCCATGAGTGTGACTTGTTCGCACCCACAACGCGACCTCAGGTCAGGCGGGGCTACCCAGAAACATACGAAGGCGCATAACGATANNNNNNNNNNNNNNNA
>M02740:13:000000000-A85F6:1:1112:28075:17446
TTCCGTAGGTGAACCTGCGGAAGGATCATTGTCGAAGCCTGCAAAGCAGAACGACCCGCGAACACGTTACAACAACCATGCTAGGATGGTTCGGGCATTTGTTCGATCCTCCTGGCATACCGTTGATGTGCGGCCTGGATGACCCTTTGGGTTACTGGTCGTTGCATTGACGTAACTTAATAGACCCAACGCGTTGTCATGAGACGACGCTTCGACCGCGACCCCAGGTCAGGCGGGACTACCCGCTGAGTTTAAGNNNNNNNNNNNNNNNNNNNNNNNNNNNNNNNNNNNNNAGGAAGTAAAAGTCGTAACAAGGTTTCCGTAGGTGACCCTGGGGAAGGATCATTGTCGAAGCCTGCAAAGCAGAACGACCCGCGAACACGTTACAACAACCATGCTAGGATGGTTCGGGCATTTGTTCGATCCTCCTGGCATACCGTTGATGTGCGGCCTGGATGACCCTTTGGGTTACTGGTCGTTGCATTGACGTAACTTAATAGACCCAACGCGTTGTCATGAGACGACGCTTCGACCGCGACCCCAGGTCAGGCGGGACTACCCAGTCAGATATGGACTATCATAAAAGCCGACGTT
>M02740:13:000000000-A85F6:1:1112:10388:17859, Melilotus officinalis
TTCCGTAGGTGAACCTGCGGAAGGATCATTGTCGATGCCTTACAAGCAGTCCAACACGTGAATCAGTTTGAACACATTGGGGTGGGTTGAGGTGTTAACCACACCAAGACCTACCTCAGGTTCAGAGGCGGACGACTCGTGCGTTCTCCTTTGTGCCAAAAAACCAAACCCCGGCGCTGAATGATGAGACCTCAGGTCAGGCGGGGCTACCCGCTGAGTTTAAGCATATCAATAAGCGGAGGAACTGTCTCTTATANNNNNNNNNNNNNNNNNNNNNNNNNNNNNNATGTGTAAAAGAGACAGACCTTATCATTTAGAGGAAGTAAAAGTCGTAACAAGGTTTCCGTAGGTGAACCTGCGGAAGGATCATTGTCTATGCCTTACAAGCAGTCCAACACGTGAATCAGTTTGAACACATTGGGGTGGGTTGAGGTGTTAACCACAGCAAGACCTACCTCAGGTTCAGAGGCGGACGACTAGTGCATGCTCCTTTGGGCCAAAAGACCAAACCCCGGCGCTGAATGATGAGACCTCAGGTCAGGCGGGGCTACCCTGCTTATCACCTTCTTGAAGGCTTCCCACTATCA
>M02740:13:000000000-A85F6:1:1112:10973:18191, Melilotus officinalis
TTCCGTAGGTGAACCTGCGGAAGGATCATTGTCGATGCCTTACAAGCAGTCCAACACGTGAATCAGTTTGAACACATTGGGGTGGGTTGAGGTGTTAACCACACCAAGACCTACCTCAGGTTCAGAGGCGGACGACTCGTGCGTTCTCCTTTGTGCCAAAAAACCAAACCCCGGCGCTGAATGCGTCAAGGAATTAAAATTTTGCTCTAAGCGCACCTGCATGGCATCGGAGACGGTGTTCGTGCGGGTTACGTTTNNNNNNNNNNNNNNNNNNNNNNNNNNNNNNNNNNNNGGGTGTAACATATACAAGCCTCCTGCAAATTTCCTTTTGATAGGTATTGTGCATGCTGGTGAATGTTGGCCTCCCTGGAGCTCTATTGTCTCATGGTTGGTTGAAAATCGAGACCTTGGTAGGGTGTGCCATGATAGATGGTGGTTGTGTGACCCACGAGAAACCAAGATCATGTGCTGCCCTATTCAATTCGGCCTCTTTTACCCATATGCGTTTTGTAAACGCTCGTGATGAGACCTCAGGTCAGGCGGGGCTACCCGTTACCCGCGACAGGCTCATGCTGATGGTTGGTTTATCGTTT
>M02740:13:000000000-A85F6:1:1112:14545:18210
TTCCGTAGGTGAACCTGCGGAAGGATCATTGTCGATGCCTTACAAGCAGTCCAACACGTGAATCAGTTTGAACACATTGGGGTGGGTTGAGGTGTTAACCACACCAAGACCTACCTCAGGTTCAGAGGCGGACGACTCGTGCGTTCTCCTTTGTGCCAAAAAACCAAACCCCGGTGCTGAATGCGTCAAGGAATTAAAATTTTGCTCTGAGCGCACCTGCATGGCATCGGAGACGGTGTTCGTGCGGGTTACGTTTNNNNNNNNNNNNNNNNNNNNNNNNNNNNNNNNNNNNNTGGTCGAGGGCACGCCTGCCTGGGCGTCACACACAGCGTCTCCCCCCACCAAGCTCATTTGATGGGGGAAGGGGATTGGCCCCCCGAGCCACAAGGCCACGGTCGGCCCAAATGTTGGTCCTCGGCTGCGAGCTTCGCGGTCAGCGGTGGTTGTATACTCATCCTCGTAATGACGCGTATGCCTCGTAGGACATAGGCCAGAACAAACCCTAAGAAGTCCCCTCAGGGGCTTCCACCTGCGACCCCAGGTCAGGCGGGATTACCCATTGGCGCTACTGCAAAGGATATTTCTAATGTCGTC
>M02740:13:000000000-A85F6:1:1112:14310:18391, Taraxacum
TTCCGTAGGTGAACCTGCGGAAGGATCATTGTCGAACCCTGCAAGGCAGAACGACCTGTGAACACGTAAATACAACTGGGTGATGGGGAGATGGATCTTGGTTCTGATCCTCAACACCTTCTAGCGTGCCTGCATGCTTTCTCTTTTGGGCTATCATGCATGTATTGTTGGAATTTAACAAAACCCCGGCACGGCATGTGCCAAGGAAAACAATAAACGAGAAGGACTCGACCTGAGTTTAAGCATATCAATAAGCNNNNNNNNNNNNNNNNNNNNNNNNNNNNNNNNNNNNNACCTTATAATTTAGAGGAAGTAGAAATCGTAACAAGGTTTCCGTAGGTGAACCTGCGGAAGGATCATTGTCGAACCCTGCAAGGCAGAACGACCTGTGAACACGTAAATACAACTGGGTGATGGGGAGATGGATCTTGGTTCTGATCCTCAACACCTTCTAGCGTGCCTGCATGCTTTCTCTTTTGGGCTATCATGCATGTATTGTTGGAATTTAACAAAACCCCGGCACGGCATGTGCCAAGGAAAACAATAAACGAGAAGGACTCGAGTAGAAATGCCACAAGCCTCAATAGCAGGTTT
>M02740:13:000000000-A85F6:1:1112:26092:19472
TTCCGTAGGTGAACCTGCGGAAGGATCATTGTCGAAACCTGCAAAGCAGACCGCGAACACGTGTTTAACAAAATCGGGATGGCGCACGCCGTCCCAACCCCGGACGGAGCGTGCCTTTGCGCCGCTCCTTGCGGGCCTAACAAACTCGGGCGCGGAATGCGCCAAGGAAAACTGAAAGGTGCGTCCCCCTCCCCACGCCCGTACGCGGTGCGATGGGGCGGATTGGACGTCCGTCGTAATACCAAAACGACTCTCGNNNNNNNNNNNNNNNNNNNNNNNNNNNNNNNNNNNNNNCGCCCGAAGCCATTAGGCCGAGGTCACGTTGGCCTGGGTGTCACAAATCGTCGTCCCCCCCTCCTCTCGAGGATATAGGACGGAAGCTGGTCTCCCGTGTGTTACCGCACGCGGTTGGCCAAAATCCGAGCTAAGGATGCCAGGAGCGTCTTGACATGCGGTGGTGAATTCAATCTCCTCGTCATATCGTCGGTCGTTCCGGTCCAAAAGCTCTCGATGACCCAAAGTCCTCAACGCGACCCCAGGTCAGGCGGGATCACCCATTGGCGCTACTGCAAAGGATATTTCTAATGTCGTCACT
>M02740:13:000000000-A85F6:1:1112:10538:19531, Solidago
GAAGTCGCTCCCACCAACCTTCCTTTAGGATGCTTGGCTGGGGGCGGATACTGGTCTCCCGTTTTTCATCGAGCGGTTGGCCAAAATAAGAGTCTCTGTTGACGGGCGCACGAATAGTGGTGGTTGACAAAACCCGGAATTCAGTTGCGTGTCTCGTCAAAAGGGTGCATCTTAACAGACCCAACGCGTTGGTGTGAATCAATGCTTCGACCGCGACCCCAGGTCAGGCGGGACTACCCGCTGAGCTTAAGCATATNNNNNNNNNNNNNNNNNNNNNNNNNNNNNNNNNNNNTTTAGAGGAAGTAAAAATCGTAACAAGGAGAAGTCGCTCCCACCAACCTTCCTTTAGGATGCTTGGCTGGGGGCGGATACTGGTCTCCCGTTTTTCATCGAGCGGTTGGCCAAAATAAGAGTCTCTGTTGACGGGCGCACGAATAGTGGTGGTTGACAAAACCCGGAATTCAGTTGCGTGTCTCGTCAAAAGGGTGCATCTTAACAGACCCAACGCGTTGGTGTGAATCAATGCTTCGACCGCGACCCCAGGTCAGGCGGGACTACCCGTCACTGCAAAGGATATTTCTAATGTCGTCACT
>M02740:13:000000000-A85F6:1:1112:20556:19546, Ratibida peduncularis
TTCCGTAGGTGAACCTGCGGAAGGATCATTGTCGAACCCTGCATGGCAGAACGACCCGTGAACATGTTAAAACAGGCGGCCTCCTGGGTCTTGAAGCATATGCTTTGAGCCTTGTGAGTCCTTGTTGACGTGTGTCCATGCTTTCCCCACGGGGCATCATGGATGCAATGTTGACACACTAACAACCCCCGGCACGGAATGTGCCAAGGAAAAGTAAACATGAAGGGCATGTGCTATTGCGCCCCGCTGGCGGTGTNNNNNNNNNNNNNNNNNNNNNNNNNNNNNNNNNNNNNCTGGGCGTAACGCATCTCATCGCCCCCTACCAACCAGCCCATCTTGGGTTGCTTTTTTTTGGGGGCGGATGTTGGTCTTCCGTGCCCATGGCGTGGTTGGCCTAAATAGGAGTCGCCTCTTGAGTGACGCACGACTAGTGGTGGTTGATAAGACAGTCGTCTCGTGTCGCGTGTTTTCATTCTTAAGTCAGACGCTCTTTACATACCAAGATGCGTTGTCTTGTGACGACGCTTCGATCGCGACCCCAGGTCAGGCGGGACTACCCCCGTCACTGCAAAGGATATTTCTAATGTCGTCACT
>M02740:13:000000000-A85F6:1:1112:18417:20582, Alisma
TTCCGTAGGTGAACCTGCGGAAGGATCATTGTCGAGACCCAAACGCTTCATTTGTTGAACTCGTAAACGTGATGTGTGGGCGGGTGTCTCATGCCTTGGCTTTGTGCTGCCCGTTTACACCCGGCCTCTCCACCCGCACGACATTGTGGGCTTCTGCTCGCGGTGCCTGTGTGGTGCGTTTGGCACCAAAACAAATCCCCGGCGCAGCCCGCGCCAAGGATCACTCTAGTGCCGTGCGGGCTCTTTTGAGCCACTCNNNNNNNNNNNNNNNNNNNNNNNNNNNNNNNNNNNNTTGGCCTTCCGTGTCTTTGCCGCCGCGGTGGGCTGAAGGGTGTGGTGTCGGTCCGTCCAATTTTATTGGGCATGACTGTGCTGGGTCGCTGCTGCTACTGCTCGTTGCTCGCTGGGTGCGGCAGTCTTAGCAAATGCGGGCATCGTCGTTGTGTCGAGTAGCCTTGTTGTCGGACTCTTACGCCAGTAAAGTTACCACGATTGGTATATCAGCGGTCACACCGTTGGTTCCTCATATTGCGAACCGGAGTCAGGCGGGAACACGCTGCTTGGCACGTCGACCAGGGCGAGCGCCAGAACGC
>M02740:13:000000000-A85F6:1:1112:15543:20635, Solidago
TTCCGTAGGTGAACCTGCGGAAGGATCATTGTCGAAGCCTGCAAAGCAGAACGACCCGTGAACATGTTATAACAACCATGCCAGGATGGGTCGGACGTCAGTTCGATTCTCATGGCACACCGTTGATGTGCGGCCTCGACGGCCTTTTGGGTCTTCTTGGTCGTTGCTTTGACGTAACAAAACCCCGGCACGGGATGTGCCAAGGAAATTTAAATTGAAGAATTTCCTGTTCCATGATGTCCCGTTTGCGGTGTGCNNNNNNNNNNNNNNNNNNNNNNNNNNNNNNNNNNNNNTCTGCCTGGTCGTCACGCATCGCGTCGCTCCCACCAAACTTCCTTTAGGATGCTTGGCTGGGGGCGGATATTGGTCTCCCGTTTTTCATCGAGCGGTTGGCCAAAATAAGAGTCCCTGTTGACGGGCGCACGACTAGTGGTGGTTGACAAAACCCGGAATTCAGTTGCGTGTCTCGTCAAAAGGGTGCATCTTAACAGACCCAACGCGTTGTCATGAATCAATGCTTCGACCGCGACCCCAGGTCAGGCGGGACTACCCAACACGACCAGAAAACTGGCCTAACGACGTTTGCCAGAACGC
>M02740:13:000000000-A85F6:1:1112:7174:21002, Helenium autumnale
TTCCGTAGGTGAACCTGCGGAAGGATCATTGTCGAAGCCTGCAAAGCAGAACAACTTGTGAACAAGTACTTACAACATGGCTTTTCGAGCATCAGGCCTTTGGTTTGAGACTTGTGAAGCCTTGTCGTCATGTGTTCGTGGTTCCCTTGTAAGAGGATCATGGGCATCATGTCGGCACAAGAACAAACCTCCGGCACGGTCTGTGCCAAGGAATTTCAAACTTAAGATGGCTAGTGCAATGATGCCCCGTTTACGGNNNNNNNNNNNNNNNNNNNNNNNNNNNNNNNNNNNNTGCCTGGGCGTCACGCATCACAACGCCCCCACCAAACTTCCTATCTAGGGATGTATGTGGTAGGGGGCGGAGATTGGTCTCCTGTGCTTGTTGTGTGGTTGACCTAAATATGGGTTCCTTCAAGATGGACACATGATTAGTGGTGGTTGATAACACAGTCGTCTTGTGTTGTGTGTTATGATCTTGGAGGGATTAACTCTTTGAGCACCCTGTCGTGTTGTCTTATGATGATGCATCGATCGCGACCCCAGGTCAGGCGGGACTACCCTCGCATTGCATTCATCAAACGCTGAATAGCAAA
>M02740:13:000000000-A85F6:1:1112:23089:21249, Melilotus officinalis
TTCCGTAGGTGAACCTGCGGAAGGATCATTGTCGATGCCTTACAAGCAGTCCAACACGTGAATCAGTTTGAACACATTGGGGTGGGTTGAGGTGTTAACCACACCAAGACCTACCTCAGGTTCAGAGGCGGACGACTCGTGCGTTCTCCTTTGTGCCAAAAAACCAAACCCCGGCGCTGAATGCGTCAAGGAATTAAAATTTTGCTCTAAGCGCACCTGCATGGCATCGGAGACGATGTTCGTGCGGGTTACGTTTNNNNNNNNNNNNNNNNNNNNNNNNNNNNNNNNNNNNNACGTCTGCCTGGGGGTCACATATCGAAGCCTCCTGCCAATTTCCTTTTGATAGGTATTGTGCATGCTGGTGAATGTTGGCCTCCCGTGAGCTCTATTGTCTCATGGTTGGTTGAAAATCGAGACCTTGGTAGGGTGTGCCATGATAGATGGTGGTTGTGTGACCCACGAGAAACCAAGATCATGTGCTGCCCTATTCAATTCGGCCTCTTTTACCCATATGCGTTTTGTAAACGCTCGTGATGAGACCTCAGGTCAGGCGGGGCTACCCTCGTATGCAGGGCGTTGAGTTCGATAATGGTG
>M02740:13:000000000-A85F6:1:1112:5032:21268
TTCCGTAGGTGAACCTGCGGAAGGATCATTGTCGAAACCTGCATAGCAGAACAACTTGTGAACAAGTACTTACAACATGGCTTTTCGAACAACTTGTGAACAAGTACTTACAACAGTCGTCTTGTGTTGTGTGTTATGATCTTGGAGGGATTAACTCTTTGAGCACCCTGTCGTGTTGTCTTATGATGATGCATCGATCGCGACCCCAGGTCAGGCGGGACTACCCGCTGAGTTTAAGCATATCAATAAGCGGAGGNNNNNNNNNNNNNNNNNNNNNNNNNNNNNNNNACAGACCTTATCAGTTAGAGGAAGTAAAAATCGTAACAAGGTTTCCGTAGGTGAACCTGCGGAAGGATCATTGTCGAAACCTGCATAGCAGAACAACTTGTGAACAAGTACTTACAACATGGCTTTTCGAACAACTTGTGAACAAGTACTTACAACAGTCGTCTTGTGTTGTGTGTTATGATCTTGGAGGGATTAACTCTTTGAGCACCCTGTCGTGTTGTCTTATGATGATGCATCGATCGCGACCCCAGGTCAGGCGGGACTACCCCTCGTATGCAGGGCGTTGAGTTCGATAATGGTG
>M02740:13:000000000-A85F6:1:1113:21018:3911, Trifolium
TTCCGTAGGTGAACCTGCGGAAGGATCATTGTCGATGCCTTACATGCAGACCAACACGTGAATCAGTTTGAACACATAGGGTTGGTTTGAGGTGTTCAACACCTCGGCTTGCCTCTGGTTCGGAGGAGGACGATGTTGTGCGTTCTCCTTTGTGCCAAAACACAAACCCCGGCGCTGAATGCGTCAAGGAATTTAAAATTTGCTCTGAGCGCACCTGCATGGCGGGGCTACCCGCTGAATTTAAGCATATCAATAANNNNNNNNNNNNNNNNNNNNNNNNNNNNNNNNNNNNNTTATCCTTTAGAGGAAGTAACAGTCGTCACAAGGTTTCCGTAGGTGAACCTGCGGAAGGATCATTGTCGATGCCTTACATGCAGACCAACACGTGACTCAGTTTGAACACATAGGGTTGGTTTGGGGTGTTCAACACCTCGGCTTGCCTCTGGTTCGGAGGAGGACGATGTTGTGCGTTCTCCTTTGTGCCAAAACACCAACCCCGGCGCTGAATGCGTCAAGGAATTTAAAATTTGCTCTGAGCGCACCTGCATGGCGGGGCTACCCAATTTATGCGCGCTTCGATAAAAACCAGTCCTT
>M02740:13:000000000-A85F6:1:1113:20285:4117, Spartina pectinata
TTCCGTAGGTGAACCTGCGGAAGGATCATTGTCGTGACCCTAACAAAAATAGACGGTGAATATGTCATCCAAGCCGTCGGGTGACGGTGCTAGCACCGTCTCTCGGCATAGGCCACTTCCCTTCTGACGGAGGGGATGTGGCCCAAAAGAACCCACGGCGTCGTATGGCGGCAAGGAACACTATGTGGCATGCTCAGGGCCACGATCGGCGGGCGGAACGAGCCCCGCGCTGCTAGGCTACCTGAATGTATAAGACNNNNNNNNNNNNNNNNNNNNNNNNNNNNNNNNNNNNNCCCGTCTGCCTGGGCTTCACGCCCAACGGCCCTCCCTTGCCATCCTTGCGTGGGCTGTGGTGTTTGGCCTTCCATTCTACTTATACGGTGTGGTAGGCTAAAGGATGTGGCTGCTGGCTATGGTGCCAGTCACAGCACTTGGTGGATGACACATGTTGTTCTCGAAGTTGTGACTTGTACTGAATCCGGTAACATTGGCCCTTTGGACCCATGGATCGATTGCTTGCACCGCGCCCCCAGGTCAGTCGGGATTACCCCAGTCTCACTCATGATTTCTTACCTATTAGTGGTTCCAGTCCTT
>M02740:13:000000000-A85F6:1:1113:11183:4414, Spartina pectinata
TTCCGTAGGTGAACCTGCGGAAGGATCATTGTCGTGACCCTAACAAAAATAGACTGTGAATATGTCATCCAAGCCGTCGGGTGACGGTGCTAGCACCGTCTCTCGGCATAGGCCACTTCCCTTCTGACGGAGGGGATGTGGCCCAAAAGAACCCACGGCGTCGTAGGGCGTCAAGGAACACTATGTTGCATGCTCAGGGCCACGATCGGCGGGCGGAACGAGCCCTGCGCTGCTATGCTACCTGAATGGATAAGACNNNNNNNNNNNNNNNNNNNNNNNNNNNNNNNNNNNNNCCCGTCTGCCTGGGCTTCACGCCCAACGGCACTCCCTTTCAATCCTTGCGTGGGATGTGGTGTTTGGCCTTCCATTCTACTTATAAGGTGTGGTAGGCTAAAGGATGTGGCTGCTGACTATGGTGCCAGTCACAGCACTTGGTGGATGACACATGTTGTTCTCGAAGTTGTGACTTGTACTGAATCCGGTAACATTGGCCCTTTGGACCCATAGATCGATTGCTTGCACCGCGACCCCAGGTCAGTCGGGATTACCCATGTCGCACAGCGGTATGGCTCTTCTCATATTGGCCCAGTCCTT
>M02740:13:000000000-A85F6:1:1113:4799:4659, Cirsium vulgare
TTCCGTAGGTGAACCTGCGGAAGGATCATTGTCGAAGCCTGCACAGCAGAACGACCCGTGGACACGTAATCACAGCCGGGTGTCAAGGGGGTCGGGCGTGAGCCTGGTGCCCGCGATGCCTCGTCGGCGTGCGTTTGCGATGCCCCGTTTTGAGGCGTCGTGGATGTTGCGTCGGCACCTAAACAAACCCCGGCACGGCATGTGCCAAGGAAAACAAAACATAGGAAGGGCGTGTCCCGTGTTGCCCCGTTCGCGGNNNNNNNNNNNNNNNNNNNNNNNNNNNNNNNNNNNNGTCACGCATCGCGTCGCCCCAGACCACGCCTCCCCAATGGGGATGCGTTCGTCTGGGGCGGAGAATGGTCTCCCGGGTCGTCGGCGCGGTTGGCCTAAAAAGGAGTCCCCTTCGACGGACGCACGGCTAGTGGTGGTTGTTAAGGCCTTCGTATCGAGCCGTGTGTCGTTAGCCGCAAGGGAAGCGCTCTCTAAAGACCCTAACGTGTCGTCTTGTGACGATGCTTCGACCGCGACCCCAGGTCAGGCGGGACTACCCCTCAGATAGTCATCCACGCTCTCTAAGCAGAAAACCAGTCCTT
>M02740:13:000000000-A85F6:1:1113:3984:9349, Elaeagnus
TTCCGTAGGTGAACCTGCGGAAGGATCATTGTCGAAACCTGCCAAGCAGAACGACCCGCGAACATGTTCCAAAATTGGGAGCGGTCTAGCCTCCTGGCTTGGACGGCCCCGCTGTTGGTTGGAATGTTGTACGGTGCTGTCCCTTGCTTCCACGCACGTGCGGCGAGCATCGCAACGTGCCCTCCTGCAGAATCCTAACCCCGGCGCAAATCGCGCCAAGGAACTCGAACGAATGAGCGTGCTCTCCCTTGGCCCGNNNNNNNNNNNNNNNNNNNNNNNNNNNNNNNNNNNNGTCTGCCTGGGCGTCACACACCGTTGCCCTCCCAACACCACGTGCCTTCAAGGATACGTCGGTCGTGGAGGCGTACATTGGCTTCCCGCGAGCCTCGTCTCGTGGCTGGCCCAAATTCTAGTCATTGGTGACCGGTGCCACGACAATGGTGGTCGTCGAACCTTCGGTCCCCCGTCGTGGGTTCCGGTCGTGCATGATGCAGGGACCCCAAAGCATCCGGTGAAGGATGCTTTCGATGCGACCCCAGGTCAGGCGGGGCTACCCTATTGGCGCTACTGCAAAGGATATTTCTCCAGTCCTT
>M02740:13:000000000-A85F6:1:1113:16162:9428, Candida orthopsilosis
TTCCGTAGGTGAACCTGCGGAAGGATCATTACAGAATGAAAGTGCTTAACTGCANNNNNNNNNNNNNNNNNNNNNNNNNNNNNNNGAAAACTTTGCTTTGGTGGGCCCATGGCCTGCCAGAGATTAAACTCAACCAAATTTTTATTTAAGTCAACTGATTAACTAATAGTCAAAACTTTCAACAACGGATCTCTTGGTTCTCGCATCGATGAAGAACGCAGCGAAATGCGATAAGTAATATGAATTGCAGATATTCNNNNNNNNNNNNNNNNNNNNNNNNNNNNNNNNNNNNAAACGCAGCGAAATGCGATAAGTAATATAAATTGCAGATATTCGTGAATCATCGAATCTTTGAACGCACATTGCGCCCTTTGGTATTCCAAAGGGCATGCCTGTTTGAGCGTCATTTCTCCCTCAAACCTTCGGGTTTGGTGTTGAGCGATACGCTGGGTTTGCTTGAAAGAAAGGCGGAGTATAAACTAATGGATAGGTTTTTTTCCACTCATTGGTACAAACTCCAAAATTCTTCCAAATTCGACCTCAAATCAGGTAGGACTACCCAAAAAGCCTCCAAGATTTGGAGGCCAGTCCTT
>M02740:13:000000000-A85F6:1:1113:8582:10929, Anemone canadensis
TTCCGTAGGTGAACCTGCGGAAGGATCATTGTCGATACCTGCTCAGCAGAACGACCCGCGAACACGTGAAAAAAAACCACAAGCCGGGGAACGGGACGCGGCAACCCAACAGCTGCCTCCGCACCGCAAACCGGCAAAAAATAAAATCCGGCGCAACAGGCGTCAAGGAAAACTTACCGGAAACAAGGGGTCATCCCGTAACAAGGAAGACACCCAGAATCCGAATACTGAAACGACTCTCGGCAACGGATATCTCNNNNNNNNNNNNNNNNNNNNNNNNNNNNNNNNNNNNNTTAGGACACGCCTGCCTGGGCGTCACACACAGCGTCTCCCCCCCCCAGTCTCATTTGATGGCGGAAGGAGATTGGCCCCCCGAGCCACAAGGCCACGGTCGGCCCAAATTTTGGTCCTCGGCTGCGAGCTTCGCGGTCAGCGGTGGTTGTATACTCATCCTCGTAATGACGCGTATGCCTCGTAGGATATAGTCCAGAACAAACCCTAAGAAGTCCCCTCGGGGGCTTCCACCTGCGACCCCAGGTCAGGCGGGATTACCCTGCTTGGGAGCGTGCTGAGAAAGAATGGACGCCAGTCCTT
>M02740:13:000000000-A85F6:1:1113:12446:11464, Melilotus officinalis
TTCCGTAGGTGAACCCGCGGAAGGATCATTGTCGATGCCTTACATGCAGTCCAACACGTGAATCAGTTTGAACACATTGGGGTGGGTTGAGGTGTTAACCACACCAAGACCTACCTCAGGTTCAGATGCGGACGACTCGTGCGTTCTCCTTTGTGCCAAAAAACCAAACCCCGGCGCTGAATGCGTCAAGGAATTAAAATTTTGCTCTAAGCGCACCTGCATGGCATCGGAGACGGTGTTCGTGCGGGTTACGTTTNNNNNNNNNNNNNNNNNNNNNNNNNNNNNNNNNNNNNTCTGCCTGTGTGTAACATATCGAAGCCTCCTGCCAATTTCCTTTTGATAGGTATTGTGCATGCTGGTGAATGTTGGCCTCCCGTGAGCTCTATTGTCTCATGGTTGGTTGAAAATCGAGACCTTGGTAGGGTGTGCCATGATAGATGGTGGTTGTGTGACCCACGAGAAACCAAGATCATGTGCTGCCCTATTCAATTCGGCCTCTTTTACCCATATGCGTTTTGTAAACGCTCGTGATGAGACCTCAGGTCAGGCGGGGCTACCCTCAACAATTTTAATTGCATCATTCAGCCAGTCCTT
>M02740:13:000000000-A85F6:1:1113:8199:12140, Melilotus officinalis
TTCCGTAGGTGAACCTGCGGAAGGATCATTGTCGATGCCTTACAAGCAGTCCAACACGTGAATCAGTTTGAACACATTGGGGTGGGTTGAGGTGTTAACCACACCAAGACCTACCTCAGGTTCAGAGGCGGACGACTCGTGCGGACGACTCCCAATTTCCTTTTGATAGGTATTGTGCATGCTGGTGAATGTTGGCCTCCCGTGAGCTCTATTGTCTCATGGTTGGTTGAAAATCGAGACCTTGGTAGGGTGTGCCNNNNNNNNNNNNNNNNNNNNNNNNNNNNNNNNNNNNAAGGTTCAGAGGCGGACGACTCGTGCGGACGACTCCCAATTTCCTTTTGATAGGTATTGTGCATGCTGGTGAATGTTGGCCTCCCGTGAGCTCTATTGTCTCATGGTTGGTTGAAAATCGAGACCTTGGTAGGGTGTGCCATGATAGATGGTGGTTGTGTGACCCACGAGAAACCAAGATCATGTGCTGCCCTATTCAATTCGGCCTCCTTTACCCATATGCGTTTTGTAAACGCTCGTGATGAGACCTCAGGTCAGGCGGGGCTACCCAGAAGGCGGTTCCTGAATGAACCCCAGTCCTT
>M02740:13:000000000-A85F6:1:1113:7734:12229, Dothioraceae
TTCCGTAGGTGAACCTGCGGAAGGATCATTAAAGAGATAGGGTCTTCACGGCCCGACCTCCAACCCTCTGTTGTTAAAACTACCTTGTTGCTTTGGCGGGACCGTCTCGGTCTCCGAGCGCACTAACCTTCGGGTTGGTGAGTGCCCGCCAGAGTCCAACCAAACTCTTGTATTAAACCAGTCGTCTGAGTATAAAATTTTAATTAAATTAAAACTTTCAACAACGGATCTCTTGGTTCTCGCATCGATGAAGAACNNNNNNNNNNNNNNNNNNNNNNNNNNNNNNNNNNNNNTTCAGTGAATCATCGAATCTTTGAACGCACATTGCGCCCCTTGGTATTCCGAGGGGCATGCCTGTTCGAGCGTCATTACACCACTCAAGCATCGCTTGGTATTGGGAACGGTCCGTCGAAAGGCGGGCCTTCCTCGAAGACCTCGGCGGGGTTCAACCAACTTCGGGCGTAGTAGAGTTAAATCGAACGTCTTATAAGCTTGGTCGGATCTCATTGCCGTTAAACCTTTTAAATTTTCTAGGTTGACCTCGGATCAGGTAGGGATACCCATAAACATCATAGGCAGTCGGGACCAGTCCTT
>M02740:13:000000000-A85F6:1:1113:6613:12350, Asteraceae
TTCCGTAGGTGAACCTGCGGAAGGATCATTGTCGAAACCTGCATAGCAGAACAACTTGTGAACAAGTACTTACAACATGGCTTTTCGAGCATCAGGCCTTTGGTTTGAGACTTGTGAAGCCTTGTCGTCATGTGTTCGTGGTTTCCTTGTAAGAGGATCATGGGCATTATGTCGGCACAAGAACAAACCTCCGGCACGGTATGTGCCAAGGAATTTCAAACTTAAGATGGCTAGTGCAATGATGCCCCGTTTACGGNNNNNNNNNNNNNNNNNNNNNNNNNNNNNNNNNNNNGCCTGGGCGTCACGCATCGCGTAGCCCCAGACCACGCCTCCCCAATGGGGATGCGTTCGTCTGGGGCGGAGAATGGTCTCCCGTGTCGTCGGCGCGGTTGGCCTAAAAAGGAGTCCCCTTCGACGGACGCACGGCTAGTGGTGGTTGTTAAGGCCTTCGTATCGAGCCGTGTGTCGTTAGCCGTAAGGGAAGCGCTCTCTAAAGACCCTAACGTGTCGTCTTGTGACGACGCTTCGACCGCGACCCCAGGTCAGGCGGGACTACCCTTAGAGCGCATGACAAGTAAAGGACGCCAGTCCTT
>M02740:13:000000000-A85F6:1:1113:22173:12390, Helenium autumnale
TTCCGTAGGTGAACCTGCGGAAGGATCATTGTCGAAACCTGCATAGCAGAACAACTTGTGAACAAGTACTTACAACATGGCTTTTCGAGCATCAGGCCTTTGGTTTGAGACTTGTGAAGCCTTGTCGTCATGTGTTCGTGGTTTCCTTGTAAGAGGATCATGGGCATTATGTCGGCACAAGAACAAACCTCCGGCACGGTATGTGCCAAGGAATTTCAAACTTAAGATGGCTAGTGCAATGATTGCCCCGTTTACGNNNNNNNNNNNNNNNNNNNNNNNNNNNNNNNNNNNNNTCACTCATCACAACGCCCCTACCAAACTTCCTATCTAGGGATCTATGCGGTAGGGGGCGGGGATTGGTCTCCTGTGCTTGTTGTTTGGTTGACCTAAATATGGGTTCCTTCAAGATGGACACATGATTAGTGGTGGTTGATAACACAGTCGTCTTGTGTTGTGTGTTGTGATCTTGGAGGGATTAACTCTTTGAGCACCCTGTCGTGTTGTCTTATGATGATGCATCGATCGCGACCCCAGGTCAGGCGGGACTACCCAACCGGAGTAGTTGAAATGGTAATAAGACGACCACCAGTCCTT
>M02740:13:000000000-A85F6:1:1113:4524:13178, Taraxacum
TTCCGTAGGTGAACCTGCGGAAGGATCATTGTCGAACCCTGCAAGGCAGAACGACCTGTGAACACGTAAATACAACTGGGTGATGGGGAGATGGATCTTGGTTCTGATCCTCAACACCTTCTAGCGTGCCTGCATGCTTTCTCTTTTGGGCTATCATGCATGTATTGTTGGAATTTAACAAAACCCCGGCACGGCATGTGCCAAGGAAAACAATAAACGAGAAGGACTCGACCTGAGTTTAAGCATATCAATAAGCNNNNNNNNNNNNNNNNNNNNNNNNNNNNNNNNNNNNNATCATTTAGAGGAAGGAAAAGTCGTAACAAGGTTTCCGTAGGTGAACCGGCGGAAGGATCATTGTCGAACCCTGCAAGGCAGAACGACCTGTGAACACGTAAATACAACTGGGTGATGGGGAGATGGATCTTGGTTCTGATCCTCAACACCTTCTAGCGTGCCTGCATGCTTTCTCTTTTGGGCTATCATGCATGTATTGTTGGAATTTAACAAAACCCCGGCACGGCATGTGCCAAGGAAAACAATAAACGAGAAGGACTCGACACCGCCTTCTGGTGATTTGCAAGAACACCAGTCCTT
>M02740:13:000000000-A85F6:1:1113:10844:13188, Melilotus officinalis
TAACCACACCAAGACCTACCTCAGGTTCAGAGGCGGACGACTCGTGCGTTCTCCTTTGTGCCAAAAAACCAAACCCCGGCGCTGAATGCGTCAAGGAATTAAAATTTTGCTCTGAGCGCACCTGCATGGCATCGGAGACGGTGTTCGTGCGGGTTACGTTTTGACACATTATATAGAATGACTCTCGGCAACGGATATCTAGGCTCTTGCATCGGTGAAGAACGTAGCGAAATGCGATACTTGGTGTGAATTGCAGNNNNNNNNNNNNNNNNNNNNNNNNNNNNNNNNNNNNTGGGTGTCAAATATCGAAGCCTCCTGCCAATTTCCTTTTGATAGGTATTGTGCATGCTGGTGAATGTTGGCCTCCCGTGAGCTCTATTGTCTCATGGTTGGTTGAAAATCGAGACCTTGGTAGGGTGTGCCATGATAGATGGTGGTTGTGTGACCCACGAGAAACCAAGATCATGTGCTGCCCTATTCAATTCGGCCTCTTTTACCCATATGCGTTTTGTAAACGCTCGTGATGAGACCTCAGGTCAGGCGGGGCTACCCAAACATACGAAGGCGCATAACGATACCACTGACCAGTCCTT
>M02740:13:000000000-A85F6:1:1113:4537:13189, Taraxacum
TTCCGTAGGTGAACCTGCGGAAGGATCATTGTCGAACCCTGCAAGGCAGAACGACCTGTGAACACGTAAATACAACTGGGTGATGGGGAGATGGATCTTGGTTCTGATCCTCAACACCTTCTAGCGTGCCTGCATGCTTTCTCTTTTGGGCTATCATGCATGTATTGTTGGAATTTAACAAAACCCCGGCACGGCATGTGCCAAGGAAAACAATAAACGAGAAGGACTCGACCTGAGTTTAAGCATATCAATAAGCNNNNNNNNNNNNNNNNNNNNNNNNNNNNNNNNNNNNNATTTAGAGGAAGGAAAAGTCGTAACAAGGTTTCCGTAGGTGAACCTGCGGAAGGATCATTGTCGAACCCTGCAAGGCAGAACGACCTGTGAACACGTAAATACAACTGGGTGATGGGGAGATGGATCTTGGTTCTGATCCTCAACACCTTCTAGCGTGCCTGCATGCTTTCTCTTTTGGGCTATCATGCATGTATTGTTGGAATTTAACAAAACCCCGGCACGGCATGTGCCAAGGAAAACAATAAACGAGAAGGACTCGAAACATACGAAGGCGCATAACGATACCACTGACCAGTCCTT
>M02740:13:000000000-A85F6:1:1113:21201:14349
TTCCGTAGGTGAACCTGCGGAAGGATCATTGTCGTGACCCTAACAAAAATAGACTGTGAATATGTCATCCAAGCCGTCGGGTGACGGTGCTAGCACCGTCTCTCGGCATAGGCCACTTCCCTTCTGACGGAGGGGATGTGGCCCAAAAGAACCCACGGCGTCGTATGGCGTCAAGGAACACTATGTTGCATGCTCAGGGCCACGATCGGCGTGCTGAACGAGCCCTGCGCTGCTATGCTACCTGAATGTATAAGACNNNNNNNNNNNNNNNNNNNNNNNNNNNNNNNNNNNNTGGGCGTCACGCATCGCGTCGCCCCCCACAGTTCTCCGCAAAGGGAACTTGTGTTTTGGGGGCGGATATTGGTCTCCCGTGCTCATTGCGTGGTTGGCCGAAATAGGAGTCCCTTCGATGGACGCACGAACTAGTGGTGGTCGTAAAAACCCTCGTCTTTTGTTTCGTGCCGTTAGTCGCAAGGGAAACTCTTAGAAAACCCCAACGTGTCGTCTTGACGACGCTTCGACCGCGACCCCAGGTCAGGCGGGACTACCCTTCTTGGTCAGTATGCAAATTAGCATAAGCAGCGCCAGTCCTT
>M02740:13:000000000-A85F6:1:1113:27324:14741, Penicillium
TTCCGTAGGTGAACCTGCGGAAGGATCATTACCGAGTGAGGGCCCTCTGGGTCCAACCTCCCACCCATGTTTATTGTACCTTGTTGCTTCGGCGGGCCCGCCTCACGGCCGCCGGGGGGCTTCTGCCCTCTGGCCCGCGCCCGCCGAAGACACCATTGAACACTGTCTGAAGATTGCAGTCTGAGCAATTAGCTAAATAAGTTAAAACTTTCAACAACGGATCTCTTGGTTCCGGCATCGATGAAGAACGCAGCGANNNNNNNNNNNNNNNNNNNNNNNNNNNNNNNNNNNNNAGTGAATCATCGCGTCTTTGAACGCATATTGCGCCCCTTGGTATTCCGGGGGGCATGCCTGTCCCGGCGTCATTGCTGCCCTCAAGCACGGCTTGTGTGTTGGGCCCCGTCCTCCTTCCCGGGGGACGGGCCCGAAAGGCAGCGGCGGAACCGCGTCCGGTCCTCGAGCGTATGGGGCTTTGTCACCCGCTCTTGTAGGCCCGGCCGGCGCTTGCCGACAACCATCAATCTTTTTTCAGGTTGACCTCGGATCAGGTAGGGATACCCAATGCAACTGGACAATCAATTGTTCCCAGTCCTT
>M02740:13:000000000-A85F6:1:1113:15227:15125, Fabaceae
TTCCGTAGGTGAACCTGCGGAAGGATCATTGTCGATGCCTTACATGCAGTCCAACACGTGAATCAGTTTGAACACATTGGGGTGGGTTGAGGTGTTAACCACACCAAGACCTACCTCAGGTTCAGAGGCGGACGACTCGTGCGTTCTCCTTTGTGCCAAAAAACCAAACCCCGGCGCTGAATGCGTCAAGGAATTAAAATTTTGCTCTGAGCGCACCTGCATGGCATCGGAGACGGTGTTCGTGCGGGTTACGTTTNNNNNNNNNNNNNNNNNNNNNNNNNNNNNNNNNNNNNGCCTGCCTGGGTGTCACAAATCGTTTCCCCAAAGCAAACATGTAACAATGTTGCTGCGCGGGGTGTATGCTGACCTCCCGCGAGCACCCGCCTCGTGGTTGGTTGAAATCTGGGTTCATGGCCGACTTCGCCGTGATAAAATGGTGGATGAGCCACGCTCGAGACCAATCACGTGCGAGCCGGTCAGTTCTGGACCCATCGACGACCCTTTGCGTGCACGCACGCTCCCAACGAGACCTCAGGTCAGGCGGGGCTACCCATCCTCAAGTAAGGGGCCGAAAAAAATTAAAATCCAGTCCTT
>M02740:13:000000000-A85F6:1:1113:7459:15213, Anemone canadensis
TTCCGTAGGTGAACCTGCGGAAGGATCATTGTCGATACCTGCTCAGCAGAACGACCTGCGAACACGTGAAAAAAACCACAAGCCGGGGAACGGGACGCGGCAACCCAACAGCTGCCTCCGCACCGCAAACCGGCAAAAAATAAAATCCGGCGCAACAGGCGTCAAGGAAAACTTACCGGAAACAAGGGGTCATCCCGTAACAAGGAAGACACCCAGAATCCGAATACTGAAACGACTCTCGGCAACGGATATCTCGNNNNNNNNNNNNNNNNNNNNNNNNNNNNNNNNNNNNGGCACGCCTGCCTGGGCGTCACACACAGCGTCTCCCCCCACCAATCTCATTTGATGGGGGAAGGAGATTGGCCCCCCGAGCCACAAGGCCACGGTCGGCCCAAATGTTGGTCCTCGGCTGCGAGCTTCGCGGTCAGCGGTGGTTGTATACTCATCCTCGTAATGACGCGTATGCCTCGTAGGACATAGGCCAGAACAAACCCTAAGAAGTCCCCTCAGGGGCTTCCACCTGCGACCCCAGGTCAGGCGGGATTACCCATGAAGAAAAATGGCAACTTGCCGCCCTCAGTCTCCCAGTCCTT
>M02740:13:000000000-A85F6:1:1113:4938:15554
TTCCGTAGGTGAACCTGCGGAAGGATCATTGTCGATGCCTTACAAGCAGTCCAACACGTGAATCAGTTTGAACACATTGGGGTGGGTTGAGGTGTTAACCACACCAAGACCTACCTCAGGTTCAGAGGCGGACGACTCGTGCGTTCTCCTTTGTGCCAAAAAACCAAACCCCGGCGCTGAATGCGTCAAGGAATTAAAATTTTGCTCTAAGCGCACCTGCATGGCATCGGAGACGGTGTTCGTGCGGGTTACGTTTNNNNNNNNNNNNNNNNNNNNNNNNNNNNNNNNNNNNNGCCTGGGCGTCACGCATCGCGTCTCCCCCCACCCACCTTCAGTGGGAGGGGCGGAGGATGATGGCCTCCCATGCCTCACCGGGTGTGGATGGCCTAAATACGGAGCCCCCGGTTATGAAGTGCCGCGGCATAGGTGAGATACAAGGCCTAGCCTAGGATACATCGGAGTCGTGCACTTTTTAGCTTTTGAGGACTCGCAGGACCCTAAGTTTGTTTGCCCATTGGGGCATCAAAACCGTTGCGACCCCAGGTCAGGCGGGGCTACCCAAAAGAGCTTACTAAAATGCTGCTACCAGTCCTT
>M02740:13:000000000-A85F6:1:1113:4591:16083, Asteraceae
TTCCGTAGGTGAACCTGCGGAAGGATCATTGTCGAAGCCTGCACAGCAGAACGACCCGTGGACACGTAATCACAGCCGGGCGTCGAGGGGGTCGGGCGTGAGCCCGGTGCCTGCGATGCCTCGTCAGCGTGCGTCTGCGATGCCCCGTTTTGAGGCGTCGTGGATGTTGCGTCGGCACCTAAACAAACCCCGGCACGGCATGTGCCAAGGAAAACAAAACATAGGAAGGGCGCGTCCCGTGTTGCCCCGTTCGCGGNNNNNNNNNNNNNNNNNNNNNNNNNNNNNNNNNNNNCTGGGCGTCACGCATCACAACTCCCCCACCAAACTTCCTATCTAGGGATCTATGCGGTAGGGGGCGGAGATTGGTATCCTGTGCTTGTTGTGGGGTTGACCTAAATATGGGTTCCTTCAAGATGGACACATGATTAGTGGTGGTTGATAACACAGTGGTCTTGTGTTGTGTGTTATGATCTTGGAGGGATTAACTCTTTGAGCACCCTGTCGCGTTGTCTTATGATGATGCATCGACCGCGACCCCAGGTCAGGCGGGACTACCCTAAAAAAGCCTCCAAGATTTGGAGGCACCAGTCCTT
>M02740:13:000000000-A85F6:1:1113:21616:16161, Phoma herbarum
TTCCGTAGGTGAACCTGCGGAAGGATCATTACCTAGAGTTTGTGGGCTTTGCCTGCTATCTCTTACCCATGTCTTTTGAGTACTTACGTTTCCTCGGTGGGTTCGCCCGCCGATTGGACAATTTAAACCCTTTGCAGTTGCAATCAGCGTCTGAAAAACATAATAGTTACAACTTTCAACAACGGATCTCTTGGTTCTGGCATCGATGAAGAACGCAGCGAAATGCGATAAGTAGTGTGAATTGCAGAATTCAGTGNNNNNNNNNNNNNNNNNNNNNNNNNNNNNNNNNNNNAGTTAATCATCGAATCTTTGAACGCACTTTGCGCCCCTTGGTATTCCATGGGGCATGCCTGTTCGAGCGTCATTTGTACCCTCAAGCTTTGCTTGGTGTTGGGCGTCTTGTCCCGCGTTTGCGTGTGGACTCGCCTTAAAGCGATTGGCAGCCGGCATATTGGCCTTGGAGCGCAGCACAATTTGCGTTTCTAGTCATGAATGTTGGCGTCCATTAAGCCTATAACATTTGCTCTTGACCTCGGATCAGGTAGGGATACCCCAGCGATAACCGGAGTAGTTGAAATGGTAATCCAGTCCTT
>M02740:13:000000000-A85F6:1:1113:6887:16910, Ascosphaera apis
TTCCGTAGGTGAACCTGCGGAAGGATCATTAATGTGTGTCTGTGCGGCTAGGTGCCCCTAAACAAGGCCCTGCCGCGCACTCCCACCCTTGTCTACCTTACCTGTTGCTTCGGCGGGCCTGCGGGTTCTCGCGAGCCTGCTGCCGGAGGGGTTAGTTCCCCCCTGGCTAGCGTCCGCCGAAGATAAACGAACTCCAGTCGAAGATTGAAGTCTGAAGAAAATTGATAAATAAATCAAAACTTTCAACAACGGATCTNNNNNNNNNNNNNNNNNNNNNNNNNNNNNNNNNNNNNAATCTTTGAACGCACATTGCGCCCTCTGGTATTCCGGGGGGCAGGCCTGTCCGAGCGTCATTGCAACCCTCAAGCACGGCTTGTGTGTTGGGCGAGCGTCCCGTCTTAGGAGGGACGCGCCCGAAAGGCAGTGACGGCGTCGTGTTCCGGTGCCCGAGCGTATGGGGCTTTGTCTTTCGCTCTAGTGGCCTGGCCGACTGTCCGGTCTAACCATCATTTACTACTAGTGGTTGACCTCGGATCAGGTAGGGTTACCCTTGAGGATAAATTATAATTAGGGATTTTATTGGTACCAGTCCTT
>M02740:13:000000000-A85F6:1:1113:9182:17936, Solidago
TTCCGTAGGTGAACCTGCGGAAGGATCATTGTCGAAGCCTGCAAAGCAAAACGACCCGTGAACATGTTATAACAACCATGCCAGGATGGGTCGGACGTCAGTTCGATTCTCATGGCACACCGTTGATGTGCGGCCTCGATGGCCTTTTGGGTCTTCTTGGTCGTTGATTTGACGTAACAAAACCCCGGCACGGGATGTGCCAAGGAAATTTAAATTGAAGAATTGCCTGTTCCATGATGTCCCGTTTGCGGTGTGCNNNNNNNNNNNNNNNNNNNNNNNNNNNNNNNNNNNNNTGCCTGGGCGTCACGCATCGCGTCTCTCCCACCAACCTTCCTTTAGGATGCTTGGCTGGGGGCGAATATTGGTCTCCCGTTTTTCATCGAGCGGTTGGCCAAAATAAGAGTCCCTGTTGACGGGCGCACGACTAGTGGTGGTTGACAAAACCCGGAATTCAGTGGCGTGTCTCGTCAAAAGGGTGCATCTTAACAGACCCAACGCGTTGTCATGAATCAATGCTTCGACCGCGACCCCAGGTCAGGCGGGACTACCCTGCAATGAAGAAAACCACCATTACCAGCATTAACCCCAGTCCTT
>M02740:13:000000000-A85F6:1:1113:6384:18543, Melilotus officinalis
TTCCGTAGGTGAACCTGCGGAAGGATCATTGTCGATGCCTTACAAGCAGTCCAACACGTGAATCAGTTTGAACACATTGGGGTGGGTTGAGGTGTTAACCACACCAAGACCTACCTCAGGTTCAGAGGCGGACGACTCGTGCGTTCTCCTTTGTGCCAAAAAACCAAACCCCGGCGCTGAATGATGAGACCTCAGGTCAGGCGGGGCTACCCGCTGCATTTAAGCATATCAATAAGCGGAGGAACGGTCTCTTATANNNNNNNNNNNNNNNNNNNNNNNNNNNNNNNNNNNNAAGAGACAGACCTTATCATTTAGAGGAAGGAGAAGTCGTAACAAGGTTTCCGTAGGTGAACCTGCGGAAGGATCATTGTCGATGCCTTACAAGCAGTCCAACACGTGAATCAGTTTGAACACATTGGGGTGGGATGAGGTGTGAAACACACCAAGACCTACCACAGGTTCAGAGGCGGACGACTAGTGCGTTATCATATGTGCCAAAAAACAAAACCCCGGAGCAGAATGATGAGACAGCAGGTCGGGCGGGACTACCCAAAGAAATGACTCGCAAGGTTAGTGCTGAGGTTCCAGTCCTT
>M02740:13:000000000-A85F6:1:1113:15607:18965
TTCCGTAGGTGAACCTGCGGAAGGATCATTGTCGTGACCCTGACCAAAACAGACCGCGCACGCGTTATCTACCTTGCCGGCGGCGGCACTGTCCGTCGCTTGGCCAAAGTCCTCGATAACCTTCTCCTCTCGGAGAGGGGGCCTCGGGGTAAAAGAACCCACGGCGCCAAAGGCGTCAAGGAACACTGTGCCTTACTCGGGGATGCGGCTGGCTTGCTAGCCGCCCCCCGTGTTGCAATGCTATTTAATCCACACGNNNNNNNNNNNNNNNNNNNNNNNNNNNNNNNNNNNNTGCCTGGGCGTCACGCATCGCGGCGNNNNNNNNNNNNGCGTCCCGCAAGGGTCGCGGGCGGCGGGGGGTGCGGACAATGGCCTCCCGTGCCCCCGGGCGCGGCTGGCCTAAAATCAAGTCCCCGGCGGCGGACGTCACGACGAGTGGTGGTCGAAAATTTCCTCTTATCACGTCGTGCGGTTCCCCGTCGCTCGGGCGACCAAGTGACCCTGACGCGTCGTCGTCCGATGGCGCTCCGACCGCGACCCCAGGTCAGGCGGGATTACCCAATTAAAATTGTTGACGCCTCAATCCAGTCCTT
>M02740:13:000000000-A85F6:1:1113:3251:19100, Ascosphaera apis
TTCCGTAGGTGAACCTGCGGAAGGATCATTAATGTGTGTCTGTGCGGCTAGGTGCCCCTAAACAAGGCCCTGCCGCGCACTCCCACCCTTGTCTACCTTACCTGTTGCTTCGGCGGGCCTGCGGGTTCTCGCGAGCCTGCTGCCGGAGGGGTTAGTTCCCCCCTGGCTAGCGTCCGCCGAAGATAAACGAACTCCAGTCGAAGATTGAAGTCTGAAGAAAATTGATAAATAAATCAAAACTTTCAACAACGGATCTNNNNNNNNNNNNNNNNNNNNNNNNNNNNNNNNNNNNNATCTTTGAACGCACATTGCGCCTTCTGGTATTCCGGGGGGCATGCCTGTCCGGGCGTCATTGCAACCCTCAAGCACGGCTTGTGTGTTGGGCGATCGTCCCGTCTTAGGAGGGACGCGCCCGAAAGGCAGTGACGGCGTCGTGTTCCGGTGCCCGAGCGTATGGGGCTTTGTCTTTCGCTCTAGTGGACTGGCCGACTGTCCGGTCTAACCATCATTTACTTCTAGTGGTTGACCTCGGATCAGGTAGGGTTACCCTTCTGTGCCGCGTTTCTTTGTTCCTGAGCATGGCACCCAGTCCTT
>M02740:13:000000000-A85F6:1:1113:26788:21429, Trifolium
CTTCTCCTTTCTCTTCCTTCTCCCTCTTACCCCTTTTTCCTTCTTTTAACCTGCTGAAGGATCATTGTTGATGCCTTACATGCAGACCAACACGTGAATCAGTTTGAACACATAGGGTTGGTTTGAGGTGTTCAACACCTCGGCTTGCCTCTGGTTCGGAGGAGGACGATGTTGTGCGTTCTCCTTTGTGCCAAAACACAAACCCCGACGCTGAATGCGTCAAGGAATTTAAAATTTGCTCTGAGCGCACCTGCATGGCACCGGAGACGGTTTTCGTGCTGGTTGTGNNNNNNNNNNNNNNNNNNNNNNNNNNNNNNAGCCTCTAGCCAATTGCCTATATTGATAGGGGTATTGTGCAGGGGGAATGTTGGCCTCCCGTGAGCTCTATTGCCGCATGGTTAGTTGAAAATCGAGACCTTGGTAGGGTGTGCCATCATAGGTGGTGACTGAGTTACGCACGAGACCGAGTAAGTCATGTGCTGCTCTATTGAATTTAGGTCTCTTTTACCCACAGGCGTTTTGTAACGCTCGTGATGAGACCTCAGGTCAGGCGGGGCTACACCCCTCGGCAGCAAGAACCATACGACCAATATCGCTTCGCTTGGTCAACCAGTCCTT
>M02740:13:000000000-A85F6:1:1113:10241:22806, Helenium autumnale
TTCCGTAGGTGAACCTGCGGAAGGATCATTGTCGAAACCTGCATAGCAGAACAACTTGTGAACAAGTACTTACAACATGGCTTTTCGAGCATCAGGCCTTTGGTTTGAGACTTGTGAAGCCTTGTCGTCATGTGTTCGTGGTTTCCTTGTAAGAGGATCATGGGCATTATGTCGGCACAAGAACAAACCCCCGGCACGGTATGTGCCAAGGAATTTCAAACTTAAGATGGCTAGTGCAATGATGCCCCGTTTACGGNNNNNNNNNNNNNNNNNNNNNNNNNNNNNNNNNNNNCGGGCGTCACGCGTCACAACGCCCCCCCCAATCTCCCTATCTTGGGATGTATGTGGTAGGGGGCGGAGATTGGTCTCCTGTGCTTGTTGTGTGGTTGACCTAAATATGGGTTCCTTCAAGATGGACACATGATTAGTGGTGGTTGATAACATAGTCGTCTCGTGTTGTGTGTTATGATCTTGGAGGGATTAACTCTTTGAGCACCCTGTCGTGTTGTCTTATGATGATGCATCGATCGCGACCCCAGGTCAGGCGGGACTACCCCATGATTCACACGCCGACTGCTATAACACCAGTCCTT
>M02740:13:000000000-A85F6:1:1114:5757:5636, Candida orthopsilosis
TTCCGTAGGTGAACCTGCGGAAGGATCATTACAGAATGAAAGTGCTTAACTGCANNNNNNNNNNNNNNNNNNNNNNNNNNNNNNNGAAAACTTTGCTTTGGTGGGCCCATGGCCTGCCAGAGATTAAACTCAACCAAATTTTTATTTAAGTCACCTGATTAACTAATAGTCAAAACTTTCAGCAACGGATCTCTTGGTTCTCGCATCGATGAAGAACGCATCGAAATGCGATAAGTAATATGAATTGCAGATATTCNNNNNNNNNNNNNNNNNNNNNNNNNNNNNNNNNNNNAAACGCATCGAAATGCGATAAGTAATATGAATTGCAGATATTCGTGAATAATCGAATCTTTGAACGCACATTGCGCCCTTTGGTATTCCAAAGGGCATGCCTGTTTGAGCGTCATTTCTCCCTCAAACCTTCGGGTTTGGTGTTGAGCGATACGCTGGGTTTGCTTGAAAGAAAGGCGGAGTATAAACTAATGGATAGGTTTTTTTCCACTCATTGGTACAAACTCCAAAATTCTTCCAAATTCGACCTCAAATCAGGTAGGACTACCCATATGCACAACATGAGATGCTTGCTAGTCCTT
>M02740:13:000000000-A85F6:1:1114:25902:7623, Solidago
TTCCGTAGGTGAACCTGCGGAAGGATCATTGTCGAAGCCTGCAAAGCAGAACGACCCGTGAACATGTTATAACAACCATGCCAGGATGGGTCGGACGTCAGTTCGATTCTCATGGCACACCGTTGATGTGCGGCCTCGATGGCCTTTTGGGTCTTCTTGGTCGTTGCTTTGACGTAACAAAACCCCGGCACGGGATGTGCCAAGGAAATTTAAATTGAAGAATTGCCTGTTCCATGATGTCCCGTTTGCGGTGTGCNNNNNNNNNNNNNNNNNNNNNNNNNNNNNNNNNNNNNTGCCTGGGCGTCACGCATCGCGTCGCTCCCACCACCCTTCCTTTAGGATGCTTGGCTGGGGGCGGATACTGGTCTCCCGTTTGTCATCGAGCGGTTGGCCAAAATAAGAGTCTCTGTTGACGGGCGCACGACTAGTGGTGGTTGACAAAACCCGGAATTCAGTTGCGTGTCTCGTCAAAAGGGTGCATCTTAACAGACCCAACGCGTTGTCGTGAATCAATGCTTCGACCGCGACCCCAGGTCAGGCGGGACTACCCTATTGCCCGGCGTACGGGGAAGGACGTCAATAGTCACAGTCCTT
>M02740:13:000000000-A85F6:1:1114:23697:8077, Melilotus officinalis
TTCCGTAGGTGAACCTGCGGAAGGATCATTGTCGATGCCTTACAAGCAGTCCAACACGTGAATCAGTTTGAACACATTGGGGTGGGTTGAGGTGTTCATCACACCAAGACCTACCTCAGGTTCAGAGGCGGACGACTCGTGCGTTCTCCTTTGTGCCAAAAAACCAAACCCCGGCGCTGAATGCTGAGACCTCAGGTCAGGCGGGGCTACCCGCTGAATTTAAGCATATCAATAAGCGGAGGAACTGTCTCTTCTANNNNNNNNNNNNNNNNNNNNNNNNNNNNNNNNNNNNGTGTATAAGAGCAGACCTTATCATTTAGAGGAAGTAAAAATCGTAACAAGGTTTCCGTAGGTGAACCTGCGGAAGGATCATTGTCGATGCCTTACAAGCAGTCCAACACGTGAATCAGTTTGAACACATTGGGGTGGGTTGAGGTGTTAACCACACCAAGACCTACCTCAGGTTCAGAGGCGGACGACTCGTGCGTTCTCCTTTGTGCCAAAAAACCAAACCCCGGCGCTGAATGATGAGACCTCAGGTCAGGCGGGGCTACCCTCAGTTGTAGCCGATGTGGTAGAAGTGACCCGTCCTT
>M02740:13:000000000-A85F6:1:1114:5793:8341, Melilotus officinalis
TTCCGTAGGTGAACCTGCGGAAGGATCATTGTCGATGCCTTACAAGCAGTCCAACACGTGAATCAGTTTGAACACATTGGGGTGGGTTGAGGTGTTAACCACACCAAGACCTACCTCAGGTTCAGAGGCGGACGACTCGTGCGTTCTCCTTTGTGCCAAAAAACCAAACCCCGGCGCTGAATGATGAGACCTCAGGTCAGGCGGGGCTACCCGCTGAATTTAAGCATATCAATAAGCGGAGGAACTGTCCCTTATANNNNNNNNNNNNNNNNNNNNNNNNNNNNNNNNNNNNTGTATAAGAGACAGACCTTATCATTTAGAGGAAGGAGAAATCGTAACAAGGTTTCCGTAGGTGAACCTGCGGAAGGATCATTGTCGATGCCTTACAAGCAGTCCAACACGTGAATCAGTTTGAACACATTGGGGTGGGTTGAGGTGTTAACCACACCAAGACCTACCTCAGGTTCAGAGGCGGACGACTCGTGCGTTCTCCTTTGTGCCAAAAAACCAAACCCCGGCGCTGAATGATGAGACCTCAGGTCAGGCGGGGCTACCCAACTATCAAGCATCATCTTGATTAAGCTCATGTCCTT
>M02740:13:000000000-A85F6:1:1114:8913:9114, Artemisia absinthium
TTCCGTAGGTGAACCTGCGGAAGGATCATTGTCGAACCCTGCAAAGCAGAACGACCCGTGAACACGTAAAAACAACCAGCGTCGATTGGATCAGGCGCTTGTTTGATCCTGTCGACGCTTTGTCGACGCGCATTCACTCGGTTTCTTTTGGACCTTGTGAGTGTGTCGTTGGCGCATTAACAACCCCCGGCACAATGTGTGCCAAGGAAAACTAAACTCTAGAAGGCTCGTTTTCATGTTGCACCCGTTCGCGGTGNNNNNNNNNNNNNNNNNNNNNNNNNNNNNNNNNNNNNTGCATGGGCGGCACGCATCGCGTCGCCCCCCACAGTTCTCCGCAAAGGGAACTTGTGTTTTGGGGGCGGATATTGGTCTCCCGTGCTCATGGCGTGGTTGGCCGAAATAGGAGTCCCTTCGATGGACGCACGAACTAGTGGTGGTCGTAAAAACCCTCGTCTTTTGTTTCGTGCCGTTAGTCGCAAGGGAAACTCTTAGGAAACCCCAACGTGTCGTCGTGACGACGCTTCGACCGCGACCCCAGGTCAGGCGGGACTACCCTTACCGCTTCGGCGTTATAACCTCACACTCAATGTCCTT
>M02740:13:000000000-A85F6:1:1114:13290:9694, Asteraceae
TTCCGTAGGTGAACCTGCGGAAGGATCATTGTCGAACCCTGCAAAGCAGAACGACCTGTGAACATGTAAATACAACTTGGTGCTGTTGTGATGGGCCTTAGGTTTTGATCAGCAACACCATCCGGTGTGTTTCTATGGTATCTCTTTTGTTGTGCCATGGATGTCCCACTGGACCATAACAAACCCCGGCACGGCATGTGCCAAGGAAAACGAAATACGAGAAGGTATCTACTTGATTTGCCCCGTTTTGCGGTGTNNNNNNNNNNNNNNNNNNNNNNNNNNNNNNNNNNNNNCACGTATCACGTCGCCCCCACCAAACGTCCCTTCTAGGGGTGTCTTTGGTTGGGGCGGAGATTGGTCTCCCGTGCCCATGGTGTGGTTGGCCTAAATAGGAGTCTCATCAAGAGGGACGCACGACTAGTGGTGGTTGATAACACAGTCGTCTCGTGTCGTGCGTTTTCATTCTTAGGTGTAGATACTCTTAAATGACCCAAACGCGTTGTCTTGCGATGATGCTTCGATCGCGACCCCAGGTCAGGCGGGACTACCCAAGAAGGGGAAGAAGAGAAAGAAGAGAGTCATTTCTTTGTCCTT
>M02740:13:000000000-A85F6:1:1114:4145:9949, Heliantheae
TTCCGTAGGTGAACCTGCGGAAGGATCATTGTCGAACCCTGCACAGCAGAACGACCCGTGAACAAGTAAAAACACTGGCCGAGCGCGGACCGAAGCTTATGTTTTGATCCTAGTGAGGCCTTGTCGGCGTGTGTCTATGCTTGCACCATACATTTGGTGCATCATGGATTTCACGTAGACGCAATAACAAACCCCCGGCACGGTACGTGCCAAGGAAAACTAAAATTAAAGGGCCCATGCTATTGCGCCCCGTTCGNNNNNNNNNNNNNNNNNNNNNNNNNNNNNNNNNNNNNTTGCCTGGGCGTCACGTATCACGTCTCCCCCACCAACCGTCCCTTCTTGGGGTGTCTTTGGTTGGGGCGGGGATTGGTCTCCCGTGCCCATGGTGTGGTTGGCCTAAATAGGAGTCTCATCAAGAGGGACGCACGACTAGTGGTGGTTGATAACACAGTCGTCTCGTGTCGTGCGTTTTCATTCTTAGGTGTAGATACTCTTAAATGACCCAAACGCGTTGTCTTGCGATGATGCTTCGATCGCGACCCCAGGTCAGGCGGGACTACCCGAAAAGTTACTGTAGCCGACGTTTTGGTCCTT
>M02740:13:000000000-A85F6:1:1114:6041:10249, Grindelia
TTCCGTAGGTGAACCTGCGGAAGGATCATTGTCGAAGCCTGCAAAGCAGAACGACCCGCGAACACGTTACAACAACCATGCTAGGATGGTTCGGGCATTTGTTCGATCCTCCTGGCATACCGTTGATGTGCGGCCTAGATGACCCTTTGGGTTACTGGTCGTTGCATTGACGTAACAAAACCCCGGCACGGGATGTGCCAAGGAAATATAAATTTAAGAATTGCCTGTTCCATGTGTCCCGTTTGCGGTGTGCTCANNNNNNNNNNNNNNNNNNNNNNNNNNNNNNNNNNNNNGGCACGTCTGCCTGGGCGTCACGCATCGCGTCGCTCCCACCAACCCCTTTGGGATGATTGGTTGGGGGCGGATATTGGTCTCCCGTTTTTCACCGAGCGGTTGGCCAAAAAAAAGAGGCCCTTTTGACAGGAACACGACTAGTGGTGGTTTTCAAAACCCAGAATTTTGTTGTGTGTCTTGTCAAGAGGGTGCATCTTAATAGACCCAACGCGTTGTCATGAGACGACGCTTCGACCGCGACCCCAGGTCAGGCGGGACTACCCGGAAGGGGGATGAGAACACGACCAGAAAACTGTCCTT
>M02740:13:000000000-A85F6:1:1114:17707:10799, Mentheae
TTCCGTAGGTGAACCTGCGGAAGGATCATTGTCGATACCTGCAAAGCAGACCGTGAACACGTAACTAACACCGCGGGCGCGGCGAGGGGCGACCCCCGCCGCGTCCCGTCTCCCGACGGCGTGCTCCCTCGGGTCACGCCGCTCGGGCTAACGAACCCCGGCGCGGAATGCGCCAAGGAAAACCAACTGAAGCGTCCGCCCCCCGGCATCCCGTTCGCGGAGCGTGCCGCGGGATCGGGCGTCTATCAAAAGTCAANNNNNNNNNNNNNNNNNNNNNNNNNNNNNNNNNNNNAGTTGCGCCCTAAGCCTTCTGGCCGAGGGCAGGTCTGCCTGGGTGTCACAAATCGTCGTCCCCCCATCCTCTCGAGGATATAGGACGGAAGCTGGTCTCCCGTGTGTTACCGCACGCGGTTGGCCAAAATCCGAGCTAAGGATGCCAGGAGCGTCTTGACATGCGGTGGTGAATTCAATCTCCTCGTCATATCGTCGGCCGTTCCGGTCCAAAAGCTCTCGATGACCCAAAGTCCTCAACGCGACCCCAGGTCAGGCGGGATCACCCCGAGGAGGAAGAGGAGCCTTGGCGTCGAGTCCTT
>M02740:13:000000000-A85F6:1:1114:11034:11449, Bassia scoparia
TTCCGTAGGTGAACCTGCGGAAGGATCATTGTCGAAACCTGCACAGCAGGTTGACTAGCCAACAAGTTTAACATGCATGGGGTGGGGGATGGCTTGACTTGTTGAGCCGCCCCTTCCCCCATGGCTTGGGGGGCATGCCTTTGGTGTGTCCCTCGGGCACAATAACGAACCCCGGCACTTCGAGTGCCAAGGAACATGAATACAGTGTGCGCTTGCACCTTGCCCGGTTATCCGGTGTGAGGATGCAGCGTGTCCANNNNNNNNNNNNNNNNNNNNNNNNNNNNNNNNNNNNGTCACGCATCGCGTCTCCCCCTACCCACCTCGTGTGGGAAGGGGGAGGAGGATGGCTTCCCGGGCCTCACCGGGCGTGGTTGGCCTAAAAAAGGAGCCTCAAGTTATGCACTGTTGCGGCAATTGGTGGTAGACAAGGCCTTGGCCTCGAATGCAATCTTGTGTCGTGCAGTACATGACAATTGTGGGCTCGTAGGACCCTGAGTTGTTCCCAATTGGAAACAAACCGTTGCGACCCCAGGTCAGGCGGGGTTACCCTCAAGCTCAAACGGCTGGTCAGTATTTTACCAATGACCGTCCTT
>M02740:13:000000000-A85F6:1:1114:21858:11589, Brassica nigra
TTCCGTAGGTGAACCTGCGGAAGGATCATTGTCGTACCCTGGAAACAGAACGACCCGAGAACGATGAAACATCACTCTCGGTGGGCCGGTCTCTTAGCTGATTCCGTGCCTGCCGATTTCCGTGGTTATGTGTTCCGTCCCCGGTTCAAGACTTCTGTCTCGGTCGGATCGTGCGCATAGCTTCCGGATTTCACCAAACCCCGGCACGAAAAGTGTCAAGGAACATGCAACTAAACAGTCTGCTTCCGCAAACCCGNNNNNNNNNNNNNNNNNNNNNNNNNNNNNNNNNNNNNGCGCCCCAAGCCTTCTGGCCGAGGGCACGTCTGCCTGGGTGTCACAAATCGTCGTCCCCCCCATCCTCTCGAGGATATGGGACGGAAGCTGGTCTCCCGTGTGTTACCGCACGCGGTTGGCCAAAATCCGAGCTAAGGGCGCCAGGAGCGTCTCGACATGCGGTGGTGAATTCAAGCCTCGTAATATCGTCGGTCGTTCCGGTCCAAAAGCTCTCGATGACCCAAAGTCCTCTACGCGACCCCAGGTCAGGCGGGATCACCCAAAGTTACTGTAGCCGACGTTTTGGCGGCGCAAGTCCTT
>M02740:13:000000000-A85F6:1:1114:14221:12641, Chenopodium
TTCCGTAGGTGAACCTGCGGAAGGATCATTGTCGAAACCTGCCCAGCAGAGCGACCAGAGAACATGTTTATCATGAACGGGGATGTGGTGAAAGCCCCATCCCTAAGCTGGGATGGTACTCCGCCTCGGTGGGGTATCTTCTCAGCACAATAACGAACCCCGGCGCGGTCTGCGCCAAGGAACATGGATACAAGTGTGCCCTTCTTCAGCTGGTTCGCCAGATGTAGAGGTGGCACCAAGTCGTATATAACATTAANNNNNNNNNNNNNNNNNNNNNNNNNNNNNNNNNNNNTGGGCATCACGCATCGCGTCTACCCCCACCCACCTTCAGTGGGAGGGGCGGAGGATGATGGCCTCCCATGCCTCACCGGGTGTGGATGGCCTAAATACGGAGCCCCCGGTTATGAAGTGCCGCGGCATAGGTGAGATACAAGGCCTAGCCTAGGATACATCGGAGTCGTGCACTTTTTAGCTTTTGAGGACTCGCAGGACCCTAAGTTTGTTTGCCCATTGGGGCATCAAAACCGTTGCGACCCCAGGTCAGGCGGGGCTACCCATTAGACATAATTTATCCTCAAGTTGAGGCTGTCCTT
>M02740:13:000000000-A85F6:1:1114:4811:12823
TTCCGTAGGTGAACCTGCGGAAGGATCATTGTCGAAACCTGCCAAGCAGAACGACCCGCGAACATGTTCCAAAATTGGGAGCGGCCTAGCCTCCTGGCTTGGACGGCCCCGCTGTTGGTTGGAATGTTGTACGGTGCTGTCCCTTGCTTCCACGCACGTGCGGCGAGCATCGCAACGTGCCCTCCTGCAGAATCCTAACCCCGGCGCAAATCGCGCCAAGGAACTCGAACGAATGAGCGTGCTCTCCCTTGGCCCGNNNNNNNNNNNNNNNNNNNNNNNNNNNNNNNNNNNNNGTCTGCCTGGGGGTCACGCCAAACACGCTCCCAACTCCCCCTCATCGGGAAGTGGGATGCGGCATGTGGCTTCCCGTCGCGCAAGTGGCGGTGGGCCGAAGATATGGCTGCCGGCGTATCATGCCGGACACAGCGCGTGGTGGGCGTACTCGCTTTACTTACCGCAGTGCATTTGGCGCGTAGTCGACGTGATGGCCTTGAAGGACCCTATAACGGAGTGCATGACACTTCGACCGCGACCCCAGGTCAGGCGGGATTACCCTGCCGTCATTGCTTATTATGTTCATGTTATAGAGTCCTT
>M02740:13:000000000-A85F6:1:1114:5768:13496, Phalaris
TTCCGTAGGTGAACCTGCGGAAGGATCATTGTCGTGAACCTGACCAAAACAGACTGTGCACGCGTCCTCTAGCCAGCCGGCGGCGGCAACGTTTGTCGCTCGGCCAAGTCCTCGACAACCTCCTCTCCTTGGAGTTGGGGCTCGGGGTAAAAGAACCTACGGCGCCTAAGGCGTCAAGGAACACTGTGCCTAGCCCGGGGTATGCGGACGGCTTGCTGTCTGCCTCCCTGTGCTGCAATGCTTTTCAATCCACACGNNNNNNNNNNNNNNNNNNNNNNNNNNNNNNNNNNNNTGCCTTGGCGTCACGCCAAACACGCTCCCAACTCCCCCTCATCGGGAAGTGGGATGCGGCATGTGGCTTCCCGTCGCGCAAGTGGCGGTGGGCCGAAGATATGGCTGCCGGCGTATCATGCCGGACACAGCGCGTGGTGGGCGTACTCGCTTTACTTACCGCAGTGCATTTGGCGCGTAGTCGACGTGATGGCCTTGAAGGACCCTATAACGGAGTGCATGACACTTCGACCGCGACCCCAGGTCAGGCGGGATTACCCTAAACCACCATTACCAGCATTAACCGTCAAACTATCGTCCTT
>M02740:13:000000000-A85F6:1:1114:27111:13855, Asteraceae
TTCCGTAGGTGAACCTGCGGAAGGATCATTGTCGAAGCCTGCAAAGCAGAACGACCCGTGAACATGTTATAACAACCATGCCAGGATGGGTCGGACGTCAGTTCGATTCTCATGGCACACCGTTGATGTGCGGCCTCGATGGCCTTTTGGGTCTTCATGGTCGTTGCTTTGACGTAACAAAACCCCGGCACGGGATGTGCCAAGGAAATTTAAATTTAAGAATTGCCTGTTCCATGATGTCCCGTTTGCGGTGTGCNNNNNNNNNNNNNNNNNNNNNNNNNNNNNNNNNNNNNACGCATCACAACGCCCCCACCAAACTTCCTATCTAGGGATGTATGTGGTAGGGGGCGGAGATTGGTCTCCTGTGCTTGTTGTGTGGTTGACCTAAATATGGGTTCCTTCAAGATGGACACATGAGTAGTGGTGGTTGATAACACAGTCGTCTTGTGTTGTGTGTTATGATCTTGGAGGGATTAACTCTTTGAGCACCCTGTCGTGTTGTCTTATGATGATGCATCGATCGCGACCCCAGGTCAGGCGGGACTACCCAAGCTCATTAGGGTTAGCCTCGGTACGGTCAGGCATCCAGTCCTT
>M02740:13:000000000-A85F6:1:1114:3871:14633, Asteraceae
TTCCGTAGGTGAACCTGCGGAAGGATCATTGTCGAAACCTGCATAGCAGAACAACTTGTGAACAAGTACTTACAACATGGCTTTTCGAGCATCAGGCCTTTGGTTTGAGACTTGTGAAGCCTTGTCGTCATGTGTTCGTGGTTTCCTTGTAAGAGGATCATGGGCATTATGTCGGCACAAGAACAAACCTCCGGCACGGTATGTGCCAAGGGATTTCAAACTTAAGATGGCTAGTGCAATGATTGCCCCGTTTACGNNNNNNNNNNNNNNNNNNNNNNNNNNNNNNNNNNNNNGCCTGGGCGTCACGCATCGCGTCGCTCCCACCAACCTTCCTTTAGGATGCTTGGCTGGGGGCGGATATTGGTCTCCCGTTTTTCATCGAGCGGTTGGCCAAAATAAGAGTCCCTGTTGACGGGCGCACGACTAGTGGTGGTTGACAAAACCCGGAATTCAGTTGCGTGTCTCGTCAAAAGGGTGCATCTTAACAGACCCAACGCGTTGTCATGAATCAATGCTTCGACCGCGACCCCAGGTCAGGCGGGACTACCCAATCATATCCATCTGAATGCAATGAAGAAAACCACCATTGTCCTT
>M02740:13:000000000-A85F6:1:1114:14860:15550, Salix
TTCCGTAGGTGAACCTGCGGAAGGATCATTGTCGAAACCTGCCCCGGCAGAACGACCCGCGAACCCGTGGCATGACAAGCTGGGCTCGGGGGGCACCTGCCCCTCGTGTCCACGCGTGCCGTGGAGGGACGCATCTGCGCCCGACACGGCTCGCCAACGAACCCCGGCGCGAGAAGCGCCAAGGAAATTGAGTACTAGGAGCACGCCCTCGTAGCCTCGGTGTCGGGGGCGCGCCTTCTTTTTGTGATAATCTGAANNNNNNNNNNNNNNNNNNNNNNNNNNNNNNNNNNNNGCACGTCTGCCTGGGTGTCACGCTTCGTCGCCCCCACGCCCCTCGGCTCACGAGGGCGGGGGCGGATACTGGTCTCCCGCGCGCTCCCGCTCGCGGTTGGCCTAAAATCGAGTCCTCGGCGACGGTCGCCACGACAAGCGGTGGTTGAGAGACCCTCGGACACGGTCGTGCGCGTGCTTGTCGCCCCGGGACCTCCCGGACCCCCGAGCATTGGCTTTCAAGGATGCTCTCGTTGCGACCCCAGGTCAGGCGGGACTACCCCTACCCTTCACGCCAGAATACGAAAGGATACCCTGTCCTT
>M02740:13:000000000-A85F6:1:1114:8150:15969, Brassica nigra
TTCCGTAGGTGAACCTGCGGAAGGATCATTGTCGTACCCTGGAAACAGAACGACCCGAGAACGATGAAACATCACTCTCGGTGGGCCGGTCTCTTAGCCGATTCCGTGCCTGCCGATTTTCCGTGGTTATGCGTTCCGTCCCCGGTTCAAGACTTCTGTCTCGGTCGGATCGTGCGCATAGCTTCCGGATTTCACCAAACCCCGGCACGAAAAGTGTCAAGGAACATGCAACTAAACAGTCTGCTTCCGCAAACCCNNNNNNNNNNNNNNNNNNNNNNNNNNNNNNNNNNNNNCAAGCCTTCTGGCCGAGGGCACTTCTGCCGGGGTGTAACAAATCGTCGTCCCCCCCATCCTCTCGAGGATATGGGACGGAAGCTGGTCTCCCGTGTGTTACCGCACGCGGTTGGCCAAAATCCGAGCTAAGGGCGCCAGGAGCGTCTCGACATGCGGTGGTGAATTCAAGCCTCGTAATATCGTCGGTCGTTCCGGTCCAAAAGCTCTCGATGACCCAAAGTCCTCAACGCGACCCCAGGTCAGGCGGGATCACCCTCTTCTCTAAACGAGATGGACGCCGTTGGCGCTCTCCGTGTCCTT
>M02740:13:000000000-A85F6:1:1114:17701:16058, Anemone canadensis
TTCCGTAGGTGAACCTGCGGAAGGATCATTGTCGATACCTGCTCAGCAGAACGACCCGCGAACACGTGAAAAAAACCACAAGCCGGGGAACGGGACGCGGCAACCTAACAGCTGCCTCCGCACCGCAAACCGGCAAAAAATAAAATCCGGCGCAACAGGCGTCAAGGAAAACTTACCGGAAACAAGGGGTCATCCCGTAACAAGGAAGACACCCAGAATCCGAATACTGAAACGACTCTCGGCAACGGATATCCCGNNNNNNNNNNNNNNNNNNNNNNNNNNNNNNNNNNNNGGGCACGCCTGCCTGGGCGTCACACACAGCGTCTCCCCCCACCAAGCTCATTTGATGGGGGAAGGAGATTGGCCCCCCGAGCCACAAGGCCACGGTCGGCCCAAATGTTGGTCCTCGGCTGCGAGCTTCGCGGTCAGCGGTGGTTGTATACTCATCCTCGTAATGACGCGTATGCCTCGTAGGACATAGGCCAGAACAAACCCTAAGAAGTCCCCTCAGGGGCTTCCACCTGCGACCCCAGGTCAGGCGGGATTACCCGGGCTACCCCTCAAAGCGAACCAAACAGGCAAAAAATGTCCTT
>M02740:13:000000000-A85F6:1:1114:23285:16169, Ascosphaera apis
TTCCGTAGGTGAACCTGCGGAAGGATCATTAATGTGTGTCTGTGCGGCTAGGTGCCCCTAAACAAGGCCCTGCCGCGCACTCCCACCCTTGTCTACCTTACCTGTTGCTTCGGCGGGCCTGCGGGTTCTCGCGAGCCTGCTGCCGGAGGGGTTAGTTCCCCCCTGGCTAGCGTCCGCCGAAGATAAACGAACTCCAGTCGAAGATTGAAGTCTGAAGAAAATTGATAAATAAATCAAAACTTTCAACAACGGATCTNNNNNNNNNNNNNNNNNNNNNNNNNNNNNNNNNNNNNGTGAATCATCGAATCTTTGAACGCACATTGCGCCCTCGGGTATTCCGGGGGGCATGCCTGTCCGAGCGTCATTGCAACCCTCAAGCACGGCTTGTGTGTTGGGCGATCGTCCCGTCTTAGGAGGGACGCGCCCGAAAGGCAGTGACGGCGTTGTGTTCCGGTGCCCGAGCGTATGGGGCTTTGTCTTTCGCTCTAGTGGCCTGGCCGACTGTCCGGTCTAACCATCATTTACTTCTAGTGGTTGACCTCGGATCAGGTAGGGTTACCCGCAGACCCATAATGTCAATAGATGTGGGTCCTT
>M02740:13:000000000-A85F6:1:1114:2428:16239, Anemone canadensis
TTCCGTAGGTGAACCTGCGGAAGGATCATTGTCGATACCTGCTCAGCAGAACGACCCGCGAACACGTGAAAAAAACCACAAGCCGGGGAACGGGACGCGGCAACCTAACAGCTGCCTCCGCACCGCAAACCGGCAAAAAATAAAATCCGGCGCAACAGGCGTCAAGGAAAACTTACCGGAAACAAGGGGTCATCCCGTAACAAGGAAGACACCCAGAATCCGAATACTGAAACGACTCTCGGCAACGGATATCTCGNNNNNNNNNNNNNNNNNNNNNNNNNNNNNNNNNNNNTAGTGCTTAGGGCACGCCTGCCTGGGCGTCACACACAGCGTCTCCCCCCACCAATCTCATTTGATGGGGGAAGGTGATTGGCCCCCCGAGCCACAAGGCCACGGTCGGCCCAAATGTTGGTCCTCGGCTGCGAGCTTCGCGGTCAGCGGTGGTTGTATACTCATCCTCGTAATGACGCGTATGCCTCGTAGGACATAGGCCAGAACAAACCCTAAGAAGTCCCCTCAGGGGCTTCCACCTGCGACCCCAGGTCAGGCGGGATTACCCCGCGAGCAGTAGACTCCTTCTGTTGATAGTCCTT
>M02740:13:000000000-A85F6:1:1114:28717:16581
TTCCGTAGGTGAACCTGCGGAAGGATCATTGTCGAAACCTGCACAGCAGAACGACCCGCGAACACGTTCGTACACCGGGACGCCGGCTGGGGCGCGTCAGCCCCCCGTCGGCGCTCCCAAGGTCGGGTGGCTCACCGGCTCCTCGACCGAAAACCGAACCCCGGCGCGATCCGCGCCAAGGAACAACAAACAGAAGGGCGTGCCCCCCGTTCGCGGTGCGCGCGGGGGACCTCGCCTCTTTCGAAACACAAACGACNNNNNNNNNNNNNNNNNNNNNNNNNNNNNNNNNNNNCACGTCTGCCTGGGCGTCACGCATCGCGTCGCCCCCACCAACCCCTTTGGGATGATTGGTTGGGGGCGGATATTGGTCTCCCGTTTTTCACCGAGCGGTTGGCCAAAAAAAAGAGTCCCTTTTGACAGGAACACGACTAGTGGTGGTTTTCAAAACCCAGAATTTTGTTGTGTGTCTTGTCAAGAGGGTGCATCTTAATAGACCCAACGCGTTGTCATGAGACGACGCTTCGACCGCGACCCCAGGTCAGGCGGGACTACCCCGAAAAATGGTTTTTAGAGAACGAGAAGCCGCCGTCCTT
>M02740:13:000000000-A85F6:1:1114:8095:18531, Brassica oleracea
TTCCGTAGGTGAACCTGCGGAAGGATCATTGTCGTAACCTGGAAACAGAACGACCCGAGAACGTTGAAACATCACTCTCGGTGGGCCGGTTTCTTAGCTGATTTCGTGCCTACCGATTCCGTGGTTATGCGTTCATCACCGGCCCAGTTTCGGTTGGATCATACGCATAGCTTCCGGATATCACCAAACCCCGGCACGAAAAGTGTCAAGGAACATTCAACTAAACGGCCTGCTTTCGCCAACCCGGAGACGGTGTNNNNNNNNNNNNNNNNNNNNNNNNNNNNNNNNNNNNNAGTTGGCCCCCAAGCCTTCTGGCCGAGGGCACGTCTGCCCGGGTGTCACAAATCGTCGTCCCCCCATCCTCTCGAGGATATCGGACGTAAGCTGGTCTCCCGTGTGTTACCGCACGCGGTTGGCCAAAATCCTGGCTAAGGATGCCAGGAGCGTCTTGACATGCGGTGGTGAATTCAATTCTCGTCAAATCGTCAGTCGTTTCGGTCCGAAAGCTCTTGATGACCCAAAGTCCTCAACGCGACCCCAGGTCAGGCAAGATCAACCCAAGTAAGGGGCCGAAGCCCCTGCAATTAAGTCCTT
>M02740:13:000000000-A85F6:1:1114:17356:18825, Elaeagnus moorcroftii
TTCCGTAGGTGAACCTGCGGAAGGATCATTGTCGAAACCTGCCAAGCAGAACGACCCGCGAACATGTTCCAAAATTGGGAGCGGTCTAGCCTCCTGGCTTGGACGGCCCCGCTGTTGGTTGGAATGTTGTACGGTGCTGTCCCTTGCTTCCACGCACGTGCGGCGAGCATCGCAACGTGCCCTCCTGCAGAATCCTAACCCCGGCGCAAATCGCGCCAAGGAACTCGAACGAATGAGCGTGCTCTCCCTTGGCCCGNNNNNNNNNNNNNNNNNNNNNNNNNNNNNNNNNNNNACGTCTGCCTGGGCGTCACACACCTTTGCCCTCCCGACACCACGTGCCTTCAAGGCTGCGTCGGTCGTGGAGGCGTACATTGGCTTCCCGCGAGCCTCGTCTCGTGGCTGGCCCAAATTCTAGTCATTGGCGACCGGTGCCACGACAATGGTGGTCGTCGAACCTTCGGTCCCCCGTCGTGGGTTCCGGTCGTGCATGATGCAGGGACCCCAAAGAGCATCCGATGAAGGATGCTTTCGATGCGACCCCAGGTCAGGCGGGGCTACCCATAACCTCACACTCAATCTTTTATCACGTCCTT
>M02740:13:000000000-A85F6:1:1114:12842:19215, Caprifoliaceae
TTCCGTAGGTGAACCTGCGGAAGGATCATTGTCGAAACCTGCACAGCAGAACGACCCGCGAACACGTTCGTACGCCGGGACGCCGGCGGGGGCGCGTCAGCCCCCCGTCGGCGCTCCCATGGTCGGGTGGCTCACCGGCTCCTCGACCGAAAACCGAACCCCGGCGCGATCCGCGCCAAGGAACAATAAACAGAAGGGCGTGCCCCCCGTTGCCCCGTTCGCGGTGCGCGCGGGGGACCTCGCCTCTTTCGAAACANNNNNNNNNNNNNNNNNNNNNNNNNNNNNNNNNNNNNGCGTCACGCATCGCGTCGCCCCCCCACCCCGCGTCCCGCAAGGGGCGCGGGCGGCGGGGGGTGAGGACAATGGCCTCCCGTGCCCCCGGGCGCGGCTGGCCTAAAATCAAGTCCCCGGCGGCGGACGTCACGACGACTGGTGGTCGAAACTTTCCTCTTATCACGTCGTGCGGTTCCCCGTCGCTCGGGCGACCAAGTGACCCTGACGCGTCGTCGTCCGACGGCGCTCCGACCGCGACCCCAGGTCAGGCGGGATTACCCCAAATGCTTAGGGATTTTATTGGTATCAGGGTTAGTCCTT
>M02740:13:000000000-A85F6:1:1114:12115:19305, Raphanus sativus
TTCCGTAGGTGAACCTGCGGAAGGATCATTGTCGTATCCTGGAAACAGAACGACCCGAGAACGTTGAAACATCACTCTCGGTGGGCTGGGTTCTCTTACCGGAATCCATGCCTTCCGATTCCGTGGTTATGTGTTTCGTCCCCGGTCAAGGCTGGGTCGTGCACATAGCTTCCGGAGATCACCAAACCCCGGCACGAAAAGTGTCAAGGAACATGCAACTAAACAGTCTGCTTTCGCCAACCCGGAAACGGTGTTTNNNNNNNNNNNNNNNNNNNNNNNNNNNNNNNNNNNNGCGCCCCAAGCCTTCTGGCCGAGGGCACGTCTGCCTGGGTGTCACAAATCGTCGTCCCCCCATCCTCGCGAGGATATAGGACGGAAGCTGGTCTCCCGTGTGTTACCGCACGCGGTTGGCCAAAATCCGAGCTAAGGATGCCAGGAGCGTCTTGACATGCGGTGGTGAATTCAATCTCCTCGTCATATCGTCGGTCGTTCCGGTCCAAAAGCTCTCGATGACCCAAAGTCCTCAACGCGACCCCAGGTCAGGCGGGATCACCCAAACATACGAAGGCGCATAACGATACCACTGCGTCCTT
>M02740:13:000000000-A85F6:1:1114:8678:19308, Heterotheca villosa
TTCCGTAGGTGAACCTGCGGAAGGATCATTGTCGAAGCCTGCAAAGCAGAACGACCCGCGAACATGTTACAATAACCTTGCCAGGTTGTATCGGGCATCCGTTCGATCCTCCTGGCACACCGTTGATGTGCGACCTAGATGGCCCTTTTGGATCTTCTTAGTTGTCACTTCGACGTAACAAAACCCCGGCACGGGATGTGCCAAGGAAATTTAAACGGAAGAATTGCCTGTCCCATGATGACCCGTTCGCGGTGTGNNNNNNNNNNNNNNNNNNNNNNNNNNNNNNNNNNNNNTGCCTGGGCGTCACGCATCGCGTCGCTCCCACCAACCCATCCTTTTGGATGCTTGGCCGGGGGCGGATATTGGTCTCCCGTTTTCACCGAGCGGTTGGCCAAAATAAAAGCACCTGTTGACGGGCGCATGACTAGTGGTGGTTGACAAAACCTAAATTTCTGTTGCGTGTCTCGTCGAAAGAGTGCATCTTAATAGACCCAATGCATTGTTTCATTACAATGCTTCGACCGCGACCCCAGGTCAGGCGGGACTACCCTCACCCAAACATACGAAGGCGCATAACGATACCACTGCGTCCTT
>M02740:13:000000000-A85F6:1:1114:10660:19669, Raphanus sativus
TTCCGTAGGTGAACCTGCGGAAGGATCATTGTCGTATCCTGGAAACAGAACGACCCGAGAACGTTGAAACATCACTCTCGGTGGGCTGGGTTCTCTTACCGGAATCCATGCCTTCCGATTCCGTGGTTATGTGTTTCGTCCCCGGTCAAGGCTGGGTCGTGCACATAGCTTCCGGAGATCACCAAACCCCGGCACGAAAAGTGTCAAGGAACATGCAACTAAACAGTCTGGTTTCGCTAACCCGGAAACGGTGTTTNNNNNNNNNNNNNNNNNNNNNNNNNNNNNNNNNNNNNCGCCCCAAGCCTTCTGGCCGAGGGCACGTCTGCCTGGGTGTCACAAATCGTCGTCCCCCCATCCTCGCGAGGATATAGGACGGAAGCTGGTCTCCCGTGTGTTACCGCACGCGGTTGGCCAAAATCCGAGCTAAGGATGCCAGGAGCGTCTTGACATGCGGTGGTGAATTCAATCTCCTCGTCATATCGTCGGTCGTTCCGGTCCAAAAGCTCTCGATGACCCAAAGTCCTCAACGCGACCCCAGGTCAGGCGGGATCACCCGAAACCTAACGACGTTTGGTCAGTTCCATCAACGTCCTT
>M02740:13:000000000-A85F6:1:1114:23744:20088
TTCCGTAGGTGAACCTGCGGAAGGATCATTGTCGATACCTGACCAAGACGACCCGCGAACTCGTGAACGAACGCCGGCGGGGCGGGCGTCAGCTCGTTTCGTCGGCCCTCTCCGACGTCCCTCCCGCCCTCGGGCGCGGGGGTCGACGGAGACCACGGACGAACCCCGGCGCGACATGGCGCCAAGGAACACAAGAGAGACGGAAGCGTGGGGACGCCCTTGGGCGCCCCCCGCGGCCGACCAAACTTATACTTAGNNNNNNNNNNNNNNNNNNNNNNNNNNNNNNNNNNNNGCCTGCCTGGGTGTCACACATCGTTGCCCCAACGCCAATGCCTCATGCCAGGCATCTAGCTGGGGGTGAATGCTGGCCTCCCGTGAGCACAGCCTCACGGTTGGTTGAAAATCGAGGCCGTGGCTGAGTGCACCGTGACAGATGGTGGTTGAGTAAAGAGCTCGAGGCCAGTCGCGCGTGCATCCACCTGGAGTGGACTTCGTGACCCACGGGGGTGATTCGATCGCCCACAATGGGACCTCAGGTCAGGCGGGGCTACCCCGCTACCTGTAGGAAGTGTCCGCATAAAGTGCACGTCCTT
>M02740:13:000000000-A85F6:1:1114:17413:20274, Grindelia
TTCCGTAGGTGAACCTGCGGAAGGATCATTGTCGAAGCCTGCAAAGCAGAACGACCCGCGAACACGTTACAACAACCATGCTAGGATGGTTCGGGCATTTGTTCGATCCTCCTGGCATACCGTTGATGTGCGGCCTAGATGACCCTTTCGGTTACTGGTCGTTGCATTGACGTAACAAAACCCCGGCACGGGATGTGCCAAGGAAATATAAATTTAAGAATTGCCTGTTCCATGTGTCCCGTTCGCGGTGTGCTCANNNNNNNNNNNNNNNNNNNNNNNNNNNNNNNNNNNAGGGCACTTCTGCCTGGGCGTCACGCATCGCGTCGCTCCCACCAACCCCTTTGGGATGATTGGTTGGGGGCGGATATTGGTCTCCCGTTTTTCACCGAGCGGTTGGCCAAAAAAAAGAGTCCCTTTTGACAGGAACACGACTAGTGGTGGTTTTCAAAACCCAGAATTTTGTTGTGTGTCTTGTCAAGAGGGTGCATCTTAATAGACCCAACGCGTTGTCATGAGACGACGCTTCGACCGCGACCCCAGGTCAGGCGGGACTACCCAAAGGACGGTTGTCAGCGTCAACCGTCTTGTCCTT
>M02740:13:000000000-A85F6:1:1114:7183:21871
TTCCGTAGGTGAACCTGCGGAAGGATCATTGTCGAAGCCTGCAAAGCAGAACGACCCGCGAACACGTTACAACAACCATGCTAGGATGGTTCGGGCATTTGTTCGATCCTCCTGGCATACCGTTGATGTGCGGCCTAGATGACCCTTTGGGTTACTGGTCGTTGCATTGACGTAACAAAACCCCGGCACGGGATGTGCCAAGGAAATATAAATTTAAGAATTGCCTGTTCCATGTGTCCCGTTTGCGGTGTGCTCANNNNNNNNNNNNNNNNNNNNNNNNNNNNNNNNNNNTAGCAAAATGCGATAAGTAATATGAATTGCAGATATTCGTGAATCATCGAATCTTTGAACGCACATTTCGCCCTTTGGTATTCCAAAGGGCATGCCTGTTTGAGCGTCATTTCTCCCTCAAACCTTCGGGTTTGGTGTTGAGCGATACGCTGGGTTTGCTTGAAAGAAAGGCGGAGTATAAACTAATGGATAGGTTTTTTTCCACTCATTGGTACAAACTCCAAAATTCTTCCAAATTCGACCTCAAATCAGGTAGGACTACCCGAGAAAGAAGAGGTCTGTTGAACACGACCAGGTCCTT
>M02740:13:000000000-A85F6:1:1115:8603:3081, Sonchus arvensis
TTCCGTAGGTGAACCTGCGGAAGGATCATTGTCGAACCCTGCAAAGCAGAACGACCCGTGAACATGTAAATACAACTTGGTGCTGTTGTGATGGGCCTTAGGTTTTGAACAGCAACACCATCCGGTGTGTTTCTATGGTATCTCTTTTGTTGTGCCATGGATGTCCCACTGGACCATAACAAACCCCGGCACGGCATGTGCCAAGGAAAACGAAATACGAGAAGGTATCTACTACCCGCTGAGTTTAAGCATATCANNNNNNNNNNNNNNNNNNNNNNNNNNNNNNNNNNNNNTTAAAGAAAGTAAAAATCGTAACAAGGTTTCCGTGGGTGAACCTGCGGAAGGATCATTGTCGAACCCTGCAAAGCAGAACGACCCGTGAACATGTAAATACAACTTGGTGCTGTTGTGATGGGCCTTAGGTTTTGAACAGCAACACCATCCGGTGTGTTTCTATGGTATCTCTTTTGTTGTGCCATGGATGTCCCACTGGACCATAACAAACCCCGGCACGGCATGTGCCAAGGAAAACGAAATACGAGAAGGTATCTACTACCCCAGCTTTTTAACCACCTCAATAGCACCAAAGTCCTT
>M02740:13:000000000-A85F6:1:1115:25527:4914
TTCCGTAGGTGAACCTGCGGAAGGATCATTGTCGATGCCTTACAAGCAGTCCAACACGTGAATCAGTTTGAACACATTGGGGTGGGTTGAGGTGTTAACCACACCAAGACCTACCTCAGGTTCAGAGGCGGACGACTCGTGCGTTCTCCTTTGTGCCAAAAAACCAAACCCCGGCGCTGAATGCGTCAAGGAATTAAAATTTTGCTCTAAGCGCACCTGCATGGCATCGGAGACGGTGTTCGTGCGGGTTACGTTTNNNNNNNNNNNNNNNNNNNNNNNNNNNNNNNNNNNNTGGGCGTCACGCATCGCGTCGCCCCCCACAGTTCTCCGCAAAGGGAACTTGTGTGTTGGGGGCGGATATTGGTCTCCCGTGCTCATGGCGTGGTTGGCCGAAATAGGAGTCCCTTCGATGGACGCACGAACTAGTGGTGGTCGTAAAAACCCTCGTCTTTTGTTTCGTGCCGTTAGTCGCAAGGGAAACTCGTAGAAAACCCCAACGTGTCGTCTTGACGACGCTTCGACCGCGACCCCAGGTCAGGCGGGACTACCCCCAGCATTCACCGTCCAACTATCACAATCTACCGAATGTCCTT
>M02740:13:000000000-A85F6:1:1115:4737:6707, Artemisia absinthium
TTCCGTAGGTGAACCTGCGGAAGGATCATTGTCGAACCCTGCAAAGCAGAACGACCCGTGAACACGTAAAAACAACGAGCGTCGATTGGATCAGGCGCTTGTTTGATCCTCTCGACGCTTTGTCGACGTGCATTCACTCGGGTTCTTTTGGACCTTGTGAGTGTGTCGTTGGCGCATTAACAACCCCCGGCACAATGTGTGCCAAGGAAAACTAAACTCTAGAAGGCTCGTTTTCATGTTGCACCCGTTCGCGGTGNNNNNNNNNNNNNNNNNNNNNNNNNNNNNNNNNNNNNTTGGCGTCACGCATCGCGTTGCCCCCCACAGTTCTCCGCAAAGGGAACTTGTGTTTTGGGGGAGGATATTGGTCTCCCGTGCTCATGGCGTGGTTGGCCGAAATAGGAGTCCCTTCGATGGACGCACGAACTAGTGGTGGTCGTAAAAACCCTCGTCTTTTGTTTCGTGCCGTTAGTCGCAAGGGAAACTCTTAGAAAACCCCAACGTGTCGTCTTGACGACGCTTCGACCGCGACCCCAGGTCAGGCGGGACTACCCTGCTGATGGTTGGTTTATCGTTTTTGACACTGTTTGAGTCCTT
>M02740:13:000000000-A85F6:1:1115:10330:7038, Ascosphaera apis
TTCCGTAGGTGAACCTGCGGAAGGATCATTAATGTGTGTCTGTGCGGCTAGGTGCCCCTAAACAAGGCCCTGCCGCACACTCCCACCCTTGTCTACCTTACCTGTTGCTTCGGCGGGCCTGCGGGTTCTCGCGAGCCTGCTGCCGGAGGGGTTAGTTCCCCCCTGGCTAGCGTCCGCCGAAGATAAACGAACTCCAGTCGAAGATTGAAGTCTGAAGAAAATTGATAAATAAATCAAAACTTTCAACAACGGATCTNNNNNNNNNNNNNNNNNNNNNNNNNNNNNNNNNNNNNTGAAACATAGAATCTTTGAACGAACATTGCGCCCTCGGGTAGTCCGGGGGGCATGCCTGTCCGAGCGTCATTGCAACCCTCAAGCACGGCTTGTGTGTTGGGCGATCGTCCCGTCTTAGGAGGGACGCGCCCGAAAGGCAGTGACGGCGTCGTGTTCCGGGGCCCGAGCGTATGGGGCTTTGTCTTTCGCTCTAGTGGCCTGGCCGAATGGCCGGTCTAATCATCAGGTACTTATAGTGGTTGCCCTCGGATCATGTATGGTTATCCAGCGTCATAAGAGGTTTTACCTAGAGAAGTCCTT
>M02740:13:000000000-A85F6:1:1115:7398:7302, Pseudoroegneria
TTCCGTAGGTGAACCTGCGGAAGGATCATTGTCGTGACCCTGACCAAAACAGACCGCGCACGCGTCATCCAATCCGTCGGCGACGGCACCGTCCGTCGCTCGGCCAATTCCTCGACCACCTCCCCTCCTCGGAGTGGGTGGGGGCTCGGGGTAAAAGAACCCACGGCGCCGAAGGCGTCAAGGAACACTGTGCCTAACCCGGGGGCATGGCTAGCTTGCTAGCCGTCCCCCGTGTTGCAAAGCTATTTAATCCACANNNNNNNNNNNNNNNNNNNNNNNNNNNNNNNNNNNNGCCTGCCTGGGCGTTACGCCAAAACAGGCTCTCAATCCCCCCATCGGGAATCGGGATGCGGCATCTGGTCCCTCGTCTCGCAAGGGGCGGTGGACCGAAGATCGGGCTGCCGGCGTACCGCGCCGGACACAGCGCATGGTGGGCGTCCTCGCTTTATCAACGCAGTGCATCCGACGCGTAGCCGGCATGATGGCCTCAAAACGACCCAGCAAACGAAGCACACGTCGCTTCGACCGCGACCCCAGGTCAGGCGGGACTACCCGCAGCATCAGTGACGACATTAGAAATACAGACCGTCCTT
>M02740:13:000000000-A85F6:1:1115:16347:7926, Melilotus officinalis
TTCCGTAGGTGAACCTGCGGAAGGATCATTGTCGATGCCTTACAAGCAGTCCAACACGTGAATCAGTTTGAACACATTGGGGTGGGTTGAGGTGTTAACCACACCAAGACCTACCTCAGGTTCAGAGGCGGACGACTCGTGCGTTCTCCTTTGTGCCAAAAAACCAAACCCCGGCGCTGAATGCGTCAAGGAATTAAAATTTTGCTCTAAGCGCACCTGCCTGGCATCGGAGACGGTGTTCGTTCGGGTTACGTTTNNNNNNNNNNNNNNNNNNNNNNNNNNNNNNNNCTGGGTGTAAAATATCGAAGCCTACTGCAAATTTCCTTTTGATAGGTATTGTGCATGCTGGTGAATGTTGGCCTCCCGTGAGCTCTATTGTCTCATGGTTGGTTGAAAATCGAGACCTTGGTAGGGTGTGCCATGATAGATGGTGGTTGTGTGACCCACGAGAAACCAAGATCATGTGCTGCCCTATTCAATTCGGCCTCTTTTACCCATATGCGTTTTGTAAACGCTCGTGATGAGACCTCAGGTCAGGCGGGGCTACCCCCTACCGCGCTTCGCTTGGTCAACCCCTCAGCGGGTCCTT
>M02740:13:000000000-A85F6:1:1115:7433:9792
TTCCGTAGGTGAACCTGCGGAAGGATCATTGCCGTGACCCTTAAACAAAACAGACCGCGAACGAGTCACCCGTGCCGCCGGGCTCCGGCCCGGCACGCTGCCCCCCCGAACCTCCCGCGGGGAAGGGGGGTGCCGCGAAAAAGAACCCACGGCGCCCCGGGCGCCAAGGAACACCAGTACTACCTCCTGCCCCGCGGAGCGGTCGGCCCGCCTTCCGCTCCCAGGGCAGCGGTTACACCTTAATCGACACGACTCTNNNNNNNNNNNNNNNNNNNNNNNNNNNNNNNNNNNNTCACGCATCACGTCGCCCCCACCAGGCTGCCCCTATAGGGCTGTCTTGTGTTGGGGCGGAGATTGGTCTCCCGTGCCCATGGCGTGGTTGGCCTAAATAGGAGTCTCCTCGCGAGGGACGCACGGCTAGTGGTGGTTGATAAGACAGTCGTCTCGTGTCGTGCGTTTACTTTCTTGAGAGTAGATGCTCTTAAAGTACCCTGATGTGTTGTCTTATGACGATGCTTCGATCGCGACCCCAGGTCAGGCGGGACTACCCGCTTAGGGATTTTATTGGTATCAGGGTTAATCGTGCCGTCCTT
>M02740:13:000000000-A85F6:1:1115:21685:9819, Candida orthopsilosis
TTCCGTAGGTGAACCTGCGGAAGGATCATTACAGAATGAAAGTGCTTAACTGCANNNNNNNNNNNNNNNNNNNNNNNNNNNNNNNGAAAACTTTGCTTTGGTGGGCCCATGGCCTGCCAGAGATTAAACTCAACCAAATTTTTATTTAAGTCAACTGATTAACTAATAGTCAAAACTTTCAACAACGGATCTCTTGGTTCTCGCATCGATGAAGAACGCAGCGAAATGCGATAAGTAATATGAATTGCAGATATTCNNNNNNNNNNNNNNNNNNNNNNNNNNNNNNNNNNNNAAATGCAATAAGTAATATAAATTGAAGTTATTCTTGAATCATCGAATCTTTGAACGCACATTGCGCCCTTTGGTATTCCAAAGGGCATGCCTGTTTGAGCGTCATTTCTCCCTCAAACCTTCGGGTTTGGTGTTGAGCGATACGCTGGGTTTGCTTGAAAGAAAGGCGGAGTATAAACTAATGGATAGGTTTTTTTCCACTCATTGGTACAAACTCCAAAATTCTTCCAAATTCGACCTCAAATCAGGTAGGACTACCCAATCATTTTTATCGAAGCGCGCATAAATTTGAGCAGGTCCTT
>M02740:13:000000000-A85F6:1:1115:23010:10007, Melilotus officinalis
TTCCGTAGGTGAACCTGCGGAAGGATCATTGTCGATGCCTTACATGCAGTCCAACACGTGAATCAGTTTGAACACATTGGGGTGGGTTTAGGTGTTAACCACACCAAGACCTACCTCAGGTTCAGAGGCGGACGACTCGTGCGTTCTCCTTTGTGCCAAAAAACCAAACCCCGGCGCTGAATGCGTCAAGGAATTAAAATTTTGCTCTGAGCGCACCTGCATGGCATCGGAGACGGTGTTCGTGCGGGTTACGTTTNNNNNNNNNNNNNNNNNNNNNNNNNNNNNNNNNNNNNGTGTCACATATCGAAGCCTCCTGCTAATTTCCTTTTGATAGGTATTGTGCATGCTGGTGAATGTTGGCCTCCCGTGAGCTCTATTGTCTCATGGTTGGTTGAAAATCGAGACCTTGGTAGGGCGTGCCATGATAGATGGTGGTTGTGTGACCCACGAGAAACCAAGATCATGTGCTGCCCTATTCAATTCGGCCTCTTTTACCCATATGCGTTTTGTAAACGCTCGTGATGAGACCTCAGGTCAGGCGGGGCTACCCNNNNNNNNNNNNNNNNNNNNNNNNNNNNNNNNNNNNACGTCCTT
>M02740:13:000000000-A85F6:1:1115:28730:10195
TTCCGTAGGTGAACCTGCGGAAGGATCATTGTCGAAACCTGCACAGCAGAACGACCCGCGAACACGTTCGTACACCGGGACGCCGGCGGGGGCGCGTCACGACGAGTGGTGGTCGAAACTTCCCTCTTATCACGTCGTGCGGTTCCCCGTCGCTCGGGCGACCAAGTGACCCTGACGCGTCGTCGTCCGACGGCGCCCCGACCGCGACCCCAGGTCAGGCGGGATTACCCGCTGAGTTTAAGCATATCAATAAGCGNNNNNNNNNNNNNNNNNNNNNNNNNNNNNNNNNNNNCATTTAGAGGAAGTAAAAATCGTAACAAGGTTTCCGTAGGTGAACCTGCGGAAGGATCATTGTCGAAACCTGCACAGCAGAACGACCCGCGAACACGTTCGTACACCGGGACGCCGGCGGGGGCGCGTCACGACGAGTGGTGGTCGAAACTTCCCTCTTATCACGTCGTGCGGTTCCCCGTCGCTCGGGCGACCAAGTGACCCTGACGCGTCGTCGTCCGACGGCGCTCCGACCGCGACCCCAGGTCAGGCGGGATTACCCTTACCCAGGCCTCCAGCAATCTTGGTACGCGTTCGTCCTT
>M02740:13:000000000-A85F6:1:1115:4895:10297, Helianthus
TTCCGTAGGTGAACCTGCGGAAGGATCATTGTCGAACCCTGCACAGCAGAACGACCCGTGAACAAGTTAACACATCTGGCCTTGCCGGGACCGAAGCATTTGTTTCGGCCCTTGTGAGTCCTTGTCGACGTGCGTTCATGCGTGGACCATACCTTTGGTTTTGTCATTGATGTCATGTTGACAAAATAACAAACCCCCGGCACGAGATGTGCCAAGGAAAACCAAAATTAAAGAACACGTGCTGTTGCGCCCCGTTNNNNNNNNNNNNNNNNNNNNNNNNNNNNNNNNNCTGGGCGTCACGCATCACGTCGCCCCCACCAGGCATCCCCTAGAGGGCTGTGTTGTGTGGGGGGGGAGATTGGTCTCCCGTGCCCATGGCGTGGTTGGCCTAAATAGGAGTCTCCTCGCGAGGGACGCACGGCTAGTGGTGGTTGATAAGACAGTCGTCTCGTGTCGTGCGTTTACTGTCTTGAGAGTAGATGCTCTTAAAGTACCCTGATGTGTTGTCTTATGACGATGCTTCGATCGCGACCCCAGGTCAGGCGGGACTACCCCGCTCTTTTAAAATGTCAACAAGAGAATCTGTCCTT
>M02740:13:000000000-A85F6:1:1115:21294:10366
TTCCGTAGGTGAACCTGCGGAAGGATCATTGTCGTATCCTGGAAACAGAACGACCCGAGAACGTTGAAACATCACTCTCGGTGGGCTGGGTTCTCTTACCGGAATCCATGCCTTCCGATTCCGTGGTTATGTGTTTCGTCCCCGGTCAAGGCTGGGTCGTGCACATAGCTTCCGGAGATCACCAAACCCCGGCACGAAAAGTGTCAAGGAACATGCAACTAAACAGTCTGCTTTCGCCAACCCGGAAACGGTGTTTNNNNNNNNNNNNNNNNNNNNNNNNNNNNNNNNNNNNNNNNNNNNNNNNNNNNNNNNNNNNNNNNNNNNNNNNNNNNNNNNNNNNNNNNNNNNNNNNNNNNNNNNNNNNNNNNNNNNNNNNNNNNNNNNNNNNNNNNNNNNNNNNNNNNNNNNNNNNNNNNNNNNNNNNNNNNNNNNNNNNNNNNNNNNNNNNNNNNNNNNNNNNNNNNNNNNNNNNNNNNNNNNNNNNNNNNNNNNNNNNNNNNNNNNNNNNNNNNNNNNNNNNNNNNNNNNNNNNNNNNNNNNNNNNNNNNNNNNNNNNNNNNNNNNNNNNNNNNNNNNNNNNNNNNNNNAGTCCTT
>M02740:13:000000000-A85F6:1:1115:20569:10848, Amorpha <angiosperm>
TTCCGTAGGTGAACCTGCGGAAGGATCATTGTCGATGCCTCACAAACTGTGCGACCCGCGAACTCGTTTCACTACGCAGGGGTGGCCTGGGGTGTTCCGCACCGCAGCCCCCCAAGTCAGGAGGCGATCACACCTGGTGCGGTCTCCTCCCGGCAGAAAACAAAAACCCCGGCGCGGAATGCGTCAAGGAACTCGAAATTGTTAGGCGCGCCCCCGCCGGCCCGGAGACGGTGCGCGGGCGGGAGGTGTAGCAAACNNNNNNNNNNNNNNNNNNNNNNNNNNNNNNNNNNNNNTGCCTGGGTGTCACACATCGTTGCCCCAACGCCAATGCCTCATGCCAGGCATCTAGCTGGGGGTGAATGCTGGCCTCCCGTGAGCACAGCCTCACGGTTGGTTGAAAATCGAGTCCGTGGCTGAGTGCACCGTGACAGATGGTGGTTGAGTAAAGAGCTCGAGGCCAGTCGCGTGTGCATCCACCTGGAGTGGACTTCGTGACCCACGGGGGTGATTCGATCGCCCACAATGGGACCTCAGGTCAGGCGGGGCTACCCGACTATTCCACTGCAACAACTGAACGGACTGGAAACAGTCCTT
>M02740:13:000000000-A85F6:1:1115:18324:12732, Amorpha <angiosperm>
TTCCGTAGGTGAACCTGCGGAAGGATCATTGTCGATGCCTCACAAGCTGTGCGACCCGCGAACTTGTTTCACTACACAGGGGTGGCCTGGGGTGTTCCGCACCGCAGCCCCCCAAGTCAGGAGGCGATCGCACCTGGTGCGGTCTCCTCCCGGCAGAAAACAAAAACCCCGGCGCGGAATGCGTCAAGGAACTCGAAATTGTTAGGTGCGCCACCGCCGGCCCGGAGACGGTGCGCGGGCGGGAGGTGTAGCAAACNNNNNNNNNNNNNNNNNNNNNNNNNNNNNNNNNNNCTGCCTGGGTGTCACCCATCGTTGCCCCAACGCCAAAGCCTCATGCCAGGCATCTAGCTGGGGGTGAATGCTGGCCTCCCGTGAGCATAGCCTCACGGTTGGTTGAAAATCGAGTCCGTGGCTGAGTGCACCGTGACAGATGGTGGTTGAGTAAAGAGCTCGAGGCCAGTCGCGCGTGCATCCACCTGGAGTGGACTTCGTGACCCATGGGGTGATTCGATCGCCCACAATGGGACCTCAGGTCAGGCGGGGCTACCCCTCTTCTCATATTGGCGCTACTGCAAAGGATATTTCTGTCCTT
>M02740:13:000000000-A85F6:1:1115:10595:13078, Astereae
TTCCGTAGGTGAACCTGCGGAAGGATCATTGTCGAAGCCTGCAAAGCAAACGACCCGCGAACATGTTACAACAACATTGCCATGATGGGTCGGGCTTTGTTCGATCCTCGTGGCACACCGTTGATGTGCGGCCTATTGACCCTTTGGGTCTTTGGTTGTTGCATTGACGTAACAAAACCCCGGCACGGGATGTGCCAAGGAAAACGATATATCGACCGCGACCCCAGGTCAGGCGGGACTACCCGCTGAGTTTAAGNNNNNNNNNNNNNNNNNNNNNNNNNNNNNNNNNNNNNTAAAAATCGTAACAAGGTTTCCGTAGGTGAACCTGCGGAAGGATCATTGTCGAAGCCTGCAAAGCAAACGACCCGCGAACATGTTACAACAACATTGCCATGATGGGTCGGGCTTTGTTCGATCCTCGTGGCACACCGTTGATGTGCGGCCTATTGACCCTTTGGGTCTTTGGTTGTTGCATTGACGTAACAAAACCCCGGCACGGGATGTGCCAAGGAAAACGATATATCGACCGCGACCCCAGGTCAGGCGGGACTACCCTGACGACAAATCTGCTCAAATTTATGCGCAAATGTCCTT
>M02740:13:000000000-A85F6:1:1115:19205:13884, Anemone canadensis
TTCCGTAGGTGAACCTGCGGAAGGATCATTGTCGATACCTGCTCAGCAGAACGACCCGCGAACACGTGAAAAAAACCACAAGCCGGGGAACGGGACGCGGCAACCTAACAGCTGCCTCCGCACCGCAAACCGGCAAAAAATAAAATCCGGCGCAACAGGCGTCAAGGAAAACTTACCGGAAACAAGGGGTCATCCCGTAACAAGGAAGACACCCAGAATCCGAATACTGAAACGACTCTCGGCAACGGATATCTCGNNNNNNNNNNNNNNNNNNNNNNNNNNNNNNNNNNNNNTTAGGGAACCCCTGCCTGGGGGTCACACCCAGCGTCTCCCCCCACCAATCTCATTTGATGGGGGAAGGAGATTGGCCCCCCGAGCCACAAGGCCACGGTCGGCCCAAATGTTGGTCCTCGGCTGCGAGCTTCGCGGTCAGCGGTGGTTGTATACTCATCCTCGTAATGACGCGTATGCCTCGTAGGACATAGGCCAGAACAAACCCTAAGAAGTCCCCTCAGGGGCTTCCACCTGCGACCCCAGGTCAGGCGGGATTACCCGCGCTCGCCCTGGTCGTCCGCAGCCGTTGCGAGGGTCCTT
>M02740:13:000000000-A85F6:1:1115:7518:14294
TTCCGTAGGTGAACCTGCGGAAGGATCATTGTCGATGCCTTACAAGCAGTCCAACACGTGAATCAGTTTGAACACATTGGGGTGGGTTGAGGTGTTAACCACACCAAGACCTACCTCAGGTTCAGAGGCGGACGACTTGTGCGTTCTCCTTTGTGCCAAAAAACCAAACCCCGGCGCTGAATGCGTCAAGGAATTAAAATTTTGCTCTGAGCGCACCTGCATGGCATCGGAGACGGTGTTCGTGTGGGTTACGTTTNNNNNNNNNNNNNNNNNNNNNNNNNNNNNNNNNNNNNTGCGCCCTAAGCCTTCTGGCCGAGGGCACGTCTGCCTGGGTGTCACAAATCGTCGTCCCCCCATCCTCTCGAGGATATAGGACGGAAGCTGGTCTCCCGTGTGTTACCGCACGCGGTTGGCCAAAATCCGAGCTAAGGATGCCAGGAGCGTCTTGACATGCGGTGGTGAATTCAATCTCCTCGTCATATCGTCGGCCGTTCCGGTCCAAAAGCTCTCGATGACCCAAAGTCCTCAACGCGACCCCAGGTCAGGCGGGATCACCCCGTTATAACCTCACACTCAATCTTTTATCACGTCCTT
>M02740:13:000000000-A85F6:1:1115:26077:14448, Trifolium
TTCCGTAGGTGAACCTGCGGAAGGATCATTGTCGATGCCTTACATGCAGACCAACACGTGAATCAGTTTGAACACATAGGGTTGGTTTGAGGTGTTCAACACCTCGGCTTGCCTCTGGTTCGGAGGAGGACGATGTTGTGCGTTCTCCTTTGTGCCAAAACACAAACCCCGGCGCTGAATGCGTCAAGGAATTTAAAATTTGCTCTGAGCGCACCTGCATGGCACCGGAGACGGTTTTCGTGCGGGTTGTGTTCTGNNNNNNNNNNNNNNNNNNNNNNNNNNNNNNNNNNNNNTTTTGCCTGGGCGTCACATATCGAAGCCTCTCGCCAATTTCCGATATTGATAGGGGTATTGTGCAGGGCGAATGTTGGCCTCCCGTGAGCTTTATTGCCTCATGGTTGGTTGAAAATCGAGACCTTGGTAGGGTGTGCCATGATAGGTGGTGGCTGTGTTACGCACGAGACCAAGTAAGTCATGTGCTGCTCTATTGAATTTAGGCCTCTTTTACCCACATGCGTTTCGAAACGCTCGTGATGAGACCTCAGGTCAGGCGGGGCTACCCCGTCATAAGAGGTTGAAACATGATTAGTCCTT
>M02740:13:000000000-A85F6:1:1115:20901:14619, Melilotus officinalis
TTCCGTAGGTGAACCTGCGGAAGGATCATTGTCGATGCCTTACAAGCAGTCCAACACGTGAATCAGTTTGAACACATTGGGGTGGGTTGAGGTGTTAACCACACCAAGACCTACCTCAGGTTCAGAGGCGGACGACTCGTGCGTTCTCCTTTGTGCCAAAAAACCAAACCCCGGCGCTGAATGCGTCAAGGAATTACAATTTTGCTCTAAGCGCACCTGCATGGCATCGGAGACGGTGTTCGTGCGGGTTACGTTTNNNNNNNNNNNNNNNNNNNNNNNNNNNNNNNNNNNNNCCTGGGTGTCACATATCGAAGCATCCTGCCAATTTCCTGTTGATAGGTATTGTGCATGCTGGTGAATGTTGGCCTCCCGTGAGCTCTATTGTCTCATGGTTGGTTGAAAATCGAGACCTTGGTAGGGTGTGCCATGATAGTTGGTGGTTGTGTGACCCACGAGAAACCAAGATCATGTGCTGCCCTATTCAATTCGGCCTCTTTTACCCATATGCGTTTTGTAAACGCTCGTGATGAGACCTCAGGTCAGGCGGGGCTACCCATAAAGCTGTTGCCGATACTTGGAACAATTTCTGTCCTT
>M02740:13:000000000-A85F6:1:1115:28243:15404, Helenium autumnale
TTCCGTAGGTGAACCTGCGGAAGGATCATTGTCGAAACCTGCATAGCAGAACAACTTGTGAACAAGTACTTACAACATGGCTTTTCGAGCATCAGGCCTTTGGTTTGAGACTTGTGAAGCCTTGTCGTCATGTGTTCGTGGTTTCCTTGTAAGTGGATCATGGGCATTATGTCGGCACAAGAACAAACCTCCGGCACGGTATGTGCCAAGGAATTTCAAACGTAAGCTGGCTAGTGCAATGATTGCCCCGTTTACGNNNNNNNNNNNNNNNNNNNNNNNNNNNNNNNNNNNCTGGGCGTCAAGCATCACAACGCCCCCACCAAACTTCCTATCTAGGGATGTATGTGGTAGGGGGCGGAGATTGGTCTCCTGTGCTTGTTGTGTGGTTGACCTAAATATGGGTTCCTTCAAGATGGACACATGATTAGTGGTGGTTGATAACACAGTCGTCTTGTGTTGTGTGTTATGATCTTGGAGGGATTAACTCTTTGAGCACCCTGTCGCGTTGTCTTATGATGATGCATCGATCGTGACCCCAGGTCAGGCGGGACTACCCATTTAACCTGACTATTCCACTGCAACAACTGTCCTT
>M02740:13:000000000-A85F6:1:1115:7534:15731
TTCCGTAGGTGAACCTGCGGAAGGATCATTGTCGAACCCTGCAAAGCAGAACGACCCGTGAACACGTAAAAACAACCAGCGTCGATTGGATCAGGCGCTTGTTTGATCCTCTCGACGCTTTGTCGACGCGCACGAACTAGTGGTGGTCGTAAAAACCCTCGTCTTTTGTTTCGTGCCGTTAGTCGCAAGGGAAACTCTTAGAAAACCCCAACGTGTCGTCTTGACGACGCTTCGACCGCGACCCCAGGTCAGGCGGNNNNNNNNNNNNNNNNNNNNNNNNNNNNNNNNNNNNAAGGTTTACGTAGGTGAACCTGCGGAAGGATCATTGTCGAAACCTGAAAAGCAGAACGACCCGTGAACACGTAAAAACAACCAGCGTCGATTGGATCAGGCGCTTGTTTGATCCTCTCGACGCTTTGTCGACGCGCACGAACTAGTGGTGGTCGTAAAAACCCTCGTCTTTTGTTTCGTGCCGTTAGTCGCAAGGGAAACTCTTAGAAAACCCCAACGTGTCGTCTTGACGACGCTTCGACCGCGACCCCAGGTCAGGCGGGACTACCCAGGACTTCTTGAAGGTAAGTACCTTAGTCCTT
>M02740:13:000000000-A85F6:1:1115:28245:16046, Solidago
GAAGTCGCTCCCACCAACCTTCCTTTAGGATGCTTGGCTGGGGGCGGATACTGGTCTCCCGTTTTTCATCGAGCGGTTGGCCAAAATAAGAGTCTCTGTTGACGGGCGCACGACTAGTGGTGGTTGACAAAACCCGGAATTCAGTTGCGTGTCTCGTCAAAAGGGTGCATCTTAACAGACCCAACGCGTTGGTGTGAATCAATGCTTCGACCGCGACCCCAGGTCAGGCGGGACTACCCGCTGAATTTAAGCATATNNNNNNNNNNNNNNNNNNNNNNNNNNNNNNNNNNNNATTTAGAGGAAGTAAAAGTCGTAACAAGGAGAAGTCGCTCCCACCAACCTTCCTTTAGGATGCTTGGCTGGGGGCGGATACTGGTCTCCCGTTTTTCATCGAGCGGTTGGCCAAAATAAGAGTCTCTGTTGACGGGCGAACGACTAGTGGTGGTTGACAAAACCCGGAATTCAGTTGCGTGTCTCGTCAAAAGGGTGCATCTTAACAGACCCAACGCGTTGGTGTGAATCAATGCTTCGACCGCGACCCCAGGTCAGGCGGGACTACCCACGTACGGATCGCCCTGGTCGTCCGCGTCCTT
>M02740:13:000000000-A85F6:1:1115:19102:16437, Melilotus officinalis
TTCCGTAGGTGAACCTGCGGAAGGATCATTGTCGATGCCTTACAAGCAGTCCAACACGTGAATCAGTTTGAACACATTGGGGTGGGTTGAGGTGTTAACCACACCAAGACCTACCTCAGGTTCAGAGGCGGACGACTCGTGCGTTCTCCTTTGTGCCAAAAAACCAAACCCCGGCGCTGAATGCGTCAAGGAATTAAAATTTTGCTCTGAGCGCACCTGCATGGCATCGGAGACGGTGTTCGTGTGGGTTACGTTTNNNNNNNNNNNNNNNNNNNNNNNNNNNNNNNNNCTGGGTGTCACATATCGAAGCCTCCTGCCAATTTCCTTTTGATAGGTATTGTGCATGCTGGTGAATGTTGGCCTCCCGTGAGCTCTATTGTCTCATGGTTGGTTGAAAATCGAGACCTTGGTAGGGTGTGCCATGATAGATGGTGGTTGTGTGACCCACGAGAAACCAAGATCATGTGCTGCCCTATTCAATTCGGCCTCTTTTACCCATATGCGTTTTGTAAACGCTCGTGATGAGACCTCAGGTCAGGCGGGGCTACCCGCTTGCGGCAAAACTGCGTAACCGTCTTCTCGTTGTCCTT
>M02740:13:000000000-A85F6:1:1115:23462:18775, Artemisia
TTCCGTAGGTGAACCTGCGGAAGGATCATTGTCGAACCCTGCAAAGCAGAACGACCCGTGAACACGTAAAAACAACGAGCGTCGATTGAAATAGGAGTCCCTTCGATGGACGCACGAACTAGTGGTGGTCGTAAAAACCCTCGTCTTTTGTTTCGTGCCGTTAGTCGCAAGGGAAACTCTTAGAAAACCCCAACGTGTCGTCTTGACGACGCTTCGACCGCGACCCCAGGTCAGGCGGGACTACCCGCTGAGTTTANNNNNNNNNNNNNNNNNNNNNNNNNNNNNNNNNNNNGAAGTAAAAATCGTAACAAGGTTTCCGTAGGTGAACCGGCGGAAGGATCATTGTCGAACCCTGCAAAGCAGAACGACCCGTGAACACGTAAAAACAACGAGCGTCGATTGAAATAGGAGTCCCTTCGATGGACGCACGAACTAGTGGTGGTCGTAAAAACCCTCGTCTTTTGTTTCGTGCCGTTAGTCGCAAGGGAAACTCTTAGAAAACCCCAACGTGTCGTCTTGACGACGCTTCGACCGCGACCCCAGGTCAGGCGGGACTACCCGGGGGGAGGGGCGAGCGCCTCGCGTACGTCCTT
>M02740:13:000000000-A85F6:1:1115:23752:19093, Ascosphaera apis
TTCCGTAGGTGAACCTGCGGAAGGATCATTAATGTGTGTCTGTGCGGCTAGGTGCCCCTAAACAAGGCCCTGCCGCGCACTCCCACCCTTGTCTACCTTACCTGTTGCTTCGGCGGGCCTGCGGGTTCTCGCGAGCCTGCTGCCGGAGGGGTTAGTTCCCCCCTGGCTAGCGTCCGCCGAAGATAAACGAACTCCAGTCGAAGATTGAAGTCTGAAGAAAATTGATAAATAAATCAAAACTTTCAACAACGGATCTNNNNNNNNNNNNNNNNNNNNNNNNNNNNNNNNNNNNNGTGAATAATAGAATCTTTGACCGCACATTGCGCCATCTGGTATTCCGGGGGGCATGCCTGTCCGAGCGTCATTGCAACCCTCAAGCACGGCTTGTGTGTTGGGCGATCGTCCCGTCTTAGGAGGGACGCGCCGGAAAGGCAGTGACGGCGTCGTGTTCCGGTGCCCGAGCGTATGGGGCTTTGTCTTTCGCTCTAGTGGCCTGGCCGACTGTCCGGTCTAACCATCATTTACTTCTAGTGGTTGACCTCGGATCAGGTAGGGTTACCCGATATTTCTAATGTCGTCACTACAACTGTCCTT
>M02740:13:000000000-A85F6:1:1115:12256:19272
TTCCGTAGGTGAACCTGCGGAAGGATCATTGTCGAAACCTGCACAGCAGAACGACCCGCGAACACGTTCGTACACCGGGACGTCGGCGGGGGCGCGTCAGCCCCCCCGTCGACGCTCCCATGGTCGGGTGGCTCACCGGCTCCTCGACCGAAAACCGAACCCCGGCGCGATCCGCGCCAAGGAACAACAACCAGAAGGGCGTGCCCCCCGTTCGCGGTGCCCGCGGGGGACCTCGCCTCCTTCGAAACACAAACGANNNNNNNNNNNNNNNNNNNNNNNNNNNNNNNNNGCCTGCCTGGGCGTCACGCCAAATACGCTCCCACACCCCTCATCGGGAAGTGGGATGCGGCATGTGGCCCCCCGTCACGCAAGAGGCGGTGGGCTGAAGATGCGGCTGCCGGCGTATCGTGTCGGACACAGCGCGTGGTGGGCGACCTCGCTTTACTTACCGCAGTGCATCCGGCATGTAGCCGACGTGTTGGCCTCAATTGACCCTATAAACGGAGCGCATGACGCTTCGACCGCGACCCCAGGTCAGGCGGGACTACCCCAACTGAACGGACTGGAAACACTGGTCATAATCAGTCCTT
>M02740:13:000000000-A85F6:1:1115:21513:19705, Amorpha <angiosperm>
TTCCGTAGGTGAACCTGCGGAAGGATCATTGTCGATGCCTCACAAGCTGTGCGACCCGCGAACTCGTTTCACTACGCAGGGGTGGCCTGGGGTGTTCCGCACCGCAGCCCCCCAAGTCAGGAGGCGATCACACCTGGTGCGGTCTCCTCCCGGCAGAAAACAAAAACCCCGGCGCGGAATGCGTCAAGGAACTCGAAATTGTTAGGTGCGCCCCCGCCGGCCCGGAGACGGTGCGCGGGCGGGGGGTGTAGCAAACNNNNNNNNNNNNNNNNNNNNNNNNNNNNNNNNNNNNNAGGGCACGCCTGCCTGGGTGTCACACATCGTTGCCCCAACGCCAATGCCTCATGCCAGGCATCTAGCTGGGGGTGAATGCTGGCCTCCCGTGAGCACAGCCTCACGGTTGGTTGAAAATCGAGTCCGTGGCTGAGTGCACCGTGACAGATGGTGGTTGAGTAAAGAGCTCGAGGCCAGTCGCGTGTGCATCCACCTGGAGTGGACTTCGTGACCCACGGGGGTGATTCGATCGCCCACAATGGGACCTCAGGTCAGGCGGGGCTACCCCTTTCCCATCTTGGCTTCCTTGCTGGTGTCCTT
>M02740:13:000000000-A85F6:1:1115:23075:19765, Helenium autumnale
TTCCGTAAGTGAACCTGCGGAAGGATCATTGTCGAAACCTGCATAGCAGAACAACTTGTGAACAAGTACTTACAACATGGCTTTTCGAGCATCAGGCCTTTGGTTTGAGACTTGTGAAGCCTTGTCGTCATGTGTTCGTGGTTTCCTTGTAAGAGGATCATGGGCATTATGTCGGCACAAAAACAAACCTCCGGCACGGTCTGTGCCAAGGAATTTCAAACTTAAGATGGCTAGTGCAATGATGCCCCGTTTACGGNNNNNNNNNNNNNNNNNNNNNNNNNNNNNNNNNNNNTGCCTGGGCTTCACGCATCACAACGCCCCCACCAAACTTCCTATCTAGGGATGTATGTGGTAGGGTGCGGAGATTGGTCTCCTGTGCTTGTTGTGTGGTTGACCTAAATATGGGTTCCTTCAAGATGGACACATGATTAGTGGTGGTTGATAACACAGTCGTCTTGTGTTGTGTGTTATGATCTTGGAGGGATTAACTCTTTGAGCACCCTGTCGTGTTGTCTTATGATGATGCATCGATCGCGACCCCAGGTCAGGCGGGACTACCCCATACGAAGGCGCATAACGATAGATGTGTCCTT
>M02740:13:000000000-A85F6:1:1115:13192:21779, Astereae
TTCCGTAGGTGAACCTGCGGAAGGATCATTGTCGAAGCCTGCAAAGCAAAACGACCCGTGAACATGTTATAACAACCATGCCAGGATGGGTCGGACGTCAGTTCGATTCTCATGGCACACCGTTGATGTGCGGCCTCGATGGCCTTTTGGGTCTTCTTGGTCGTTGCTTTGACGTAACAAAACCCCGGCACGGGATGTGCCAAGGAAATTTAAATTGAAGAATTGCCTGTTCCATGATGTCCCGTTTGCGGTGTGCNNNNNNNNNNNNNNNNNNNNNNNNNNNNNNNNNNNNNTCTGCCTGGGCGTCACGAATCGCGTCGCTCCCACCAACCCCTTTGGGATGATTGGTTGGGGGCGGATATTGGTCTCCCGTTTTTCACCGAGCGGTTGGCCAAAAAAAAGAGTCCCTTTTGACAGGAACACGACTAGTGGTGGTTTTCAAAACCCAGAATTTTGTTGTGTGTCTTGTCAAGAGGGTGCATCTTAATAGACCCAACGCGTTGTCATGAGACGACGCTTCGACCGCGACCCCAGGTCAGGCGGGACTACCCTTGCTGGGAGGGAGAAGGTTGACGCCGGATTTGAGAAGTCCTT
>M02740:13:000000000-A85F6:1:1115:19980:22218
AGTGGACTGCTGGCGGAAAATGAGAAAATTCGACCTATCCTTGCGCAGCTCGAGAAGCTCTTACTTTGCGACCTTTCGCCATCAACTAACGATTCTGTCAAAAACTGACGCGTTGGATGAGGAGAAGTGGCTTAATATGCTTGGCACGTTCGTCAAGGACTGGTTTAGATATGAGTCACATTTTGTTCATGGTAGAGATTCTCTTGTTGACATTTTAAAAGAGCGTGGATTACTATCTGAGTCCGATGCTGTTCAACCACTAATAGGTAAGAAATCATGAGTCAAGTTNNNNNNNNNNNNNNNNNNNNNNNNNNNNNNNNNNNNNNNNNNTTGGCCTCTATTAATCTCATTCAGTCTTCTGCCGTTTTGGATTTAACCGAAGATGATTTCGATTTTCTGACGAGTAACAAAGTTTGGATTGCTACTGACCGCTCTCGTGCTCGTCGCTGCGTTGAGGCTTGCGTTTATGGTACGCTGGACTTTGTAGGATACCCTCGCTTTCCTGCTCCTGTTGAGTTTATTGCTGCCGTCATTGCTTATTATGTTCATCCCGTCAACATTCAAACGGCCTGTCTCATCATGGAAGGCGCTGAATTTACGGAAAACATTATTAATACCGCTGATTGTCCTT
>M02740:13:000000000-A85F6:1:1116:15080:6643, Heliantheae
TTCCGTAGGTGAACCTGCGGAAGGATCATTGTCAAACCCTGCACAGCAGAACGACCCGTGAACAAGTAAAAACACTGGCCGAGCGCGGACCGAAGCTTATGTTTTGATCCTAGTGAGGCCTTGTCGGCGTGTGTCTATGCTTGCACCATACATTTGGTGCATCATGGATTTCACGTAGACGCAATAACAAACCCCCGGCACGGTACGTGCCAAGGAAAACTAAAATTAAAGGGCCCATGCTATTGCGCCCCGTTCGNNNNNNNNNNNNNNNNNNNNNNNNNNNNNNNNNNNNNGTCACGTATCACGTCGCCCCCACCAAACGCCCCTTCTAGGGGTGGCTTTGGTTGGGGCGGAGATTGGTCTCCCGTGCCCATGGTGTGGTTGGCCTAAATAGGAGTCTCATCAAGAGGGACGCACGACTAGTGGTGGTTGATAACACAGTCGTCTCGTGTCGTGCGTTTTCATTCTTAGGTGTAGATACTCTTAAATGACCCAAACGCGTTGTCTTGCGATGATGCTTCGATCGCGACCCCAGGTCAGGCGGGACTACCCTGGGGTAATTATACTCATCGCGAATATCCTTAAGAGGTCCTT
>M02740:13:000000000-A85F6:1:1116:6652:8493, Melilotus officinalis
TTCCGTAGGTGAACCTGCGGAAGGATCATTGTCGATGCCTTACAAGCAGTCCAACACGTGAATCAGTTTGAACACATTGGGGTGGGTTGAGGTGTTAACCACACCAAGACCTACCTCAGGTTCAGAGGCGGACGACTCGTGCGTTCTCCTTTGTGCCAAAAAACCAAACCCCGGCGCTGAATGCGTCAAGGAATTAAAATTTTGCTCTAAGCGCACCTGCATGGCATCGGAGACGGTGTTCGTGCGGGTTACGTTTNNNNNNNNNNNNNNNNNNNNNNNNNNNNNNNNNNNNTGCCTGGGTGTCACAGATCGAAGCCTCCTGCCAATTTCCTTTTGATAGGTATTGTGCATGCTGGTGAATGTTGGCCGCCCGTGAGCTCTATTGTCTCATGGTTGGTTGAAAATCGAGACCTTGGTAGGGTGTGCCATGATAGATGGTGGTTGTGTGACCCACGAGAAACCAAGATCATGTGCTGCCCTATTCAATTCGGCCTCTTTTACCCATATGCGTTTTGTAAACGCTCATGATGAGACCTCAGGTCAGGCGGGGCTACCCCCAACCATCAGCATGAGCCTGTCACTAAAATGTCCTT
>M02740:13:000000000-A85F6:1:1116:15999:8825, Melilotus officinalis
TTCCGTAGGTGAACCCGCGGAAGGATCATTGTCGATGCCTTACATGCAGTCCAACACGTGAATCAGTTTGAACACATTGGGGTGGGTTGAGGTGTTAACCACACCAAGACCTACCTCAGGTTCAGAGGCGGACGACTCGTGCGGACGACTCCCAATTTCCTTTTGATAGGTATTGTGCATGCTGGTGAATGTTGGCCTCCCGTGAGCTCTATTGTCTCATGGTTGGTTGAAAATCGAGACCTTGGTAGGGTGTGCCNNNNNNNNNNNNNNNNNNNNNNNNNNNNNNNNNNNNNAAGGTTAAGAGGCGGACGACTCGTGCGGACGACTCCCAATTTCCTTTTGATAGGTATTGTGCATGCTGGTGAATGTTGGCCTCCCGTGAGCTCTATTGTCTCATGGTTGGTTGAAAATCGAGACCTTGGTAGGGTGTGCCATGATAGATGGTGGTTGTGTGACCCACGAGAAACCAAGATCATGTGCTGCCCTATTCAATTCGGCCTCTTTTACCCATATGCGTTTTGTAAACGCTCATGATGAGACCTCAGGTCAGGCGGGGCTACCCATCATGGTGGCGAATAATTCCTAACCGTCCTT
>M02740:13:000000000-A85F6:1:1116:8881:9491, Melilotus officinalis
TTCCGTAGGTGAACCTGCGGAAGGATCATTGTCGATGCCTTACAAGCAGTCCAACACGTGAATCAGTTTGAACACATTGGGGTGGGTTGAGGTGTTAACCACACCAAGACCTACCTCAGGTTCAGAGGCGGACGACTTGTGCGTTCTCCTTTGTGCCAAAAAACCAAACCCCGGCGCTGAATGCGTCAAGGAATTAAAATTTTGCTCTGAGCGCACCTGCATGGCATCGGAGACGGTGTTCGTGTGGGTTACGTTTNNNNNNNNNNNNNNNNNNNNNNNNNNNNNNNNNNNNNCTGGGTTTCACATATCGAAGCCTCCTGCCAATTTCCTTTTGTTAGGTATTGTGCATGCTGGTGAATGGTGGCCTCCCGTGAGCTCTATTGTCTCATGGTTGGTTGAAAATCGAGACCTTGGTAGGGTGTGCCATGATAGATGGTGGTTGTGTGACCCACGAGAAACCAAGATCATGTGCTGCCCTATTCAATTCGGCCTCTTTTACCCATATGCGTTTTGTAAACGCTCATGATGAGACCTCAGGTCAGGCGGGGCTACCCTAACGCTAAAGGTGCTTTGACTTATACCGACCAAGTCCTT
>M02740:13:000000000-A85F6:1:1116:26089:9585
TTCCGTAGGTGAACCTGCGGAAGGATCATTGTCGAGACCCAAACGCTTCATTTGTTGAACTCGTAAACGTGATGTGTGGGCGGGTGTCTCATGCCTTGGCTTTGTGCTGCCCGTTTACACCCGGCCTCTCCACCCGCACGACATTGTGGGCTTCTGCTCGCGGTGCCTGTGTGGTTCGTTTGGCACCAAAACAAATCCCCGGCGCAGCCCGCGCCAAGGATCACTCTAGTGCCGTGCGGGCTCTTTTGAGCCACTCNNNNNNNNNNNNNNNNNNNNNNNNNNNNNNNNNNNNTGGCGCCATCGTGACCTTCATACACGGGTTTTGTGTGGCGGATGATGGCCTTCCGTGGCCCTTCTGCTGCGGTGGGCTGAAGGATGCGGAGTTGGTCTAGCCGAACTTTGATTGCACGGCTGTGCTGGGTTGTTGCCGATATGGGACGCTGTGGGCATTGTTGTCGTGCTGAATCTCTCGGTTGGTCTCGGTCTCTGTGATCACCCCTTGAAATCTAGTCTTAGACTATGGCTCATGTTGCGACCCCAAGTCAGGCGGGGCCACCCTCGATAAAAATGATTGGCGTATCCAACCTGTCCTT
>M02740:13:000000000-A85F6:1:1116:24395:10211
TTCCGTAGGTGAACCTGCGGAAGGATCATTGTCGAAGCCTGCACAGCAGAACGACCCGTGGACATGTAATCACAGCCGGGTGTCGAGGGGATCGGGTGTGAGCCCGGTGCCTGTGATGCCTTGTCGATGTGCGTCTGCGATGCCCTGTTTTGAGGCGTCATGGATGTTGCGTCGGCACCTAAACAAACCCCGGCACGGCATGTGCCAAGGAAAACAAAACATAGGAAGGGCGCGTCCGGTGTTGCCCCGTTCGCGGNNNNNNNNNNNNNNNNNNNNNNNNNNNNNNNNNNNNTTGGTTGAGGGCACGTCTGCCTGGGCGTCACGCCAAAAGGCACTCCCTTGCAATCCTTGCGTGGGATGTGGTGTTTGGCCTTCCATTCTACTTATAAGGTGTGGTAGGCTAAAGGATGTGGCTGCTGGCTATGGTGCCAGTCACAGCACTTGGTGGATGACACATGTTGTTCTCGAAGTTGTGACTTGTACTGAATCCGGTAACATTGGCCCTTTGGACCCATGGATCGATTGCTTACACCGCGACCCCAGGTCAGTCGGGATTACCCGCCTCTATTAAGCTCATTCAGGCTTCTGTCCTT
>M02740:13:000000000-A85F6:1:1116:18642:10388, Helianthus
TTCCGTAGGTGAACCTGCGGAAGGATCATTGTCGAACCCTGCACAGCAGAACGACCCGTGAACAAGTTAACACATCTGGCCTTGCCGGGACCGAAGCATTTGTTTCGGCCCTTGTGAGTCCTTGTCGACGTGCGTTCATGCGTGGACCATACCTTTGGTTTTGTCATGGATGTCATGTTGACAAAATAACAAACCCCCGGCACGAGATGTGCCAAGGAAAACCAAAATTAAAGAACACGTGCTGTTGCGCCCCGTTNNNNNNNNNNNNNNNNNNNNNNNNNNNNNNNNNNNNNTGCCTGGGCGTCACGCATCACGTCGCCCCCACCAGGCATCCCCTATAGGGCTGTCTTGTGTTGGGGCGGAGATTGGTCTCCCGTGCCCATGGCGTGGTTGGCCTAAATAGGAGTCTCCTCGCGAGGGACGCACGGCTAGTGGTGGTTGATAAGACAGTCGTCTCGTGTCGTGCGTTTACTTTCTTGAGAGTAGATGCTCTTAAAGTACCCTGATGTGTTGTCTTATGACGATGCTTCGATCGCGACCCCAGGTCAGGCGGGACTACCCAGGCAGTCGCTAGCGATAACCGAAGTAGTCCTT
>M02740:13:000000000-A85F6:1:1116:3802:11289, Phalaris arundinacea
TTCCGTAGGTGAACCTGCGGAAGGATCATTGTCGTGAACCTGACCAAAACAGACCGTGCACGCGTCCTCTAGCCAGCCGGCGGCGGCAACGTTTGTCGCTCGGCCAAGTCCTCGACAACCTCCTCTCCTTGGAGTTGGGGCTCGGGGTAAAAGAACCTACGGCGCCTAAGGCGTCAAGGAACACTGTGCCTAGCCCGGGGTATGCGGACGGCTTGCTGTCTGCCTCCCTGTGCTGCAATGCTTTTCAATCCACACGNNNNNNNNNNNNNNNNNNNNNNNNNNNNNNNNNNNNCGCCTGCCTGGGCGTCACGCCGAACACGCTCCCACCTCCCCCTCAGCGGGAAGTGGGATGCGGCATGTGGCTTCCCGTCGCGCAAGTGGCGGTGGGCCGAAGATATGGCTGCCGGCGTATCATGCCGGACACAGCGCGTGGTGGGCGTACTCGCTTTACTTACCGCAGTGCATTTGGCGCGTAGTCGACGTGATGGCCTTGAAGGACCCTATAACGGAGTGCATGACACTTCGACCGCGACCCCAGGTCAGGCGGGATTACCCATGTGGTAGAAGTCGGTTGAAATGGTAATAAGGTCCTT
>M02740:13:000000000-A85F6:1:1116:5558:11353, Penicillium
TTCCGTAGGTGAACCTGCGGAAGGATCATTACCGAGTGAGGGCCCTCTGGGTCCAACCTCCCACCCATGTTTATTGTACCTTGTTGCTTCGGCGGGCCCGCCTCACGGCCGCCGGGGGGCTTCTGCCCTCTGGCCCGCGCCCGCCGAAGACACCATTGAACACTGTCTGAAGATTGCAGTCTGAGCAATTAGCTAAATAAGTTAAAACTTTCAACAACGGATCTCTTGGTTCCGGCATCGATGAAGAACGCAGCGANNNNNNNNNNNNNNNNNNNNNNNNNNNNNNNNNNNNNAGTGAATCATCGAGTCTTTGAACGCAAATTGCGCCCCTTGGTATTCCGGGGGGCATGCCTGTCCGAGCGTCATTGCTGCCCTCAAGCACGGCTTGTGTGTTGGGCCCCGTCCTCCTTCCCGGGGGACGGGCCCGAAAGGCAGCGGCGGCACCGCGTCCGGTCCTCGAGCGTATGGGGCTTTGTCACCCGCTCTTGTAGGCCCGGCCGGCGCTTGCCGACAACCATCAATCTTTTTACAGGTTGACCTCGGATCAGGTAGGGATACCCTCTGAATGCAATGAAGAAAACCACCATTGTCCTT
>M02740:13:000000000-A85F6:1:1116:10703:11638
TTCCGTAGGTGAACCTGCGGAAGGATCATTGTCGAGACCCAAACGCTTCATTTGTTGAACTCGTAAACGTGATGTGTGGGCGGGTGTCTCATGCCTTGGCTTTGTGCTGCCCGTTTACACCCGGCCTCTCCACCCGCACGACATTGTGGGCTTCTGCTCGCGGTGCCTGTGTGGTGCGTTTGGCACCAAAACAAATCCCCGGCGCAGCCCGCGCCAAGGATCACTCTAGTGCCGTGCGGGCTCTTTTGAGCCACTCNNNNNNNNNNNNNNNNNNNNNNNNNNNNNNNNNNNNGGCGTCACGTATCACGTCGCCCCACCCAAACGTCCCTTCTAGGGGTGTCTTTGGTTGGGGCGGGGATTGGTCTCCCGTGCCCATGGTGTGGTTGGCCTAAATAGGAGTCTCATCAAGAGGGACGCACGACTAGTGGTGGTTGATAACACAGTCGTCTCGTGTCGTGCGTTTTCATTCTTAGGTGTAGATACTCTTAAATGACCCAAACGCGTTGTCTTGCGATGATGCTTCGATCGCGACCCCAGGTCAGGCGGGACTACCCCCAACTTACCAAGCTGGGTTACGACGCGACGCCGTCCTT
>M02740:13:000000000-A85F6:1:1116:13785:12418, Elaeagnus
TTCCGTAGGTGAACCTGCGGAAGGATCATTGTCGAAACCTGCCAAGCAGAACGACCCGCGAACATGTTCCAAAATTGGGAGCGGCCTAGCCTCCTGGCTTGGACGGCCCCGCTGTTGGTTGGAGTGTTGTACGGTGCTGTCCCTTGCTTCCACGCACGTGCGGCGAGCATCGCAACGTGCCCTCCTGCAGAATCCTAACCCCGGCGCAAATCGCGCCAAGGAACTCGAACGAATGAGCGTGCTCTCCCTTTGCCCGNNNNNNNNNNNNNNNNNNNNNNNNNNNNNNNNNNNNACGTCTGCCTGGGCGTCAACCACCGTTGCCCTCCCGACACCACGTGCCTTCAAGGCTACGTCGGTCGTGGAGGCGTACATTGGCTTCCCGCGAGCCTCGTCTCGTGGCTGGCCCAAATTCTAGTCATTGGCGACCGGTGCCACGACAATGGTGGTCGTCGAACCTTCGGTCCCCCGTCGTGGGTTCCGGTCGTGCATGATGCAGGGACCCCAAAGCATCCGGTGAAGGATGCTTACGATGCGACCCCAGGTCAGGCGGGGCTACCCAAGCAGCATCAGTGACGACATTAGAAATAGTCCTT
>M02740:13:000000000-A85F6:1:1116:7002:13288
TTCCGTAGGTGAACCTGCGGAAGGATCATTGTCGAAACCTGCACAGCAGAACGACCCGCGAACACGTTCGTACACCGGGACGCCGGCGGGGGCGCGTCACGACGAGTGGTGGTCGAAACTTCCCTCTTATCACGTCGTGCGGTTCCCCGTCGCTCGGGCGACCAAGTGACCCTGACGCGTCGTCGTCCGACGGCGCTCCGACCGCGACCCCAGGTCAGGCGGGATTACCCGCTGAATTTAAGCATATCAATAAGCGNNNNNNNNNNNNNNNNNNNNNNNNNNNNNNNNNNNNAACCTTATCATTTAGAGGAAGTAAAAATCGTAACAAGGTTTCCGTAGGTGAACCTGCGGAAGGATCATTGTCGAAACCTGCACAGCAGAACGACCCGCGAACACGTTCGTACACCGGGACGCCGGCGGGGGCGCGTCACGACGAGTGGTGGTCGAAACTTCCCTCTTATCACGTCGTGCGGTTCCCCGTCGCTCGGGCGACCAAGTGACCCTGACGCGTCGTCGTCCGACGGCGCTCCGACCGCGACCCCAGGTCAGGCGGGATTACCCAAATTAGCATAAGCAGCTTGCAGACCGTCCTT
>M02740:13:000000000-A85F6:1:1116:25751:14537
TTCCGTAGGTGAACCTGCGGAAGGATCATTGTCGAAACCTGCACAGCAGATTGACTAGCGAACAAGTTTAACATGCATGGGGTGGGGGATGGCTTGACTTGTTGAGCCGCCCCTTCCCCCATGGCTTGGGGGGCATGCCTTTGGTGTGTCCCTCGGGCACAATAACGAACCCCGGCACTTCGAGTGCCAAGGAACATGAATACAGTGTGCGCTTGCACCTTGCCCGGTTATCCGGTGTGAGGACGCAGCGTGTCCANNNNNNNNNNNNNNNNNNNNNNNNNNNNNNNNNNNNTGGGCGTCACGCATCACAACGCCCCCACCAAATTTCCTATCTAGGGATGTATGTGGTAGGGGGCGGAGATTGGTCTCCTGTGCTTGTTGTGTGGTTGACCTAAATATGGGTTCCTTCAAGATGGACACATGATTAGTGGTGGTTGATAACACAGTCGTCTTGTGTTGTGTGTTATGATCTTGGAGGGATTAACTCTTTGAGCACCCTGTCGCGTTGTCTTATGATGATGCATCGATCGTGACCCCAGGTCAGGCGGGACTACCCTACCTCGCACTTTAGTCGCAGTAGGCGGAAAGTCCTT
>M02740:13:000000000-A85F6:1:1116:28429:14637, Asteraceae
TTCCGTAGGTGAACCTGCGGAAGGATCATTGTCGAAACCTGCATAGCAGAACAACTTGTGAACAAGTACTTACAACATGGCTTTTCGAGCATCAGGCCTTTGGTTTGAGACTTGTGAAGCCTTGTCGTCATGTGTTCGTGGTTTCCTTGTAAGAGGATCATGGGCATTATGTCGGCACAAGAACAAACCTCCGGCACGGTATGTGCCAAGGAATTTCAAACTTAAGATGGCTAGTGCAATGATGCCCCGTTTACGGNNNNNNNNNNNNNNNNNNNNNNNNNNNNNNNNNNNNNNTCTGCCTGGGCGTCACGCGTCGCGTCGCTCCCACCAACCTTCCTTTAGGATGCTTGGCTGGGGGCGGATATTGGTCTCCCGTTTTTCATCGAGCGGTTGGCCAAAATAAGAGTCCCTGTTGACGGGCGCACGACTAGTGGTGGTTGACAAAACCCGGAATTCAGTTGCGTGTCTCGTCAAAAGGGTGCATCTTAACAGACCCAACGCGTTGTCATGAATCAATGCTTCGACCGCGACCCCAGGTCAGGCGGGACTACCCATCTTCAAACTGGCGCCGAGCGTATGCCGCATGCCCGTCCTT
>M02740:13:000000000-A85F6:1:1116:4378:15397, Anemone canadensis
TTCCGTAGGTGAACCTGCGGAAGGATCATTGTCGATACCTGCTCAGCAGAACGACCCGCGAACACGTGAAAAAAACCACAAGCCGGGGAACGGGACGCGGCAACCTAACAGCTGCCTCCGCACCGCAAACCGGCAAAAAATAAAATCCGGCGCAACAGGCGTCAAGGAAAACTTACCGGAAACAAGGGGTCATCCCGTAACAAGGAAGACACCCAGAATCCGAATACTGAAACGACTCTCGGCAACGGATATCTCGNNNNNNNNNNNNNNNNNNNNNNNNNNNNNNNNNNNNAGGGCTTAGGGCACGCCTGCCTGGGCGTCACACACAGCGTCTCCCCCCACCAATCTCATTTGATGGGGGAAGGAGATTGGCCCCCCGAGCCACAAGGCCACGGTCGGCCCAAATGTTGGTCCTCGGCTGCGAGCTTCGCGGTCAGCGGTGGTTGTATACTCATCCTCGTAATGACGCGTATGCCTCGTAGGACATAGGCCAGAACAAACCCTAAGAAGTCCCCTCAGGGGCTTCCACCTGCGACCCCAGGTCAGGCGGGATTACCCACCATAAAAAAGCCTCCAAGATTTGGAGGGTCCTT
>M02740:13:000000000-A85F6:1:1116:24955:17295, Ammannia
TTCCGTAGGTGAACCTGCGGAAGGATCATTGTCGAATCCTGCACGGCAGAATGACCCGCGAACAAGTTACTAACCCAATGCCTGGGCCGTGTCCGACCGTCCTCGGTTGATGCACGATCCTGGCACCCAGAACGTACCCCCGGCGCGGAAGGCGCCAAGGAACATGAACAAGAGAGGTGTGGGAACCCTGCATCCCCCTAGAGGGAAGTTGGGGCAACCATGCCGTCTCAAGAGTTAACAACAAACGACTCTCGGCNNNNNNNNNNNNNNNNNNNNNNNNNNNNNNNNNNNNNCCATTTGGCCGAGGGCACGTCTGCCTGGGTGTCACGCAACACGTTGCCCCCAAAAATCGGAATTCAAGCTCCGACGGGGTGCGTAATTTGGCCTCCCGTGGCTTCATGCTGCGGCTGGCCCAAAATTGAGCAATGGAGCGGCGTACTCCGCGGCGCGCGGTGGTGCTGAAAATTGCCCCTCGGGCATCGAGTCCGGATCGTCTCTCCACTAATGCTCTGCGGCCTTCATTAAGAAGATATGCGACCCCAGGTCAGGCGGGGCTACCCTCGGCAGGATACTAAAGGCAAGCGTAAAGTCCTT
>M02740:13:000000000-A85F6:1:1116:7856:17731, Bassia scoparia
TTCCGTAGGTGAACCTGCGGAAGGATCATTGTCGAAACCTGCACAGCAGATTGACTAGCGAACAAGTTTAACATGCATGGGGTGGGGGATGGCTTGACTTGTTGAGCCGCCCCTTCCCTCATGGCTTGGGGGGCATGCCTTTGGTGTGTCCCTCGGGCACAATAACGAACCCCGGCACTTCGAGTGCCAAGGAACATGAATACAGTGTGCGCTTGCACCTTGCCCGGTTATCCGGTGTGAGGATGCAGCGTGTCCANNNNNNNNNNNNNNNNNNNNNNNNNNNNNNNNNNNNNTGCCTGGGCGTCACGCACCGCGTTTCCCACTACCCACCTTGGGTGGGAAGGGGGAGGAGGATGACTTCCCGTGCCTCACCGGGCGTGGTTGGCCTAAAAAAGGGGCCTCAAGTTATGCACTGTTGCGGCAATTGGTGGTAGACAAGGCCTTGGCCTCGAATGCAATCTTGTGTCGTGCAGTACATGACAATTGTGGGCTCGTAGGACCCTGAGTTGTTCCCAATTGGAAACAAACCGTTGCGACCCCAGGTCAGGCGGGGTTACCCCCCGACCCTCGGCATTGCTGGAGAAAAGTGTCCTT
>M02740:13:000000000-A85F6:1:1116:15574:17784, Raphanus sativus
GGGTCGTGCACATAGCTTCCGGAGATCACCAAACCCCGGCACGAAAAGTGTCAAGGAACATGCAACTAAACAGTCTGCTTTCGCCAACCCGGAAACGGTGTTTGTTCGGAAACAGTTCTGAAATGTAAAGTCTATAACGACTCTCGGCAACGGATATCTCGGCTCTCGCATCGATGAAGAACGTAGCGAAATGCGATACTTGGTGTGAATTGCAGAATCCCGTGAACCATCGAGTCTTTGAACGCAAGTTGCGCCCNNNNNNNNNNNNNNNNNNNNNNNNNNNNNNNNNNNCCCCAAGCCTTCTGGCCGAGGGCACGTCTGCCTGGGTGTCACAAATCGTCGTCCCCCCATCCTCTCGAGGATATAGGACGGAAGCTGGTCTCCCGTGTGTTACCGCACGCGGTTGGCCAAAATCCGAGCTAAGGATGCCAGGAGCGTCTTGACATGCGGTGGTGAATTCAATCTCCTCGTCATATCGTCGGTCGTTCCGGTCCAAAAGCTCTCGATGACCCAAAGTCCTCAACGCGACCCCAGGTCAGGCGGGATCACCCTCAGGCATCCACGGCGCTTTAAAATAGTTGTTATAGTCCTT
>M02740:13:000000000-A85F6:1:1116:27956:18962, Astereae
TTCCGTAGGTGAACCTGCGGAAGGATCATTGTCGAAGCCTGCAAAGCAGAACGACCCGTGAACATGTTATAACAACCATGCCAGGATGGGTCGGACGTCAGTCCGATTCTCATGGCACACCGTTGATGTGCGGCCTCGATGGCCTTTTGGGTCTTCTTGGTCGTTGCTTTGACGTAACAAAACCCCGGCACGGGATGTGCCAAGGAAATTTAAATTGAAGAATTGCCTGTTCCATGTGTCCCGTTTGCGGTGTGCTNNNNNNNNNNNNNNNNNNNNNNNNNNNNNNTGAGGGCACGTCTGCCTGGGCGTCACGCATCGCGTCGCTCCCACCAACCCCTTTGGGATGATTGGTTGGGGGCGGATATTGGTCTCCCGTTTTTCACCGAGCGGTTGGCCAAAAAAAAGAGTCCCTTTTGACAGGAACACGACTAGTGGTGGTTTTCAAAACCCAGAATTTTGTTGTGTGTCTTGTCAAGAGGGTGCATCTTAATAGACCCAACGCGTTGTCATGAGACGACGCTTCGACCGCGACCCCAGGTCAGGCGGGACTACCCCATTAACACCATCCTTTGACCTTTCCCGTCCTT
>M02740:13:000000000-A85F6:1:1116:18022:19107
TTCCGTAGGTGAACCTGCGGAAGGATCATTGCTGAGCCCCTAGCCGAGAACATGTGAATCTGTAAACGTGATGCATGAGCGCGAGGTGTTGTTGCTTCTTGCCCTCCCCTCTCGTGAATGCATGCCCCGCCCGTTTTGGTGCCGCACTTGTAGTTCCTCTGTGGTGCGTGGGCATTACAACAAACCCCGGCGCAACTCCGCGCCAAGGATCAATGGGTTAATGCTGGGCTGGCTCCTAGGAGTCTTCTGGCTGTGCNNNNNNNNNNNNNNNNNNNNNNNNNNNNNNNNNNNNGCAATCATGACCTTCATGCATAGGTCGTACATGGTGGATGATGGCCTTCTATGACCCTTCTGCTGTGGTGGGCTGAAAAATGTGGAGTTAGTCTAGACTAATTCTGATTGCACAGCTGTGCTGGGTTGTTGCCGATATGGGATGCTATGGGCATTGTTGTCATGATGAAGCTCTCGATTGGTCTAGGTCTTTATGATCACCCCTTGAAATCTAGTCGTGGACTATGACTCTTGTTGCAGCCCCCAGTTAGGCTGTGCCTCTCCCCCCCCATTAACACCATCCTTTGACCTTTCCCGTCCTT
>M02740:13:000000000-A85F6:1:1116:11611:19217, Solidago
GAAGTCGCTCCCACCAACCTTCCTTTAGGATGCTTGGCTGGGGGCGGATATTGGTCTCCCGTTTTTCATCGAGCGGTTGGCCAAAATAAGAGTCCCTGTTGACGGGCGCACGACTAGTGGTGGTTGACAAAACCCGGAATTCAGTTGCGTGTCTCGTCAAAAGGGTGCATCTTAACAGACCCAACGCGTTGTCATGAATCAATGCTTCGACCGCGACCCCAGGTCAGGCGGGACTACCCGCTGAATTTAAGCATATNNNNNNNNNNNNNNNNNNNNNNNNNNNNNNNNNNNNNTTTAGAGGAAGTAGAAGTCGTAACAAGGAGAAGTCGCTCCCACCAACCTTCCTTTAGGATGCTTGGCTGGGGGCGGATATTGGTCTCCCGTTTTTCATCGAGCGGTTGGCCAAAATAAGAGTCCCTGTTGACGGGCGCACGACTAGTGGTGGTTGACAAAACCCGGAATTCAGTTGCGTGTCTCGTCAAAAGGGTGCATCTTAACAGACCCAACGCGTTGTCATGAATCAATGCTTCGACCGCGACCCCAGGTCAGGCGGGACTACCCCGCCGATACTTGGAACAATTTCTGGAAGTCCTT
>M02740:13:000000000-A85F6:1:1116:17719:21444
CAGAATGTTTATAGGTCTGTTGAACACGACCAGAAAACTGGCCTAACGACGTTTGGTCAGTTCCATCAACATCATAGCCAGATGCCCAGAGATTAGAGCGCATGACAAGTAAAGGACGGTTGTCAGCGTCATAAGAGGTTTTACCTCCAAATGAAGAAATAACATCATGGTAACGCTGCATGAAGTAATCACGTTCTTGGTCAGTATGCAAATTAGCATAAGCAGCTTGCAGACCCATAATGTCAATAGATGTGGTAGAAGTCGTCATTTGGCGAGAAAGCTCAGTCTNNNNNNNNNNNNNNNNNNNNNNNNNNNNNNNNNNNNNNNNNNNAGAAACGGAAACAAAAACGGGCATCATCTTGATTAAGCTCATTAGGGTTAGGCTCGGTACGGTCAGGCATCCACGGCGCTTTAAAATAGTTGTTATAGATATTCAAATAACCCTGAAACAAATGCTTAGGGATTTTATTGGTATCAGGGTTAATCGTGCCAAGAAAAGCGGCATGGTCAATATAACCAGTAGTGTTAACAGTCGGGAGAGGAGTGGCATTAACACCATCCTTCATGAACTTAATCCACTGTTCACATAAACGTGACGATCCTGATTCAGCGAAACCAACGCGAGCGTCCTT
>M02740:13:000000000-A85F6:1:1117:22794:5081, Melilotus officinalis
TTCCGTAGGTGAACCTGCGGAAGGATCATTGTCGATGCCTTACAAGCAGTCCAACACGTGAATCAGTTTGAACACATTGGGGTGGGTTGAGGTGTTAACCACACCAAGACCTACCTCAGGTTCAGAGGCGGACGACTCGTGCGTTCTCCTTTGTGCCAAAAAACCAAACCCCGGCGCTGAATGCGTCAAGGAATTAAAATTTTGCTCTGAGCGCACCTGCATGGCATCGGAGACGGTGTTCGTGCGGGTTACGTTTNNNNNNNNNNNNNNNNNNNNNNNNNNNNNNNNNNNNNCTGGGTGTCACATATCGAAGCCTCCTGCCAATTTCCTTTTGTTAGGTATTGTGCATGCTGGTGAATGTTGGCCTCCCGTGAGCTCTATTGTCTCATGGTTGGTTGAAAATCGAGACCTTGGTAGGGTGTGCCATGTTAGTTGGTGGTTGTGTGACCCACGAGAAACCAAGATCATGTGCTGCCCTATTCAATTCGGCCTCTTTTACCCATATGCGTTTTGTAAACGCTCGTGATGAGACCTCAGGTCAGGCGGGGCTACCCCCTTTCCACGCATTGTGGATTGGGTTGTGATCCAGGCCTT
>M02740:13:000000000-A85F6:1:1117:13691:6092, Solidago
TTCCGTAGGTGAACCTGCGGAAGGATCATTGTCGAAGCCTGCAAAGCAGAACGACCCGTGAACATGTTATAACAACCATGCCAGGATGGGTCGGACGTCAGTTCGATTCTCATGGCACACCGTTGATGTGCGGCCTCGATGGCCTTTTGGGTCTTCTTGGTCGTTTCTTTGACGTAACAAAACCCCGGCACGGGATGTGCCAAGGAAATTTAAATTGAAGAATTGCCTGTTCCATGATGTCCCGTTTGCGGTGTGCNNNNNNNNNNNNNNNNNNNNNNNNNNNNNNNNNNNNNTGCCTGGGCGTCACGCATCGCGTCGCCCCAACCAACCTTCCTTTAGGATGCTTGGCTGGGGGCGGTTACTGGTCTCCCGTTTTTCATCGAGCGGTTGGCCAAAATAAGAGTCTCTGTTGACGGGCGCACGACTAGTGGTGGTTGACAAAACCCGGAATTCAGTTGCGTGTCTCGTCAAAAGGGTGCATCTTAACAGACCCAACGCGTTGGTGTGAATCAATGCTTCGACCGCGACCCCAGGTCAGGCGGGACTACCCCAGGAGGAAGCGGAGCAGTCCAAATGTTTTTATTATCGCCCCTT
>M02740:13:000000000-A85F6:1:1117:29029:8976, Melilotus officinalis
TTCCGTAGGTGAACCTGCGGAAGGATCATTGTCGATGCCTTACAAGCAGTCCAACACGTGAATCAGTTTGAACACATTGGGGTGGGTTGAGGTGTTAACCACACCAAGACCTACCTCAGGTTCAGAGGCGGACGACTCGTGCGTTCTCCTTTGTGCCAAAAAACCAAACCCCGGCGCTGAATGCGTCAAGGAATTAAAATTTTGCCTCAGGTCAGGCGGGGCTACCCGCTGAATTTAAGCATCTCATTAAGCGGAGNNNNNNNNNNNNNNNNNNNNNNNNNNNNNNNNNNNNTATCATTTAGAGGAAGTAAAAGTCGTAACAAGGTTTCCGTAGGTGAACCTGCGGAAGGATCATTGTCGATGCCTTACAAGCAGTCCAACACGTGAATCAGTTTGAACACATTGGGGTGGGTTGAGGTGTTAACCACACCAAGACCTACCTCAGGTTCAGAGGCGGACGACTCGTGCGTTCTCCTTTGTGCCAAAAAACCAAACCCCGGCGCTGAATGCGTCAAGGAATTAAAATTTTGCCTCAGGTCAGGCGGGGCTACCCCGTTTTTTAGTCCTTCCCCGTACGCCGGGCACGTATCCTT
>M02740:13:000000000-A85F6:1:1117:16547:11380, Helenium autumnale
TTCCGTAGGTGAACCTGCGGAAGGATCATTGTCGAAACCTGCATAGCAGAACAACTTGTGAACAAGTACTTACAACATGGCTTTTCGAGCATCAGGCCTTTGGTTTGAGACTTGTGAAGCCTTGTCGTCATGTGTTCGTGGTTTCCTTGTAAGAGGATCATGGGCATTATGTCGGCACAAGAACAAACCTCCGGCACGGTATGTGCCAAGGAATTTCAAACTTAAGATGGCTAGTGCAATGATTGCCCCGTTTACGNNNNNNNNNNNNNNNNNNNNNNNNNNNNNNNNNNNNNACTCATCACAACGCCCCCACCAAACTTCCTATCTAGGGATCTATGCGGTAGGGGGCGGAGATTGGTCTCCTGTGCTTGTTGTGTGGTTGACCTAAATATGGGTTCCTTCAAGATGGACACATGATTAGTGGTGGTTGATAACACAGTCGTCTTGTGTTGTGTGTTATGATCTTGGAGGGATTAACTCTTTGAGCACCCTGTCGCGTTGTCTTATGATGATGCATCGATCGTGACCCCAGGTCAGGCGGGACTACCCGCTTGGTCAACCCCTCAGCGGCAAAAATTAGGTAAGGTGAGCCTT
>M02740:13:000000000-A85F6:1:1117:16486:13945, Heliantheae
TTCCGTAGGTGAACCTGCGGAGGGATCATTGTCGAACCCTGCACAGCAGAACGACCCGTGAACAAGTAAAAACACTGGCCGAGCGCGGACCGAAGCTTATGTTTTGATCCTAGTGAGGCCTTGTCGGCGTGTGTCTATGCTTGCACCATACATTTGGTGCATCATGGATTTCACGTAGACGCAATAACAAACCCCCGGCACGGTACGTGCCAAGGAAAACTAAAATTAAAGGGCCCATGCTATTGCGCCCCGTTCGNNNNNNNNNNNNNNNNNNNNNNNNNNNNNNNNNNNNTTGCCTGGGCTTCACGTATCACGTCGCCCCCACCAACCGCCCCTTCTAGGGGTGTCTTTGGTTGGGGCGGAGATTGGTCTCCCGTGCCCATGGGGTGGTTGGCCTAAATAGGAGTCTCATAAAGAGGGACGCACGACTAGTGGTGGTTGATAACACAGTCGTCTCGTGTCGTGCGTTTTCATTCTTAGGTGTAGATACTCTTAAATGACCCAAACGCGTTGTCTTGCGATGATGCTTCGATCGCGACCCCAGGTCAGGCGGGACTACCCGCAAAAAGAGAGATGAGATTGAGGCTGGCCTT
>M02740:13:000000000-A85F6:1:1117:24387:15022, Elaeagnus
TTCCGTAGGTGAACCTGCGGAAGGATCATTGTCGAAACCTGCCAAGCAGAACGACCCGCGAACATGTTCCAAAATTGGGAGCGGCCTAGCCTCCTGGCTTGGACGGCCCCGCTGTTGGTTGGAATGTTGTACGGTGCTGTCCCTTGCTTCCACGCACGTGCGGCGAGCATCGCAACGTGCCCTCCTGCAGAATCCTAACCCCGGCGCAAATCGCGCCAAGGAACTCGAACGAATGAGCGTGCCCTCCCTTGGCCCGNNNNNNNNNNNNNNNNNNNNNNNNNNNNNNNNNGCCTGGGCGTCAAACACCGTTGCCCTCCCGACACCACGTGCCTTCAAGGCTACGTCGGTCGTGGAGGCGTACATTGGCTTCCCGCGAGCCTCGTCTCGTGGCTGGCCCAAATTCTAGTCATTGGCGACCGGTGCCACGACAATGGTGGTCGTCGAACCTTCGGTCCCCCGTCGTGGGTTCCGGTCGTGCATGATGCAGGGACCCCAAAGCATCCGGTGAAGGATGCTTTCGATGCGACCCCAGGTCAGGCGGGGCTACCCAACATCATAGCCAGATGCCCAGAGATTAGAGCGCATGCCTT
>M02740:13:000000000-A85F6:1:1117:25980:15384
TTCCGTAGGTGAACCTGCGGAAGGATCATTGTCGAACCCTGCAAAGCAGAACGACCCGTGAACACGTAAAAACAACGAGCGTCGATTGGATCAGGCGCTTGTTTGATCCTCTCGACGCTTTGTCGATGCGCATTCACTCGGGTTCTTTTGGACCTTGTGAGTGTGTCGTTGGCGCATTAACAACCCCCGGCACAATGTGTGCCAAGGAAAACTAAACTCTAGAAGGCTCGTTTTCATGTTGCACCCGTTCGCGGTGNNNNNNNNNNNNNNNNNNNNNNNNNNNNNNNNNNNNCCTGCCTGTGCGTCACGCATCGCGTTTCCCCCTACCCCCCTCGTGTGGGAAGGGGGAGGAGGATGGCTTCCCGTGCCTCACCGGGCGTGGTTGGCCTAAAAAAGGAGCCTCAAGTTATGCACTGCTGCGGCAATTGGTGGTAGACAAGGCCTTGGCCTCGAATGCAATCTTGTGTCGTGCAGTACATGACAATTGTGGGCTCGTAGGACCCTGAGTTGTTCCCAATTGGAAACAAACCGTTGCGACCCCAGGTCAGGCGGGGTTACCCCGTACACGCAAGGTAAACGCGAACAATTCCCTT
>M02740:13:000000000-A85F6:1:1117:4876:17526
TTCCGTAGGTGAACCTGCGGAAGGATCATTGTCGAACCCTGCACAGCAGAACGACCCGTGAACAAGTAAAAAAACTGGCCGAGCGCGGACCGAAGCTTATGTTTTGATCCTAGTGAGGCCTTGTCGGCGTGTGTCTATGCTTGCACCATACATTTGGTGCATCATGGATTTCACGTAGACGCAATAACAAACCCCCGGCACGGTACGTGCCAAGGAAAACTAAAATTAAAGGGCCCATGCTATTGCGCCCCGTTCGNNNNNNNNNNNNNNNNNNNNNNNNNNNNNNNNNNNCATGGCGCCATCGTGACCTTCCTACACAGGTTTTTCGTGGCGGATGATGGCCTTCCGTGGCCCTTCCGCTGCGGTGGGCTGAAGGATTCGGAGTTGTTCTAGCCGAACTTTGATTGCACGGCTGCGCTGGGTTGTTGCCGATATGGGACGCTGTGGGCATTGTTGTCATGCTGAATCGCTCGTTTGGTCTCTGTCTCTTGTATCACCCCTTGAAATCTAGTCTTAGGCTATTGCTCTTTTGTCAACCCCTTGCCGTAGGTGGACATTAAGTTGCTTGATTTGGTTGGACTTGGTGGCCCTT
>M02740:13:000000000-A85F6:1:1117:16852:17545
CTCGGTACGGTCAGGCATCCACGGCGCTTTAAAATAGTTGTTATAGATATTCAAATAACCCTGAAACAAATGCTTAGGGATTTTATTGGTATCAGGGTTAATCGTGCCAAGAAAAGCGGCATGGTCAATATAACCAGTAGTGTTAACAGTCGGGAGAGGAGTGGCATTAACACCATCCTTCATGAACTTAATCCACTGTTCACCATAAACGTGACGATGAGGGACATAAAAAGTAAAAATGTCTACAGTAGAGTCAATAGCAAGGCCACGACGCAATGGAGAAAGANNNNNNNNNNNNNNNNNNNNNNNNNNNNNNGCGCCAACGGCGTCCATCTCGAAGGAGTCGCCAGCGATAACCGGATTAGTTGAAATGGTAATAAGACGACCAATCTGACCAGCAAGGAAGCCAAGATGGGAAAGGTCATGCGGCATACGCTCGGCGCCAGTTTGAATATTAGACATAATTTATCCTCAAGTAAGGGGCCGAAGCCCCTGCAATTAAAATTGTTGACCACCTACATACCAAAGACGAGCGCCTTTACGCTTGCCTTTAGTACCTCGCAACGGCTGCGGACGACCAGGGCGAGCGCCAGAACGTTTTTTACCTTTAGTGCCTT
>M02740:13:000000000-A85F6:1:1117:7669:17582
CTGGTTCTCACTTCTGTTACTCCAGCTTCTTCGGCACCTGTTTTACAGACACCTAAAGCTACATCGTCAACGTTATATTTTGATAGTTTGACGGTTAATGCTGGTAATGGTGGTTTTCTTCATTGCATTCAGATGGATACATCTGTCAACGCCGCTAATCAGGTTGTTTCTGTTGGTGCTGATATTGCTTTTGATGCCGACCCTAAATTTTTTGCCTGTTTGGTTCGCTTTGAGTCTTCTTCGGTTCCGACTACCCTCCCGACTGCCTATGATGTTTATCCTTTGGATNNNNNNNNNNNNNNNNNNNNNNNNNNNNNNNNNNNNNNNNNNNTTTTTGATAGTTTGACGGTTAATGCTGGTAATGGTGTTTTTCTTCATTGCATTCAGATGGATACATCTGTCAACGCCGCTAATCAGGTTGTTTCTGTTGGTGCTGATATTGCTTTTGATGCCGACCCTAAATTTTTTGCCTGTTTGGTTCGCTTTGAGTCTTCTTCGGTTCCGACTACCCTCCCGACTGCCTATGATGTTTATCCTTTGGATGGTCGCCATGATGGTGGTTATTATACCGTCAAGGACTGTGTGACTATTGACGTCCTTCCCCGTACGCCGGGCAATAATGTTTATGCCTT
>M02740:13:000000000-A85F6:1:1117:11879:18359, Artemisia absinthium
TTCCGTAGGTGAACCTGCGGAAGGATCATTGTCGAACCCTGCAAAGCAGAACGACCCGTGAACACGTAAAAACAACGAGCGTCGATTGGATCAGGCGCTTGTTTGATCCTCTCGACGCTTTGTCGACGCGCATTCACTCGGGTTCTTTTGGACCTTGTGAGTGTATCGTTGGCGCATTAACAACCCCCGGCACAATGTGTGCCAAGGAAAACTAAACTCTAGAAGGCTCGTTTTCATGTTGCACCCGTTCGCGGTGNNNNNNNNNNNNNNNNNNNNNNNNNNNNNNNNNNNTCTGCCTGGGCGTCACGCATCGCGTCGCCCCCCACAGTTCTCCGCAAAGGGAACTTGTGTTTTGGGGGCGGGTATTGGTCTCCCGTGCTCATGGCGTGGTTGGCCGAAATAGGAGTCCCTTCGATGGACGCACGAACTAGTGGTGGTCGTAAAAACCCTCGTCTTTTGTTTCGTGCCGTTAGTCGCAAGGGAAACTCTTAGAAAACCCCAACGTGTCGTCTTGACGACGCTTCGACCGCGACCCCAGGTCAGGCGGGACTACCCAGGGACATAAAAAGTAAAAATGTCTACAGTAGACCTT
>M02740:13:000000000-A85F6:1:1117:14623:18812, Amorpha <angiosperm>
TTCCGTAGGTGAACCTGCGGAAGAATCATTGTCGATGCCTCACAAGCTGTGCGACCCGCGAACTCGTTTCACTACGCAGGGTTGGCCTGGGGTGTTCCGCACCGCAGCCCCCCAAGTCAGGAGGCGATCACACCTGGTGCGGTCTCCTCCCGGCAGAAAACAAAAACCCCGGCGCGGAATGCGTCAAGGAACTCGAAATTGTTAGGTGCGCCCCCGCCGGCCCGGAGACGGTGCGCGGGCGGGAGGTGTAGCAAACNNNNNNNNNNNNNNNNNNNNNNNNNNNNNNNNNNNNNGCCTGGGTGTCACACATCGTTGCCCCAACGCCAATGCCTCATGCCAGGCATCTAGCTGGGGGTGAATGCTGGCCTCCCGTGAGCACAGCCTCACGGTTGGTTGAAAATCGAGTCCGTGGCTGAGTGCACCGTGACAGATGGTGGTTGAGTAAAGAGCTCGAGGCCAGTCGCGCGTGCATCCACCTGGAGTGGACTTCGTGACCCACGGGGGTGATTCGATCGCCCACAATGGGACCTCAGGTCAGGCGGGGNNNNNNNNNNNNNNNNNNNNNNNNNNNNNNNNNNNNNNNNNNNNNCCCTT
>M02740:13:000000000-A85F6:1:1117:15993:20461, Helenium autumnale
TTCCGTAGGTGAACCTGCGGAAGGATCATTGTCGAAACCTGCATAGCAGAACAACTTGTGAACAAGTACTTACAACATGGCTTTTCGAGCATCAGGCCTTTGGTTTGAGACTTGTGAAGCCTTGTCGTCATGTGTTCGTGGTTTCCTTGTAAGAGGATCATGGGCATTATGTCGGCACAAGAACAAACCTCCGGCACGGTATGTGCCAAGGAATTTCAAACTTAAGATGGCTAGTGCAATGATGCCCCGTTTACGGNNNNNNNNNNNNNNNNNNNNNNNNNNNNNNNNNNNNACGCATCACAACGCCCCCCACCAAACTTCCTATCTAGGGATGTATGTGGTAGGGGGCGGAGATTGGTCTCCTGTGCTTGTTGTGTGGTTGACCTAAATATGGGTTCCTTCAAGATGGACACATGATTAGTGGTGGTTGATAACACAGTCGTCTTGTGTTGTGTGTTATGATCTTGGAGGGATTAACTCTTTGAGCACCCTGTCGTGTTGTCTTATGATGATGCATCGATCGCGACCCCAGGTCAGGCGGGACTACCCCGGTGATGTGCTTGCTTTCTGCACGTAATTTTTGACGCACCCTT
>M02740:13:000000000-A85F6:1:1117:17348:21264, Astereae
TTCCGTAGGTGAACCTGCGGAAGGATCATTGTCGAAGCCTGCAAAGCAAACGACCCGCGAACATGTTACAACAACCTTGCCATGATGGGTCGGGCTTTGTTCGATCCTCATGGCACACCGTTGATGTGATGCCTATTGACCCTTTGGGTCTTTGGTTGTTGCATTGACGTAACAAAACCCCGGCACGGGATGTGCCAAGGAAACTTAAATTTAAGAATTGCCTCCTTCATGATGTCCCGTTCGCGGTGTGCTCATGNNNNNNNNNNNNNNNNNNNNNNNNNNNNNNNNNNNNNACGTCTGCCTGGGCGTCACGCATAGCGTCGCTCCCACCAACCCTCCCTTTGGGATGATTGGTTTGGGGCGGATATTGGTCTCCCGTTTTTCACCGAGCGGTTGGCCAAAAAAAGAGTCCCTTTTGACAGGAACACGACTAGTGGTGGTTGACAAAACCCAGAATTCTGTTGTGTGTCTTGTCAAGATGGTGCATCTTAATAGACCCAACGCGTTGTCATGACGCTTCGACCGCGACCCCAGGTCAGGCGGGACTACCCGTCAGCCAACGTGAGAGTGTCAAAAACGATAAACCAACCCCTT
>M02740:13:000000000-A85F6:1:1117:5324:21452, Phalaris
TTCCGTAGGTGAACCTGCGGAAGGATCATTGTCGTGAACCTGACCAAAACAGACTGTGCACGCGTCCTCTAGCCAGCCGGCGGCGGCAACGTTTGTCGCTCGGCCAAGTCCTCGACAACCTCCTCTCCTTGGAGTTGGGGCTCGGGGTAAAAGAACCTACGGCGCCTAAGGCGTCAAGGAACACTGTGCCTAGCCCGGGGTATGCGGACGGCTTGCTGTCTGCCTCCCTGTGCTGCAATGCTTTTCAATCCACACGNNNNNNNNNNNNNNNNNNNNNNNNNNNNNNNNNNNNACGCCTGCCTGGGCGTCACGCCAAAAACGCTCCCAACTCCCCCTCATCGGGAAGTGGGATGCGGCATGTGGCTTCCCGTCGCGCAAGTGGCGGTGGGCCGAAGATATGACTGCCGGCGTATCAGGCCGGACACAGCGCGTGGTGGGCGTACTCGCTTTACTTACCGCAGTGCATTTGGCGCGTAGTCGACGTGATGGCCTTGAAGGACCCTATAACGGAGTGCATGACACTTCGACCGCGACCCCAGGTCAGGCGGGATTACCCTCAAATAACCCTGAAACAAATGCTTAGGTTGAGCCTT
>M02740:13:000000000-A85F6:1:1117:20395:21778, Spartina pectinata
TTCCGTAGGTGAACCTGCGGAAGGATCATTGTCGTGACCCTAACAAAAATAGACTGTGAATATGTCATCCAAGCCGTCGGGTGACGGTGCTAGCACCGTCTCTCGGCATAGGCCACTTCCCTTCTGACGGAGGGGATGTGGCCCAAAAGAACCCACGGCGTCGTATGGCGTCAAGGAACACTATGTTGCATGCTCAGGGCCACGATCGGCGTGCTGAACGAGCCCTGCGCTGCTATGCTACCTGAATGTATAAGACNNNNNNNNNNNNNNNNNNNNNNNNNNNNNNTTTGGTTGAGGGCACGTCTGCCTGGGCGTCACGCCAAAAGGCACTCCCTTGCAATCCTTGCGTGGGATGTGGTGTTTGGCCTTCCATTCTACTTATAAGGTGTGGTAGGCTAAAGGATGTGGCTGCTGGCTATGGTGCCAGTCACAGCACTTGGTGGATGACACATGTTGTTCTCGAAGTTGTGACTTGTACTGAATCCGGTAACATTGGCCCTTTGGACCCATGGATCGATTGCTTGCACCGCGACCCCAGGTCAGTCGGGATTACCCCACCAAGTCCAACCAAATCAAGCAACTTCCTT
>M02740:13:000000000-A85F6:1:1118:16032:7769, Glycine
TTCCGTAGGTGAACCTGCGGAAGGATCATTGTCGATGCCTCACAATCAGATTGACCCGCGAACTTGCTTATTCATCTACCGTCGGGAGGGAGGGGATGACCACGGCGCCCCGTGCGCCCGGCCTCCTCGTCCTCGCGACAAACACAAACCCCGGCGCTTCGTTCGCCAAGGAACTCAAATCTGTTAAGTGCGACTCCCGGTGGCCCGGAGACGGTGTCCCGCGGGAGTCGTCACGACACCACCTTTACATACAATGNNNNNNNNNNNNNNNNNNNNNNNNNNNNNNNNNNNNNNTGCCTGGGTGTCACACATCGTTTCCCCAACGCAAACATGTAACAATGTTGCTGCGCGGGGTGTATGCTGCCCTCCCGCGAGCACCCGCCTCGTGGTTGGTTGAAATCTGGGTTCATGGCCGACTTCGCCGTGATAAAATGGTGGATGAGCCACGCTCGAGACCAATCACGTGCGAGCCGGTCAGTTCTGGACCCATCGACGACCCTTTGCGTGCACGCACGCTCCCAACGAGACCTCAGGTCAGGCGGGGCTACCCGTACCTCGCAACGGCTGCGGACGACCAGGAGGTCATGCGTACCTT
>M02740:13:000000000-A85F6:1:1118:13522:9201, Bassia scoparia
TTCCGTAGGTGAACCTGCGGAAGGATCATTGTCGAAACCTGCACAGCAGATTGACTAGCGAACAAGTTTAACATGCATGGGGTGGGGGATGGCTTGACTTGTTGAGCCGCCCTTTCCCCCATGGCTTGGGGGGCATGCCTTTGGTGTGTCCCTCGGGCACAATAACGAACCCCGGCACTTCGAGTGCCAAGGAACATGAATACAGTGTGCGCTTGCACCTTGCCCGGTTATCCGGTGTGAGGATGCAGCGTGTCCANNNNNNNNNNNNNNNNNNNNNNNNNNNNNNNNNNNNGTCACGCAGCGCGTCTCCCCCTACCCGCCTTGGGTGGGAAGGGGGAGGAGGATGGCTTCCCGTGCCTCACCGGGCGTGGTTGGCCTAAAAAAGGAGCCTCAAGTTATGCACTGTTGCGGCAATTGGTGGTAGACAAGGCCTTGGCCTCGAATGCAATCTTGTGTCGTGCAGTACATGACAATTGTGGGCTTGTAGGACCCTGAGTTGTTCCCAATTGGAAACAAACCGTTGCGACCCCAGGTCAGGCGGGGTTACCCCCAAGATGGGAAAGGTCATGCGGCATACACGAGAAGACTACCTT
>M02740:13:000000000-A85F6:1:1118:21920:9251
TTCCGTAGGCGAACTAGCGCAAGGATCATTGTCGAACCCTGCATGGCAGAACGACCCGTGAACATGTTAAAACAGGCGGCCTCCTGGGCCTTGAAGCATCTGCTTTGAGCCTTGTGAGTCCTTGTTGACGTGTGTTTTCATTCTTGAGTCAGACGCTCTTAACATACCAAGATGCGTTGTCTTGTGACGACGCTTTGATCTCGACCCCAGGTCAGGCGGGACTACCCGCTGAGCTTAAGCATATCAATAAGCGGAGNNNNNNNNNNNNNNNNNNNNNNNNNNNNNNCCTTATCATTTAGAGGAAGTAAAAATCGTAACAAGGTTTCCGTAGGCGAACTAGCGCAAGGATCATTGTCGAACCCTGCATGGCAGAACGACCCGTGAACATGTTAAAACAGGCGGCCTCCTGGGCCTTGAAGCATATGCTTTGAGCCTTGTGAGTCCTTGTTGACGTGTGTTTTCATTCTTGAGTCAGACGCTCTTAACATACCAAGATGCGTTGTCTTGTGACGACGCTTTGATCGCGACCCCAGGTCAGGCGGGACTACCCCATCAGCATGAGCCTGGAGAAAGCTCAGGAATACCTT
>M02740:13:000000000-A85F6:1:1118:9252:11493, Sonchus
TTCCGTAGGTGAACCTGCGGAAGGATCATTGTCGAACCCTGCAAAGCAGAACGACCTGTGAACATGTAAATACAACTTGGTGCTGTTGTGATGGGCCTTAGGTTTTGATCAGCAACACCATCCGGTGTGTTTCTATGGTATCTCTTTTGTTGTGCCATGGATGTCCCACTGGACCATAACAAACCCCGGCACGGCATGTGCCAAGGAAAACGATATATCGACCGCGACCCCAGGTCAGGCGGGACTACCCGCTGAGNNNNNNNNNNNNNNNNNNNNNNNNNNNNNNNNNNNNAAAAATCGTAACAAGGTTTCCGTAGGTGAACCTGCGGAAGGATCATTGTCGAACCCTGCAAAGCAGAACGACCTGTGAACATGTAAATACAACTTGGTGCTGTTGTGATGGGCCTTAGGTTTTGATCAGCAACACCATCCGGTGTGTTTCTATGGTATCTCTTTTGTTGTGCCATGGATGTCCCACTGGACCATAACAAACCCCGGCACGGCATGTGCCAAGGAAAACGATATATCGACCGCGACCCCAGGTCAGGCGGGACTACCCTGCTAAAGGTCTAGGAGCTAAAGAATGGTACCTT
>M02740:13:000000000-A85F6:1:1118:26889:11913, Fabaceae
TTCCGTAGGTGAACCTGCGGAAGGATCATTGTCGATGCCTTACATGCAGTCCAACACGTGAATCAGTTTGAACACATTGGGGTGGGTTGAGGTGTTAACCACACCAAGACCTACCTCAGGTTCAAAGGCGGACGACTCGTGCGTTCTCCTTTGTGCCAAAAAACCAAACCCCGGCGCTGAATGCGTCAAGGAATTAAAATTTTGCTCTGAGCGCACCTGCATGGCATCGGAGACGGTGTTCGTGCGGGTTACGTTTNNNNNNNNNNNNNNNNNNNNNNNNNNNNNNNNNNNNNCGCCTGCCTGGGTGGCACACATCGTTGCCCCAACGCCAATGCCTAATGCCAGGCATCTAGCTGGGGGTGAATGCTGGCCTCCCGTGAGCACAGCCTCACGGTTGGTTGAAAATCGAGTCCGTGGCTGAGTGCACCGTGACAGATGGTGGGTGAGTAAAGAGCTCGAGGCCAGTCGCGCGTGCATCCACCTGGAGTGGACTTCGTGACCCACGGGGGTGATTCGATCGCCCACAATGGGACCTCAGGTCAGGCGGGGCTACCCCCAGCCACGGCGTGGCTTAATATGCTTGGCACGTACCTT
>M02740:13:000000000-A85F6:1:1118:21752:12259, Elaeagnus
TTCCGTAGGTGAACCTGCGGAAGGATCATTGTCGAAACCTGCCAAGCAGAACGACCCGCGAACATGTTCCAAAATTGGGAGCGGCCTAGCCTCCTGGCTTGGACGGCCCCGCTGTTGGTTGGAATGTTGTACGGTGCTGTCCCTTGCTTCCACGCACGTGCGGCGAGCATCGCAACGTGCCCTCCTGCAGAATCCTAACCCCGGCGCAAATCGCGCCAAGGAACTCGAACGAATGAGCGTGCTCTCCCTTGGCCCGNNNNNNNNNNNNNNNNNNNNNNNNNNNNNNNNNNNNCTGGGCGTCACACACCGTTGCCCTCCCGCCACCACGTGCCTTCAAGGCTACGCCGGTCGTGGAGGCGTACATTGGCTTCCCGCGAGCCTCGTCTCGTGGCTGGCCCAAATTCTAGTCATTGGCGACCGGTGCCACGACAATGGTGGTCGTCGAACCTTCGGTCCCCCGTCGTGGGTTCCGGTCGTGCATGATGCAGGGACCCCAAAGCATCCGGTGAAGGATGCTTTCGATGCGACCCCAGGTCAGGCGGGGNNNNNNNNNNNNNNNNNNNNNCGCCTCTAATCGGTCGTCAGGATACCTT
>M02740:13:000000000-A85F6:1:1118:16162:12269, Helenium autumnale
TTCCGTAGGTGAACCTGCGGAAGGATCATTGTCGAAACCTGCATAGCAGAACAACTTGTGAACAAGTACTTACAACATGGCTTTTCGAGCATCAGGCCTTTGGTTTGAGACTTGTGAAGCCTTGTCGTCATGTGTTCGTGGTTTCCTTGTAAGAGGATCCTGGGCATTATGTCGGCACAAGAACAAACCTCCGGCACGGTATGTGCCAAGGAATTTCAAACTTAAGATGGCTAGTGCAATGATGCCCCGTTTACGGNNNNNNNNNNNNNNNNNNNNNNNNNNNNNNNNNNNNGCCTGGGCGTCACGCATCACAACGCACCAACCAAACTTCCTATCTAGGGATGTATGTGGTAGGGGGCGGAGATTGGTCTCCTTTGCTTGTTGTGTGGTTGACCTAAATATGGGTTCCTTCAAGATGGACACATGATTAGTGGTGGTTGATAACACAGTCGTCTTGTGTTGTGTGTTATGATCTTGGAGGGATTAACTCTTTGAGCACCCTGTCGTGTTGTCTTATGATGATGCATCGATCGCGACCCCAGGTCAGGCGGGACTACCCTGCTAAAGGTGAGCCGCTTAAAGCTACATACCTT
>M02740:13:000000000-A85F6:1:1118:15317:13817, Solidago
TTCCGTAGGTGAACCTGCGGAAGGATCATTGTCGAAGCCTGCAAAGCAGAACGACCCGTGAACATGTTATAACAACCATGCCAGGATGGGTCGGACGTCAGTTCGATTCTCATGGCACACCGTTGATGTGCGGCCTCGATGGCCTTTTGGGTCTTCTTGGTCGTTGCTTTGACGTAACAAAACCCCGGCACGGGATGTGCCAAGGAAATTTAAATTGAAGAATTGCCTGTTCCATGATGTCCCGTTTGCGGTGTGCNNNNNNNNNNNNNNNNNNNNNNNNNNNNNNNNNNNNNTCTGCCTGGGCGTCACGCATCGGGTCGCTCCCACCAACCTTCCTTTAGGATGCTTGGCTGGGGGCGGATATTGGTCTCCCGTTTTTCATCGAGCGGTTGGCCAAAATAAGAGTCCCTGTTGACGGGCGCACGACTAGTGGTGGTTGACAAAACCCGGAATTCAGTTGCGTGTCTCGTCAAAAGGGTGCATCTTAACAGACCCAACGCGTTGTCATGAATCAATGCTTCGACCGCGACCCCAGGTCAGGCGGGACTACCCTTGTTGACCACCTACATACCAAAGACGATCCAACCTTACCTT
>M02740:13:000000000-A85F6:1:1118:15133:13916
GTTGCGGCTCATTCTGATTCTGAACAGCTTCTTGGGAAGTAGCGACAGCTTGGTTTTTAGTGAGTTGTTCCATTCTTTAGCTCCTAGACCTTTAGCAGCAAGGTCCATATCTGACTTTTTGTTAACGTATTTAGCCACATAGAAACCAACAGCCATATAACTGGTAGCTTTAAGCGGCTCACCTTTAGCATCAACAGGCCACAACCAACCAGAACGTGAAAAAGCGTCCTGCGTGTAGCGAACTGCGATGGGCATACTGTAACCATAAGGCCACGTATTTTGCAAGCTNNNNNNNNNNNNNNNNNNNNNNNNNNNNNNNNNNNNNNNNGGCGGCGATTGCGTACCCGACGACCAAAATTAAGGTCAACGCTACCTGTAGGAAGTGTCCGCATAAAGTGCACCGCATGGAAATTAAGACGGCCATTAGCTGTACCATACTCAGGCACACAAAAATACTGATAGCAGTCGGCGTGTGAATCATTAGCCTTGCGACCCTCGGCAGCAAGAACCATACGACCAATATCACGAAAATAGTCACGCAAAGCATTGGGATTATCATAAAACGCCTCTAATCGGTCGTCAGCCAACGTGAGAGTGTCAGGTCGTCCGCAGCGATGTATCCATACCTT
>M02740:13:000000000-A85F6:1:1118:9569:14403
TTCCGTAGGTGAACCTGCGGAAGGATCATTGTCGATGCCTTACAAGCAGTCCAACACGTGAATCAGTTTGAACACATTGGGGTGGGTTGAGGTGTTAACCACACCAAGACCTACCTCAGGTTCAGAGGCGGACGACTCGTGCGTTCTCCTTTGTGCCAAAAAACCAAACCCCAGCGCTGAATGCGTCAAGGAATTAAAATTTTGCTCTGAGCGCACCTGCATGGCATCGGAGACGGTGTTCGTGCGGGTTACGTTTNNNNNNNNNNNNNNNNNNNNNNNNNNNNNNNNNNNNNTGCCTGGGCTTCACGCATCACGTCGCCCCCACCAGGCATCCCCTATAGGGCTTTCTTGTGTTGGGGCGGAGATTGGTCTCCCGTGCCCATGGCGTGGTTGGCCTAAATAGGAGTCTCCTCGCGAGGGACGCACGGCTAGTGGTGGTTGATAAGACAGTCGTCTCGTGTCGTGCGTTTACTTTCTTGAGAGTAGATGCTCTTAAAGTACCCTGATGTGTTGTCTTATGACGATGCTTCGATCGCGACCCCAGGTCAGGCGGGACTACCCTGGTAATAAGACGACCAATCTGACCAGTACCTT
>M02740:13:000000000-A85F6:1:1118:5028:14443, Anemone canadensis
TTCCGTAGGTGAACCTGCGGAAGGATCATTGTCGATACCTGCTCAGCAGAACGACCCGCGAACACGTGAAAAAAACCACAAGCCGGGGAACGGGACGCGGCAACCCAACAGCTGCCTCCGCACCGCAAACCGGCAAAAAATAAAATCCGGCGCAACAGGCGTCAAGGAAAACTTACCGGAAACAAGGGGTCATCCCGTAACAAGGAAGACACCCAGAATCCGAATACTGAAACGACTCTCGGCAACGGATATCTCGNNNNNNNNNNNNNNNNNNNNNNNNNNNNNNNNNNNNNGCTTAGGGCACGCCTGCCTGGGCGTCACACACAGCGTCTCCCCCCACCAATCTCATTTGATGGGGGAAGGAGATTGGCCCCCCGAGCCACAAGGCCACGGTCGGCCCAAATGTTGGTCCTCGGCTGCGAGCTTCGCGGTCAGCGGTGGTTGTATACTCATCCTCGTAATGACGCGTATGCCTCGTAGGACATAGGCCAGAACAAACCCTAAGAAGTCCCCTCAGGGGCTTCCACCTGCGACCCCAGGTCAGGCGGGATTACCCCAAAAAATTTAGGGTCGGCATCATCTGACCAGTACCTT
>M02740:13:000000000-A85F6:1:1118:12176:17137, Heliantheae
TTCCGTAGGTGAACCTGCGGAAGGATCATTGTCGAACCCTGCACAGCAGAACGACCCGTGAACAAGTAAAAACACTGGCCGAGCGCGGACTGAAGCTTATGTTTTGATCCTAGTGAGGCCTTGTCGGCGTGTGTCTATGCTTGCACCATACATTTGGTGCATCATGGATTTCACGTAGACGCAATAACAAACCCCCGGCACGGTACGTGCCAAGGAAAACTAAAATTAAAGGGCCCATGCTATTGCGCCCCGTTCGNNNNNNNNNNNNNNNNNNNNNNNNNNNNNNNNNNNNNGGGCGTCACGCATCACGTCGCCCCCACCAAACATCCCTTCTAGGGGTGTCTTTGGTTGGGGCGGAGATTGGTCTCCCATGCCCATGGTGTGGTTGGCCTAAATAGGAGTCTCATCAAGAGGGACGCACGACTAGTGGTGGTTGATAACACAGTCGTCTCGTGTCGTGCGTTTTCATTCTTAGGTGTAGATACTCTTAAATGACCCAAACGCGTTGTCTTGCGATGATGCTTCGATCGCGACCCCAGGTCAGGCGGGACTACCCTGAGGTTTTTAGTTGAAATGGTAATAAGACGATACCTT
>M02740:13:000000000-A85F6:1:1118:11668:17181
TTCCGTAGGTGAACCTGCGGAAGGATCATTGTCGATACCTGCAAAGCAGACCGTGAACACGTAACTAACACCGCGGGCGCGGCGAGGGGCGACCCCCGCCGCGTCCCGTCTCCCGACGGCGTGCTCCCTCGGGTCACGCCGCTCGGGCTAACGAACCCCGGCGCGGAATGCGCCAAGGAAAACCAACTGAAGCGTCCGCCCCCCGGCATCCCGTTCGCGGAGCGTGCCGCGGGATCGGGCGTCTATCAAAAGGCAANNNNNNNNNNNNNNNNNNNNNNNNNNNNNNNNNNNNTCACATATCGAAGCCTCCTGCCAATTTCCTTTTGATAGGTATTGTGCATGCTGGTGAATGTTGGCCTCCCGTGAGCTCTGTCTCACGGTTGGTTGAAAATCGATCCTGCTTGTTGCTTGCGCCAGGACATACGGTGGTTGAGTGAATTTCTCTGGACCGGTCATGTGCGCATTGCATTATACAGTGGCAGACTCTTTGACCCATGAGTGTGACTTGTTCGCACCCACAACGCGACCTCAGGTCAGGCGGGGCTACCCTCGAGAAGCTCTTTTTAGTTGAAATGGTAATAAGACGATACCTT
>M02740:13:000000000-A85F6:1:1118:21805:17555, Chenopodium
TTCCGTAGGTGAACCTGCGGAAGGATCATTGTCGAAACCTGCCCAGCAGAGCGACCAGAGAACATGTTTATCATGAACGGGGATGTGGTGAAAGCCCCATCCCTAAGCTGGGATGGTACTCCGCCTCGGTGGGGTATCTTCTCAGCACAATAACGAACCCCGGCGCGGTCTGCGCCAAGGAACATGGATACAAGTGTGCCCTTCTTCAGCTGATTCGCCAGATGTAGAGGTGGCACCAAGTCGTATATAACATTAANNNNNNNNNNNNNNNNNNNNNNNNNNNNNNNNNNNNGGGCGTCACGCATCGCGTCTCCCCCCACCCACCTTCAGTGGGAGGGGCGGAGGATGATGGCCTCCCATGCCTCACCGGGTGTGGATGGCCTAAATACGGAGCCCCCGGTTATGAAGTGCCGCGGCATAGGTGAGATACAAGGCCTAGCCTAGGATACATCGGAGTCGTGCACTTTTTAGCTTTTGAGGACTCGCAGGACCCTAAGTTTGTTTGCCCATTGGGGCATCAAAACCGTTGCGACCCCAGGTCAGGCGGGGCTACCCTACCCAAGAGCCTCGATACGCTCAAAGTCAAATACCTT
>M02740:13:000000000-A85F6:1:1118:19445:17943, Helenium autumnale
TTCCGTAGGTGAACATGCGGAAGGATCATTGTCAAAACCTGCATAGCAGAACAACTTGTGAACAAGTACTTACAACATGGCTTTTCGAGCATCAGGCCTTTGGTTTGAGGCTTGTGAAGCCTTGTCGTCATGTGTTCGTGGTTTCCTTGTAAGTGGATCATGGGCATTATGTCGGCACAAGAACAAACCTCCGGCACGGTATGTGCCAAGGAATTTCAAACTTAAGATGGCTAGTGCAATGATTGCCCCGTTTACTNNNNNNNNNNNNNNNNNNNNNNNNNNNNNNNNNNTGCCTGGGCGTCACGCATCACAACGCCCCAACCAAACTTCCTATCTAGGGATGTATGTGGTAGGGGGCGGAGATTGGTCTCCTGTGCTTGTTGTGTGGTTGACCTAAATATGGGTTCCTTCAAGATGGACACATGATTAGTGGTGGTTGATAACACAGTCGTCTTGTGTTGTGTGTTATGATCTTGGAGGGATTAACTCTTTGAGCACCCTGTCGTGTTGTCTTATGATGATGCATCGATCGCGACCCCAGGTCAGGCGGGACTACCCGCGGTATGGCTCTTCTCATATTGGCCATACCTT
>M02740:13:000000000-A85F6:1:1118:21163:18783, Elaeagnus moorcroftii
TTCCGTAGGTGAACCTGCGGAAGGATCATTGTCGAAACCTGCCAAGCAGAACGACCCGCGAACATGTTCCAAAATTGGGAGCGGCCTAGCCTCTTGGCTTGGACGGCCCCGCTGTTGGTTGGAATGTTGTACGGTGCTGTCCCTTGCTTCCACGCACGTGCGGCGAGCATCGCAACGTGCCCTCCTGCAGAATCCTAACCCCGGCGCAAATCGCGCCAAGGAACTCGAACGAATGAGCGTGCTCTCCCTTGGCCCGNNNNNNNNNNNNNNNNNNNNNNNNNNNNNNNNNNNNCCTGGGCGTCACACACCGTTGCCCTCCCGACCCCACGTGCCTTCAAGGCTGCGTCGGTCGTGGAGGCGTACATTGGCTTCCCGCGAGCCTCGTCTCGTGGCTGGCCCAAATTCTAGTCATTGGCGACCGGTGCCACGACAATGGTGGTCGTCGAACCTTCGGTCCCCCGTCGTGGGTTCCGGTCGTGCATGATGCAGGGACCCCGAAGCATCCGGTGAAGGATGCTCTCGATGCGACCCCAGGTCAGGCGGGGCTACCCCGACCATCCAAAGGATAAACATCATAGGCAGTCGGGTACCTT
>M02740:13:000000000-A85F6:1:1118:6513:19251, Ascosphaera apis
TTCCGTAGGTGAACCTGCGGAAGGATCATTAATGTGTGTCTGTGCGGCTAGGTGCCCCTAAACAAGGCCCTGCCGCGCACTCCCACCCTTGTCTACCTTACCTGTTGCTTCGGCGGGCCTGCGGGTTCTCGCGAGCCTGCTGCCGGAGGGGTTAGTTCCCCCCTGGCTAGCGTCCGCCGAAGATAAACGAACTCCAGTCGAAGATTGAAGTCTGAAGAAAATTGATAAATAAATCAAAACTTTCAACAACGGATCCNNNNNNNNNNNNNNNNNNNNNNNNNNNNNNNNNNNNNCGAATCTTTGAACGCACATTGCGCCTTCGGGTATTCCGGGGGGCATGCCTGTCCGAGCGTCATTGCAACCCTCAAGCACGGCTTGTGTGTTGGGCGATCGTCCCGTCTTAGGAGGGACGCGCCCGAAAGGCAGTGACGGCGTCGTGTTCCGGTGCCCGAGCGTATGGGGCTTTGTCTTTCGCTCTAGTGGCCTGGCCGACTGTCCGGTCTAACCATCATTTACTTCTAGTGGTTGACCTCGGATCAGGTAGGGTTACCCACAAAAAGTCAGATATGGACCTTGCTGCTAAAGCGATACCTT
>M02740:13:000000000-A85F6:1:1118:20383:19303, Solidago
TTCCGTAGGTGAACCTGCGGAAGGATCATTGTCGAAGCCTGCAAAGCAGAACGACCCGTGAACATGTTATAACAACCATGCCAGGATGGGTCGGACGTCAGTTCGATTCTCATGGCACACCGTTGATGTGCGGCCTCGATGGCCTTTTGGGTCTTCTTGGTCGTTGCTTTGACGTAACAAAACCCCGGCACGGGATGTGCCAAGGAAATTTAAATTGAAGAATTGCCTGTTCCATGATGTCCCGTTTGCGGTGTGCNNNNNNNNNNNNNNNNNNNNNNNNNNNNNNNNNNNNNGAGGGCACGTCTGCCTGGGCGTCACGCATCGCGTCGCTCCCACCAACCTTCCTTTAGGATGCTTGGCTGGGGGAGGATACTGGTCTCCCGTTTTTCATCGAGCGGTTGGCCAAAATAAGAGTCTCTGTTGACGGGCGCACGACTAGTGGTGGTTGACAAAACCCGGAATTCAGTTGCGTGTCTCGTCAAAAGGGTGCATCTTAACAGACCCAACGCGTTGGTGTGAATCAATGCTTCGACCGCGACCCCAGGTCAGGCGGGACTACCCCCTTGACGGTATAATAACCACCATCGATACCTT
>M02740:13:000000000-A85F6:1:1118:20865:21776, Artemisia absinthium
TTCCGTAGGTGAACCTGCGGAAGGATCATTGTCGAACCCTGCAAAGCAGAACGACCCGTGAACACGTAAAAACAACGAGCGTCGATTGGATCAGGCGCTTGTTTGATCCTCTCGACGCTTTGTCGACGTGCATTCACTCGGGTTCTTTTGGACCTTGTGAGTGTGTCGTTGGCGCATTAACAACCCCCGGCACAATGTGTGCCAAGGAAAACTAAACTCTAGAAGGCTTGTTTTCATGTTGCACCCGTTCGCGGTGNNNNNNNNNNNNNNNNNNNNNNNNNNNNNNNNNNNNTGCCTGGGCGTCACGCATCGTGTCGCCCCCCACAGTTCTTCGCAAAGGGAACTTGTGTTTTGGGGGCGGATATTGGTCTCCCGTGCTCATGGCGTGGTTGGCCGAAATAGGAGTCCCTTCGATGGACGCACGAACTAGTGGTGGTCGTAAAAACCCTCGTCTTTTGTTTCGTGCCGTTAGTCGCAAGGGAAACTCTTAGAAAACCCCAACGTGTCGTCTTGACGACGCTTCGACCGCGACCCCAGGTCAGGCGGGACTACCCGAGAAAGAAGAGTACCAGGAAGGTCATTTGGCGTACCTT
>M02740:13:000000000-A85F6:1:1119:24823:4842, Melilotus officinalis
TTCCGTAGGTGAACCTGCGGAAGGATCATTGTCGATGCCTTACAAGCAGTCCAACACGTGAATCAGTTTGAACACATTGGGGTGGGTTGAGGTGTTAACCACACCAAGACCTACCTCAGGTTCAGAGGCGGACGACTCGTGCGTTCTCCTTTGTGCCAAAAAACCAAACCCCGGCGCTGAATGCGTCAAGGAATTAAAATTTTGCTCTAAGCGCACCTGCATGGCATCGGAGACGGTGTTCGCGCGGGTTACGTTTNNNNNNNNNNNNNNNNNNNNNNNNNNNNNNNNNNNNNTGGTGTCACAGATTGAAGCCTCCTTCAAATTTCCTTTTGATGGGTATTGTGCATGCTGGTGAATGTTGGCCTCCCGTGAGCTCTATTGTCTCATGGTTGGTTGAAAATCGAGACCTTGGTAGGGTGTGCTATGAATGATGGTGGTTGTGCGACCCACGAGAAACCAAGGTTAGGTGGTACCCTAAGAAGTGCAGACGCTTTTGACCATATGCGTTTGGGAAACGCTAGTGAGTAAAAATGATGTCGTAGGTGACTATGACCAATATCACGAAAATAGTCACGCAAAGCATTGGGATTCCTT
>M02740:13:000000000-A85F6:1:1119:7000:5938, Melilotus officinalis
TTCCGTAGGTGAACCTGCGGAAGGATCATTGTCGATGCCTTACAAGCAGTCCAACACGTGAATCATTTTAAACACATAGGGGTAGTTGAGGTGTTAACTACCTTGGCCTACCTCTAGTTCAGAGGTGGACGACGAAGTGCGTTTTCCTTTGTGCCAAAATCCAAACCCCGACGCTGAATGCATCAAGGAATTAAATTTTTGCTCTAAGCGCACCTGCATGGCATCGGAGACGATGTTCGTGCGGGTTACGTTTTGANNNNNNNNNNNNNNNNNNNNNNNNNNNNNNNNNNNNACGTCTGCCTGGGTGTCACATATCGAAGCCTCCTGCCAATTTCCTTTTGTTAGGTATTGTGCATGCTGGTGAATGTTGGCCTCCCGTGAGCTCTATTGTCTCATGGTTGGTTGAAAATCGAGACCTTGGTAGGGTGTGCCATGATAGATGGTGGTTGTGTGACCCACGAGAAACCAAGATCATGTGCTGCCCTATTCAATTCGGCCTCTTTTACCCATATGCGTTTTGTAAACGCTCGTGATGAGACCTCAGGTCAGGCGGGGCTACCCACTTTGTTACTCGTCAGAAAATCGAAATCCTT
>M02740:13:000000000-A85F6:1:1119:3108:7936, Spartina pectinata
TTCCGTAGGTGAACCTGCGGAAGGATCATTGTCGTGACCCTAACAAAAATAGACTGTGAATATGTCATCCAAGCCGTCGGGTGACGGTGCTAGCACCGTCTCTCGGCATAGGCCACTTCCCTTCTGACGGAGGGGATGTGGCCCAAAAGAACCCACGGCGTCGTATGGCGTCAAGGAACACTATGTTGCATGCTCAGGGCCACGATCGGCGTGCTGAACGAGCCCTGCGCTGCTATGCTACCTGAATGTATAAGACNNNNNNNNNNNNNNNNNNNNNNNNNNNNNNNNNNNNTTTGGTTGAGGGCACGTCTGCCTGGGCGTCACGCCAAAAGGCACGCCCTTGCAATCCTTTCGTGGGATGTGGTGTTTGGCCTTCCATTCTACTTATAAGGTGTGGTAGGCTAAAGGATGTGGCTGCTGGCTATGGTGCCAGTCACAGCACTTGGTGGATGACACATGTTGTTCTCGAAGTTGTGACTTGTACTGAATCCGGTAACATTGGCCCTTTGGACCCATGGATCGATTGCTTGCACCGCGACCCCAGGTCAGTCGGGATTACCCAACCAGCGATAACCGGAGTAGTTGAAATCCTT
>M02740:13:000000000-A85F6:1:1119:5845:8022
TTCCGTAGGTGAACCTGCGGAAGGATCATTGTCGATACCTGCTCAGCAGAACGACCCGCGAACACGTGAAAAAAACCACAAGCCGGGGAACGGGACGCGGCAACCCAACAGCTGCCTCCGCACCGCAAACCGGCAAAAAATAAAATCCGGCGCAACAGGCGTCAAGGAAAACTTACCGGAAACAAGGGGTCATCCCGTAACAAGGAAGACACCCAGAATCCGAATACTGAAACGACTCTCGGCAACGGATATCTCGNNNNNNNNNNNNNNNNNNNNNNNNNNNNNNNNNNNNGCCTGCCTGGGGGTCACACATCGTTGCCCCAACGCCAATGCCTCAAGCCAGGCATCTAGCTGGGGGTGAATGCTGGCCTCCCGTGAGCACAGCCTCACGGTTGGTTGAAAATCGAGTCCGTGGCTGAGTGCACCGTGACAGATGGTGGTTGAGTAAAGAGCTCGAGGCCAGTCGCGCGTGCATCCACCTGGAGTGGACTTCGTGACCCACGGGGGTGATTCGATCGCCCACAATGGGACCTCAGGTCAGGCGGGGCTACCCTGTAGGCATGGTTGATGGAACTGACCAAACGTCAGTCCTT
>M02740:13:000000000-A85F6:1:1119:25694:10430, Trifolieae
TTCCGTAGGTGAACCTGCGGAAGGATCATTGTCGATGCCTTACATGCAGACCAACACGTGAATCAGTTTGAACACATAGGGTTGGTTTGAGGTGTTCAACACCTCGGCTTGCCTCTGGTTCGGAGGAGGACGCTGTTGTGCGTTCTCCTTTGTGCCAAAACACAAACCCCGGCGCTGAATGCGTCAAGGAATTTAAAATTTGCTCTGAGCGCACCTGCATGGCACCGGAGACGGTTTTCGTGCGGGTTGTGTTCTGNNNNNNNNNNNNNNNNNNNNNNNNNNNNNNNTGCCTGGGTGTAACATATCGAAGCCTCCTGCCAATTTCCTTTTGATAGGTATTGTGCATGCTGGTGAATGTTGGCCTCCCGTGAGCTCTATTGTCTCATGGTTGGTTGAAAATCGAGACCTTGGTAGGGTGTGCCATGGTAGATGGTGGTTGTGTGACCCACGAGAAACCAAGATCATGTGCTGCCCTATTCAATTCGGCCTCCTTTACCCATATGCGTTTTGTAAACGCTCGTGATGAGACCTCAGGTCAGGCGGGGCTACCCAAAAAGTCAGATATGGACGAAGAAGGGGGGGGACCTT
>M02740:13:000000000-A85F6:1:1119:16019:10654, Ascosphaera apis
TTCCGTAAGTGAACCTGCGGAAGGATCATTAATGTGTGTCTGTGCGGCTAGGTGCCCCTAAACAAGGCCCTGCCGCGCACTCCCACCCTTGTCTACCTTACCTGTTGCTTCGGCGGGCCTGCGGGTTCTCGCGAGCCTGCTGCCGGAGGGGTTAGTTCCCCCCTGGCTAGCGTCCGCCGAAGATAAACGAACTCCAGTCGAAGATTGAAGTCTGAAGAAAATTGATAAATAAATCAAAACTTTCAACAACGGATCTNNNNNNNNNNNNNNNNNNNNNNNNNNNNNNNNNNNNNATCATCGAATCTTTGAACGCACATTGCGCCCTCTGGTATTCCGGGGGGCATGCCTGTCCGAGCGTCATTGCAACCCTCAAGCACGGCTTGTGTGTTGGGCGATCGTCCCGTCTTAGGAGGGACGCGCCCGAAAGGCAGTGACGGCGTCGTGTTCCGGTGCCCGAGCGTATGGGGCTTTGTCTTTCGCTCTAGTGGCCTGGCCGACTGTCCGGTCTAACCATCATTTACTTCTAGTGGTTGACCTCGGATCAGGTAGGGTTACCCGGTGTCAATCCTGACGGTTATTTCCTAGACAAACCTT
>M02740:13:000000000-A85F6:1:1119:18514:12273, Bassia scoparia
TTCCGTAGGTGAACCTGCGGAAGGATCATTGTCGAAACCTGCACAGCAGATTGACTAGCGAACAAGTTTAACATGCATGGGGTGGGGGATGGCTTGACTTGTTGAGCCGCCCTTTCCCCCATGGCTTGGGGGGCATACCTTTGGTGTGTCCCTCGGGCACAATAACGAACCCCGGCACTTCGAGTGCCAAGGAACATGAATACAGTGTGCGCTTGCACCTTGCCCGGTTATCCGGTGTGAGGATGCAGCGTGTCCANNNNNNNNNNNNNNNNNNNNNNNNNNNNNNNNNNNNNGGGCGTCACGCATCGCGTCTCCCCCTACCCCCCTCGTGTGGGAAGGGGGAGGAGGATGGCTTCCCGTGCCTCACCGGGCGTGGTTGGCCTAAAAAAGGAGCCTCAAGTTATGCACTGCTGCGGCAATTGGTGGTAGACAAGGCCTTGGCCTCGAATGCAATCTTGTGTCGTGCAGTACATGACAATTGTGGGCTCGTAGGACCCTGAGTTGTTCCCAATTGGAAACAAACCGTTGCGACCCCAGGTCAGGCGGGGTTACCCAAAGTTACTGTATTCTGCACGTAATTTTTGACGCACCCTT
>M02740:13:000000000-A85F6:1:1119:18718:12334, Heliantheae
TTCCGTAGGTGAACCTGCGGAAGGATCATTGTCGAACCCTGCACAGCAGAACGACCCGTGAACAAGTAAAAACACTGGCCGAGCGCGGACCGAAGCTTATGTTTTGATCCTAGTGAGGCCTTGTCGGCGTGTGTCTATGCTTGCACCATACATTTGGTGCATCATGGATTTCACGTAGACGCAATAACAAACCCCCGGCACGGTACGTGCCAAGGAAAACTAAAATTAAAGGGCCCATGCTATTGCGCCCCGTTCGNNNNNNNNNNNNNNNNNNNNNNNNNNNNNNNNNNNNGTCACGTATCACGTCGCCCCCACCAAGCGTCCCTTCTAGGGGTGTCTTTGGTTGGGGCGGAGATTGGTCTCCCGTGCCCATGGTGTGGTTGGCCTAAATAGGAGTCTCATCAAGAGGGACGCACGACTAGTGGTGGTTGATAACACAGTCGTCTCGTGTCGTGCGTTTTCATTCTTAGGTGTAGATACTCTTAAATGACCCAAACGCGTTGTCTTGCGATGATACTTCGATCGCGACCCCAGGTCAGGCGGGNNNNNNNNNNNNNNNNNNNNNNNNNNNNNNNNNNNNNNNNNNNNNCCTT
>M02740:13:000000000-A85F6:1:1119:11557:12730
CGCCGCTAATCAGGTTGTTTCTGTTGGTGCTGATATTGCTTTTGATGCCGACCCTAAATTTTTTGCCTGTTTGGTTCGCTTTGAGTCTTCTTCGGTTCCGACTACCCTCCCGACTGCCTATGATGTTTATCCTTTGGATGGTCGCCATGATGGTGGTTATTATACCGTCAAGGACTGTGTGACTATTGACGTCCTTCCCCGTACGCCGGGCAATAATGTTTATGTTGGTTTCATGGTTTGGTCTAACTTTACCGCTACTAAATGCCGCGGATTGGTTTCGCTGAATCANNNNNNNNNNNNNNNNNNNNNNNNNNNNNNNNNNNNNNNNNNAGGTTATTAAAGATTTTTTTGTTCTCCAGCCGCTTAAGTGAGGTGTGTTATGTTTGGTGCTATTGCTGGCGGTATTGCTTCTGCTCTTGCTGGTGGCGCCATGTCTAAATTGTTTGGAGGCGGTCAAAAAGCCGCCTCCGGTGGCATTCAAGGTGATGTGCTTGCTACCGATAACAATACTGTAGGCATGGGTGATGCTGGTATTAAATCTGCCATTCAAGGCTCTAATGTTCCTAACCCTGATGAGGCCGTCCCTAGTTTTGTTTCTGGTGCTAGGCAAAAATTAGGGACGGCCTCCCTT
>M02740:13:000000000-A85F6:1:1119:9579:13556
TTCCGTAGGTGAACCTGCGGAAGGATCATTGTCGAAACCTGCCCCGGCAGAACGACCCGCGAACCCGTGGCATGACAAGCTGGGCTCGGGGGGCACCCGCCCCTCGTGTCCACGCGTGCCGTGGAGGGACGCATCTGCGCCCGACACGGCTCGCCAACGAACCCCGGCGCGAGAAGCGCCAAGGAAATTGAGTACTAGGAGCACGCCCTCGTAGCCTCGGTGTCGGGGGCGCGCCTTCTTTTTGTGATAATCTGAANNNNNNNNNNNNNNNNNNNNNNNNNNNNNNTCTGCCTGGGCGTCACGCATCGCGTCGCCCCCCACAGTTCTCCGCAAAGGGAACTTGTGTTTTGGGGGCGGATATTGGTCTCCCGTGCTCATGGCGTGGCTGGCCGAAATAGGAGTCCCTTCGATGGACGCACGAACTAGTGGTGGTCGTAAAAACCCTCGTCTTTTGTTTCGTGCCGTTAGTCGCAAGGGAAACTCTTAGAAAACCCCAACGTGTCGTCTTGACGACGCTTCGACCGCGACCCCAGGTCAGGCGGGACTACCCTCTTGCAAATCACCAGCTTGAGGATAAATTATGCCTT
>M02740:13:000000000-A85F6:1:1119:21055:13758, Fusarium
CTCCGTTGGTGAACCAGCGGAGGGATCATTACCGAGTTTACAACTCCCAAACCCCTGTGAACATACCTTATGTTGCCTCGGCGGATCAGCCCGCGCCCCGTAAAAAGGGACGGCCCGCCGCAGGAACCCTAAACTCTGTTTTTAGTGGAACTTCTGAGTATAAAAAACAAATAAATCAAAACTTTCAACAACGGATCTCTTGGTTCTGGCATCGATGAAGAACGCAGCAAAATGCGATAAGTAATGTGAATTGCAGNNNNNNNNNNNNNNNNNNNNNNNNNNNNNNNNNNNNAAAATTCAGTGAATCATCTAATCTTTGAACGCACATGGCGCCCGCCAGTATTCGTGCGGGCATGCCTGTTCGAGCGTCATTTCAACCCTCAAGCCCAGCTTGGTGTTGGGAGCTGCAGTCCTGCTGCACTCCCCAAATACATTGGCGGTCACGTCGAGCTTCCATAGCGTAGTAATTTACACATCGTTACTGGTAATCGTCGCGGCCACGCCGTTAAACCCCAACTTCTGAATGTTGACCTCGGATCAGGTAGGAATACCCACGGTTGTCAGCGTCATAAGAGGNNNNNNNNNNNNACCTT
>M02740:13:000000000-A85F6:1:1119:9374:13881
TTCCGTAGGTGAACCTGCGGAAGGATCATTGTCGAAACCTGCCCCGGCAGAACGACCCGCGAACCCGTGGCATGACAAGCTGGGCTCGGGGGGCACCTGCCCCTCGTGTCCACGCGTGCCGTGGAGGGACGCATCTGCGCCCGACACGGCTCGCCAACGAACCCCGGCGCGAGAAGCGCCAAGGAAATTGAGTACTAGGAGCACGCCCTCGTAGCCTCGGTGTCGGGGGCGCGCCTTCTTTTTGTGATAATCTGAANNNNNNNNNNNNNNNNNNNNNNNNNNNNNNNNNNNNTGCCTGGGTGTAACATATCGAAGCCTCCTGCAAATTTCCTTTTGATAGGTATTGTGCATGCTGGTGAATGTTGGCCTCCCGTGAGCTCTATTGTCTCATGGTTGGTTGAAAATCGAGACCTTGGTAGGGTGTGCCATGATAGATGGTGGTTGTGTGACCCCCGAGAAACCAAGATCATGTGCTGCCCTATTCAATTCGGCCTCTTTTACCCATATGCGTTTTGTAAACGCTCGTGATGAGACCTCAGGTCAGGCGGGGCTACCCCCAGAATACACAAAAATACTGATAGCAGTCGGCCCTT
>M02740:13:000000000-A85F6:1:1119:7462:14013, Artemisia absinthium
TTCCGTAGGTGAACCTGCGGAAGGATCATTGTCGAACCCTGCAAAGCAGAACGACCCGTGAACACGTAAAAACAACGAGCGTCGATTGGATCAGGCGCCTGTTTGATCCTCTCGACGCTTTGTCGACGCGCATTCACTCGGGTTCTTTTGGACCTTGTGAGTGTGTCGTTGGCGCATTAACAACCCCCGGCACAATGTGTGCCAAGGAAAACTAAACTCTAGAAGGCTCGTTTTCATGTTGCACCCGTTCGCGGTGNNNNNNNNNNNNNNNNNNNNNNNNNNNNNNNNNNNNNCCTGGGCGTCACGCATCGCGTCGCCCCCCCGAAGTTCTCTGCAAAGGGAACTTGTGTTTTGGGGGCGGATATTGGTCTCCCGTGCTCATGGCGTGGTTGGCCGAAATAGGAGTCCCTCCGATGGACGCACGAACTAGTGGTGGTCGTAAAAACCCTCGTCTTTTGTTTCGTGCCGTTAGTCGCAAGGGAAACTCTTAGAAAACCCCAACGTGTCGTCTTGACGACGCTTCGACCGCGACCCCAGGTCAGGCGGGACTACCCTTTCTGGTGCTATGGCTAAAGCTGGTAAAGGACTTCCCTT
>M02740:13:000000000-A85F6:1:1119:17231:14160, Grindelia
TTCCGTAGGTGAACCTGCGGAAGGATCATTGTCGAAGCCTGCAAAGCAGAACGACCCGCGAACACGTTACAACAACCATGCTAGGATGGTTCGGGCATTTGTTCGATCCTCCTGGCATACCGTTGATGTGCGGCTTAGATGACCCTTTGGGTTACTGGTCGTTGCATTGACGTAACAAAACCCCGGCACGGGATGTGCCAAGGAAATATAAATTTAAGAATTGCCTGTTCCATGTGTCCCGTTTGCGGTGTGCTCANNNNNNNNNNNNNNNNNNNNNNNNNNNNNNNNNNNNGTCTGCCTGGGCGTCATGCATCGCGTCGCTCCCACCAACCCCTTTGGGATGATTGGTTGGGGGCGGATATTGGTCTCCCGTTTTTCACCGAGCGGTTGGCCAAAAAAAAGAGTCCCTTTTGACAGGAACACGACTAGTGGTGGTTTTCAAAACCCAGAATTTTGTTGTGTGTCTTGTCAAGAGGGTGCATCTTAATAGACCCAACGCGTTGTCATGAGACGACGCTTCGACCGCGACCCCAGGTCAGGCGGGACTACCCCGAGGTACTAAAGGCAAGCGTAAAGGCGCTCGTCTTTGCCTT
>M02740:13:000000000-A85F6:1:1119:25859:14668, Helenium autumnale
TTCCGTAGGTGAACCTGCGGAAGGATCATTTTCGAAACCTGCATAGCAGAACAACTTGTGAACAAGTACTTACAACATGGCTTTTCGAGCATCAGGCCTTTGGTTTGAGACTTGTGAAGCCTTGTCGTCATGTGTTCGTGGTTTCCTTGTAAGAGGATCATGGGCATTATGTCGGCACAAGAACAAACCTCCGGCACGGTATGTGCCAAGGAATTTCAAACTTAAGATGGCTAGTGCAATGATTGCCCCGTTTACGNNNNNNNNNNNNNNNNNNNNNNNNNNNNNNNNNNNNNTTGCCTGGGCGTCACTCATCACAACGCCCCCACCAAACTTCCTATCTAGGGATCTATGCGGTAGGGGGCGGAGATTGGTCTCCTGTGCTTGTTGTGTGGTTGACCTAAATATGGGTTCCTTCAAGATGGACACATGATTAGTGGTGGTTGATAACACAGTCGTCTTGTGTTGTGTGTTATGATCTTGGAGGGATTAACTCTTTGAGCACCCTGTCGCGTTGTCTTATGATGATGCATCGATCGTGACCCCAGGTCAGGCGGGACTACCCCCATATCAATACCATGAAAAATATCAACCCTT
>M02740:13:000000000-A85F6:1:1119:22210:15416, Asteraceae
TTCCGTAGGTGAACCTGCGGAAGGATCATTGTCGAAGCCTGCACAGCAGAACGACCCGTGGACACGTAATCACAGCCGGGCGTCGAGGGGGTCGGGCGTGAGCCCGGTGCCCGCGATGCCTCGTCGGCGTGCGTCTGCGATGCCCCGTTTTGAGGCGTCGTGGATGTTGCGTCGGCACCTAAACAAACCCCGGCACGGCATGTGCCAAGGAAAACAAAACATAGGAAGGGCGCGTCCCGTGTTGCCCCGTTCGCGGNNNNNNNNNNNNNNNNNNNNNNNNNNNNNNNNNNNNGTCACGCATCACAACGCCCCCACCAAACTTCCTATCTAGGGATGTATGTGGTAGGGGGCGGAGATTGGTCTCCTGTGCTTGTTGTGTGGTTGACCTAAATATGGGTTCCTTCAAGATGGACACATGATTAGTGGTGGTTGATACCACAGTCGTCTTGTGTTGTGTGTGATGATCTTGGGGAAGTTACATATGTGTACAAGCTATCGAGTTGTCCATTGATAATGCGTCGAACGCGTACCAAGGTCAGGCGGGACTACCCCAACAGAAGTGAGAACCAGCTTATCAGAAAAAAAGTTTCCTT
>M02740:13:000000000-A85F6:1:1119:26214:15857, Elaeagnus
TTCCGTAGGTGAACCTGCGGAAGGATCATTGTCGAAACCTGCCAAGCAGAACGACCCGCGAACATGTTCCAAAATTGGGAGCGGTCTAGCCTCCTGGCTTGGACGGCCCCGCTGTTGGTTGGAATGTTGTACGGTGCTGTCCCTTGCTTCCACGCACGTGCGGCGAGCATCGCAACGTGCCCTCCTGCAGAATCCTAACCCCGGCGCAAATCGCGCCAAGGAACTCGAACGAATGAGCGTGCTCTCCCTTGGCCCGNNNNNNNNNNNNNNNNNNNNNNNNNNNNNNNNNNNNGCCTGGGCGTCACACACCGTTGCCCTCCCGACACCACGGGCCTTCAAGGCTACGTCGGTCGTGGAGGCGTACATTGGCTTCCCGCGAGCCTCGTCTCGTGGCTGGCCCAAATTCTAGTCATTGGCGACCGGTGCCACGACAATGGTGGTCGTCGAACCTTCGGTCCCCCGTCGTGGGTTCCGGTCGTGCATGATGCAGGGACCCCAAAGCATCCGGTGAAGGATGCTTTCGATGCGACCCCAGGTCAGGCGGGGCTACCCTAGTAGCCAATACCATCAGCTTTACCGTCTTTCCAGACCTT
>M02740:13:000000000-A85F6:1:1119:14269:16287, Spartina pectinata
TTCCGTAGGTGAACCTGCGGAAGGATCATTGTCGTGACCCTAACAAAAATAGACTGTGAATATGTCATCCAAGCCGTCGGGTGACGGTGCTAGCACCGTCTCTCGGCATAGGCCACTTCCCTTCTGACGGAGGGGATGTGGCCCAAAAGAACCCACGGCGTCGTATGGCGTCAAGGAACACTATGTTGCATGCTCAGGGCCACGATCGGCGTGCTGAACGAGCCCTGCGCTGCTATGCTACCCGAATGTATAAGACNNNNNNNNNNNNNNNNNNNNNNNNNNNNNNNNNNNNTTGAGGGCACGTGTGCCTGGGCGTCACGCCAAAAGGCACTCCCTTGCAATCCTTGCGTGGGATGTGGTGTTTGGCCTTCCATTCTACCTATAAGGTGTGGTAGGCTAAAGGATGTGGCTGCTGGCTATGGTGCCAGTCACAGCACTTGGTGGATGACACATGTTGTTCTCGAAGTTGTGACTTGTACTGAATCCGGTAACATTGGCCCTTTGGACCCATGGATCGATTGCTTGCACCGCGACCCCAGGTCAGTCGGGATTACCCGTTCACCAAGTCAAAGGATATTTCTAATGTCGTCCTT
>M02740:13:000000000-A85F6:1:1119:11593:16595, Ascosphaera apis
TTCCGTAGGTGAACCTGCGGAAGGATCATTAATGTGTGTCTGTGCGGCTAGGTGCCCCTAAACAAGGCCCTGCCGCGCACTCCCACCCTTGTCTACCCTACCTGTTGCTTCGGCGGGCCTGCGGGTTCTCGCGAGCCTGCTGCCGGAGGGGTTAGTTCCCCCCTGGCTAGCGTCCGCCGAAGATAAACGAACTCCAGTCGAAGATTGAAGTCTGAAGAAAATTGATAAATAAATAAAAACTTTCAACAACGGATCTNNNNNNNNNNNNNNNNNNNNNNNNNNNNNNNNNNNGTGAAGCATCGAATCTTTGAACGCACATTGCGCCCTCTGGTATTCCGGGGGGCATGCCTGTCCGAGCGTCATTGCAACCCTCAAGCACGGCTTGTGTGTTGGGCGATCGTCCCGTCTTAGGAGGGACGCGCCCGAAAGGCAGTGACGGCGTCGTGTTCCGGTGCCCGAGCGTATGGGGCTTTGTCTTTCGCTCTAGTGGCCTGGCCGACTGTCCGGTCTAACCATCATTTACTTCTAGTGGTTGACCTCGGATCAGGTAGGGTTACCCACAATAGATGTGGTAGAAGTCGTCGGGGACCTT
>M02740:13:000000000-A85F6:1:1119:9288:16867, Melilotus officinalis
TTCCGTAGGTGAACCTGCGGAAGGATCATTGTCGATGCCTTACAAGCAGTCCAACACGTGAATCAGTTTGAACACATTGGGGTGGGTTGAGGTGTTAACCACACCAAGACCTACCTCAGGTTCAGAGGCGGACGACTCGTGCGTTCTCCTTTGTGCCAAAAAACCAAACCCCGGCGCTGAATGCGTCAAGGAATTAAAATTTTGCTCTAAGCGCACCTGCATGGCATCGGAGACGGTGTTCGCGCGGGTTACGTTTNNNNNNNNNNNNNNNNNNNNNNNNNNNNNNNNNNNNNTGGGTGTCACATATCGAAGCCTCCTGCCAATTTCCTTTTGATAGGTATTGTGCATGCTGGTGAATGTTGGCCTTCCGTGAGCTCTATTGTCTCATGGTTGGTTGAAAATCGAGACCTTGGTAGTGTGTGCCATGATAGATGGTGGTTGTGTGACCAACGAGAAACCAAGATCATGTGCTGCCCTATTCAATTCGGCCTCTTTTACCCATATGCGTTTTGTAAACGCTCGTGATGAGACCTCAGGTCAGGCGGGGCTACCCTAATGTAACTGGCGCCGAGCGTATGCCGCATGACCTTCCTT
>M02740:13:000000000-A85F6:1:1119:26145:17445, Anthemideae
CTCCGTAGGTGAACCTTAGCATTTAGGGTGGACATTGGTTTCCCGTGCGCATGGCGTGGGTGGCCGAAAGAGGAGTCTCGTCGATGGAGGCACGAACAAGAGGTGGTCGTAAAAACCCGCGTCTGTTGTTGCGTGCCGTTAGGCGCAAGGGAAACTCTTAGAAAACCCCAACGTGTCGTCTTGACGACGCTTCGACCGCGACCCCAGGTCAGGCGGGACTACCCGCTGAGTTTAAGCATATCAATAAGCGGAGNNNNNNNNNNNNNNNNNNNNNNNNNNNNNNACAAACCTTATCAATTAGAGGAAGGAAAAATCGTAACAAGGTTTCCGTAGGTGAACCTTATCATTTAGGGCGGATATTGGTCTCCCGTGCTCATGGCGTGGTTGGCCGAAATAGGAGTCCCTTCGATGGACGCACGAACTAGTGGTGGTCGTAAAAACCCTCGTCTTTTGTTTCGTGCCGTTAGTCGCAAGGGAAACTCTTAGAAAACCCCAACGTGTCGTCTTGACGACGCTTCGACCGCGACCCCAGGTCAGGCGGGACTACCCCATTAGGGTTAGCCTCGGTACGGTCAGGCATCCTT
>M02740:13:000000000-A85F6:1:1119:20707:17516, Ascosphaera apis
TTCCGTAGGTGAACCTGCGGAAGGATCATTAATGTGTGTCTGTGCGGCTAGGTGCCCCTAAACAAGGCCCTGCCGCGCACTCCCACCCTTGTCTACCTTACCTGTTGCTTCGGCGGGCCTGCGGGTTCTCGCGAGCCTGCTGCCGGAGGGGTTAGTTCCCCCCTGGCTAGCGTCCGCCGAGGATAAACGAACTCCAGTCGAAGATTGAAGTCTGAAGAAAATTGATAAATAAATCAAAACTTTCAACAACGGATCTNNNNNNNNNNNNNNNNNNNNNNNNNNNNNNNNNNNNNCATCGAATCTTTGAACGCACATTGCGCCCTCTGGTATTCCGGGGGGCATGCCTGTCCGAGCGTCATTGCAACCCTCAAGCACGGCTTGTGTGTTGGGCGATCGTCCCGTCTTAGGAGGGACGCGCCCGAAAGGCAGTGACGGCGTCGTGTTCCGGTGCCCGAGCGTATGGGGCTTTGTCTTTCGCTCTAGTGGCCTGGCCGACTGTCCGGTCTAACCATCATTTACTTCTAGTGGTTGACCTCGGATCAGGTAGGGTTACCCCAGAGTTTTATCGCTTCCATGACATGTGCTCCCCCCCTT
>M02740:13:000000000-A85F6:1:1119:5042:17616, Anemone canadensis
TTCCGTAGGTGAACCTGCGGAAGGATCATTGTCGATACCTGCTAAGCAGAATGACCCATGAACACATGAAAAAAAACACAAGCTGGAGAACGGGATGCGGCAACCTAGCAGCTGCCTCCGCACCGCAAACCAGCAAAAAATAAAATCTGGTACAACATGCGTCAAGGAAAACTTACCGGAAACAAGGGGTCATCCCGTAACAAGGAAGACACCAAGAATCCGAATTCTTAAATGACTCTCGGCAACAAATATCTTGNNNNNNNNNNNNNNNNNNNNNNNNNNNNNNNNNNNNNGCTTAGGGCACGCCTGCCTGGGCGTCACACACAGCGTCTCCCCCCACCAATCTCATTTGATGGGGGAAGGAGATTGGCCCCCCGAGCCACAAGGCCACGGTCGGCCCAAATGTTGGTCCTCGGCTGCGAGCTTCGCGGTCAGCGGTGGTTGTATACTCATCCTCGTAATGACGCGTATGCCTCGTAGGACATAGGCCAGAACAAACCCTAAGAAGTCCCCTCAGGGGCTTCCACCTGCGACCCCAGGTCAGGCGGGATTACCCCCGTGGATGCCTGACCGTACCGAGGCTAACCCTACCTT
>M02740:13:000000000-A85F6:1:1119:20738:18837, Cicuta maculata
TTCCGTAGGTGAACCTGCGGAAGGATCATTGTCGAATCCTGCGATAGCAAAATGACCCGGTAACGTGTAAACACATTGGGCGAGCGTCGGGGGGCTTGGGTCCCTCGTCTGCGAACCCCAGGTAGGTGGCCCTTCGGGTGCCCACCGGCCTACGAAATTGGGCGCGGAAAGCGCCAAGGAAAACTAAAATTGAATTGCACGTGCCTTCCCGTACGCGGGAGGCGTCGTCATTCTGAAACACAAACGACTCTCGGCANNNNNNNNNNNNNNNNNNNNNNNNNNNNNNNNNNNNNTGGGTGCCACGCATCTTGTTGCCCCCGACCACTCACTCCCTCAGGGGAGCTAGGCCGGTTTGGGGGCGGATAATGGCCTCCCGTGCCTTGCGGTGCGGTTGGTGCAAAAGCGAGACTATAGGCGACGGAAGTCGCGACATCGGTGGTTGTAAAAAGACCCTCTTGCCTTGTCGTGCCAATGCCCGTCGCCTTACCGAGCTCAAGGACCCCAAGGCGCCACGTATTGTGTGCGCTTCGACTGTGACCCCAGGTCAGGCGGGACTACCCCTGGTAATAAGACGACCAATCTGACCAGCACCTT
>M02740:13:000000000-A85F6:1:1119:17204:19554
ACCAATCTGACCAGCAAGGAAGCCAAGATGGGAAAGGTCATGCGGCATACGCTCGGCGCCAGTTTGAATATTAGACATAATTTATCCTCAAGTAAGGGGCCGAAGCCCCTGCAATTAAAATTGTTGACCACCTACATACCAAAGACGAGCGCCTTTACGCTTGCCTTTAGTACCTCGCAACGGCTGCGGACGACCAGGGCGAGCGCCAGAACGTTTTTTACCTTTAGACATTACATCACTCCTTCTGCACGTAATTTTTGACGCACGTTTTCTTCTGCGTCAGTAAGANNNNNNNNNNNNNNNNNNNNNNNNNNNNNNNNNNNNNNNNNNCGAACAATTCAGCGGCTTTAACCGGACGCTCGACGCCATTAATAATGTTTTCCGTAAATTCAGCGCCTTCCATGATGAGACAGGCCGTTTGAATGTTGACGGGATGAACATAATAAGCAATGACGGCAGCAATAAACTCAACAGGAGCAGGAAAGCGAGGGTATCCTACAAAGTCCAGCGTACCATAAACGCAAGCCTCAACGCAGCGACGAGCACGAGAGCGGTCAGTAGCAATCCAAACTTTGTTACTCGTCAGAAAATCGAAATCATCTTCGGTTAAATCCATCAGGAGGAAAGCCTT
>M02740:13:000000000-A85F6:1:1119:18672:19640, Heliantheae
TTCCGTAGGTGAACCTGCGGAAGGATCATTGTCGAACCCTGCACAGCAGAACGACCCGTGAACAAGTAAAAACACTGGCCGAGCGCGGACCGAAGCTTATGTTTTGATCCTAGTGAGGCCTTGTCGGCGTGTGTCTATGCTTGCACCATACATTTGGTGCATCATGGATTTCACGTAGACGCAATAACAAACCCCCGGCACGGTACGTGCCAAGGAAAACTAAAATTAAAGGGCCCATGCTATTGCCCCCCGTTCGNNNNNNNNNNNNNNNNNNNNNNNNNNNNNNNNNNNNGGCTTCACGTATCACGTCGCCCCCACCAAACGTCCCTTCTAGGGGTGTCTTTGGTTGGGGCGGAGATTGGTCTCCCGTGCCCATGGTGTGGTTGGCCTAAATAGGAGTCTCATCAAGAGGGACGCACGACTAGTGGTGGTTGATAACACAGTCGTCTCGTGTCGTGCGTTTTCATTCTTAGGTGTAGATACTCTTAAATGACCCAAACGCGTTGTCTTGCGATGATGCTTCGATCGCGACCCCAGGTCAGGCGGGACTACCCGCCTCCGGTGGCATTCAAGGTGATGTGCTTGCTACCCTT
>M02740:13:000000000-A85F6:1:1119:8211:19782, Helenium autumnale
TTCCGTAGGTGAACCTGCGGAAGGATCATTGTCGAAACCTGCATAGCAGAACAACTTGTGAACAAGTACTTACAACATGGCTTTTCGAGCATCAGGCCTTTGGTTTGAGACTTGTGAAGCCTTGTCGTCATGTGTTCGTGGTTTCCTTGTAAGAGGATCATGGGCATTATGTCGGCACAAGAACAAACCTCCGGCACGGTATGTGCCAAGGAATTTCAAACTTAAGATGGCTAGTGCAATGATGCCCCGTTTACGGNNNNNNNNNNNNNNNNNNNNNNNNNNNNNNNNNNNNTGCCTGGGCGTCACGCATAACAACGCCCCCACCAAACTTCCTATCTAGGGATCTATGCGGTAGGGGGCGGAGATTGGTCTCCTGTGCTTGTTGTGTGGTTGACCTAAATATGGGTTCCTTCAAGATGGACACATGATTAGTGGTGGTTGATAACACAGTCGTCTGGTGTTGTGTGTTATGATCTTGGAGGGATTAACTCTTTGAGCACCCTGTCGTGTTGTCTTATGATGATGCATCGATCGCGACCCCAGGTCAGGCGGGACTACCCTACTGCTCGCGTTGCGTCTATTATGGAAACCTT
>M02740:13:000000000-A85F6:1:1119:21726:20976, Melilotus officinalis
TTCCGTAGGTGAACCTGCGGAAGGATCATTGTCGATGCCTTACAAGCAGTCCAACACGTGAATCAGTTTGAACACATTGGGGTGGGTTGAGGTGTTAACCACACCAAGACCTACCTCAGGTTCAGAGGCGGACGACTCGTGCGTTCTCCTTTGTGCCAAAAAACCAAACCCCGGCGCTGAATGCGTCAAGGAATTAAAATTTTGCTCTGAGCGCACCTGCATGGCATCGGAGACGGTGTTCGTGCGGGTTACGTTTNNNNNNNNNNNNNNNNNNNNNNNNNNNNNNNNNNNGGTGTAACATATCGAAGCCTCCTGCCAATTTCCTTTTGATAGGTATTGTGCATGCTGGTGAATGTTGGCCTCCCGTGAGCTCTATTGTCTCATGGTTGGTTGAAAATCGAGACCTTGGTAGGGTGTGCCATGCTAGATGGTGGTTGTGTGACCCACGAGAAACCAAGATCATGTGCTGCCCTATTCAATTCGGCCTCTTTTACCCATATGCGTTTTGTAAACGCTCGTGATGAGACCTCAGGTCAGGCGGGGCTACCCATAATCCCAATGCTAAAGGACTTCTTGAAGGTACGTTGCCCTT
>M02740:13:000000000-A85F6:1:1119:22938:21602
TTCCGTAGGTGAACCTGCGGAAGGATCATTAAAGAGACGTTGCCCTTCGGGGTATACCTCCCACCCTTTGTATATCATACCTTCAAACTCTGTTATTAGTGTCGTCTGAGTACTATAAACAATAGTTAAAACTTTCAACAACGGATCTCTTGGTTCTGGCATCGATGAAGAACGCAGCGAAATGCGATAAGTAATGTGAATTGCAGAATTCAGTGAATCATCGAATCTTTGAACGCACATTGCGCCTGAAGCCATTNNNNNNNNNNNNNNNNNNNNNNNNNNNNNNNNNNNNNTGCCTGGGCGTCACGAATCACAACGCCCCCACCAAACTTCCTATCTAGGGATGTATGTGGTAGGGGGCGGAGATTGGTCTCCTGTGCTTGTTGTGTGGTTGACCTAAATATGGGTTCCTTCAAGATGGACACATGATTAGTGGTGGTTGATAACACAGTCGTCTTGTGTTGTGTGTTATGATCTTGGAGGGATTAACTCTTTGAGCACCCTGTCGTGTTGTCTTATGATGATGCATCGATCGCGACCCCAGGTCAGGCGGGACTACCCATACTTTTTATGTCCCTCATCGTCACGTTCCTT
>M02740:13:000000000-A85F6:1:1119:11920:22487, Melilotus officinalis
TTCCGTAGGTGAACCTGCGGAAGGATCATTGTCGATGCCTTACAAGCAGTCCAACACGTGAATCAGTTTGAACACATTGGGGTGGGTTGAGGTGTTAACCACACCAAGACCTACCTCAGGTTCAGAGGCGGACGACTCGTGCGTTCTCCTTTGTGCCAAAAAACCAAACCCCGGCGCTGAATGATGAGACCTCAGGTCAGGCGGGGCTACCCGCTGAATTTAAGCATATCAATAAGCGGAGGAACTGTCCCTTATANNNNNNNNNNNNNNNNNNNNNNNNNNNNNNNNNNNNATAAGAGACAGACCTTATCATTTAGAGGAAGTAGAAGTCGTAACAAGGTTTCCGTAGGTGAACCTGCGGAAGGATCATTGTCGATGCCTTACAAGCAGTCCAACACGTGAATCAGTTTGAACACATTGGGGTGGGTTGAGGTGTTAACCACACCAAGACCTACCTCAGGTTCAGAGGCGGACGACTCGTGCGTTCTCCTTTGTGCCAAAAAACCAAACCCCGGCGCTGAATGATGAGACCTCAGGTCAGGCGGGGCTACCCCTACCCGTATCGGCAACAGCTTTATCAATACCATGTCCTT
>M02740:13:000000000-A85F6:1:1119:18552:22518, Artemisia absinthium
TTCCGTAGGTGAACCTGCGGAAGGATCATTGTCGAACCCTGCAAAGCAGAACGACTCGTGAACACGTAAAAACAACCAGCGTCGATTGGATCAGGCGCTTGTTTGATCCTGTCGACGCTTTGTCGACGCGCATTCACTCGGGTTCTTTTGGACCTTGTGAGTGTGTCGTTGGCGCATTAACAACCCCCGGCACAATGTGTGCCAAGGAAAACTAAACTCTAGAAGGCTCGTTTTCATGTTGCACCCGTTCGCGGTGNNNNNNNNNNNNNNNNNNNNNNNNNNNNNNNNNNNNNCTGGGCGTCACGCATCGCGTCGCCCCCCACAGTTCTCCGCAAAGGGAACTTGTGTTTTGGGGGCGGATATTGGTCTCCCGTGCTCATGGCGTGGTTGGCCGAAATAGGAGTCCCTTCGATGGACGCACGAACTAGTGGTGGTCGTAAAAACCCTCGTCTTTTGTTTCGTGCCGTTAGTCGCAAGGGAAACTCTTAGAAAACTCCAACGTGTCGTCTTGACGACGCTTCGACCGCGACCCCAGGTCAGGCGGGACTACCCGGGCTACCCTATCGGCAACAGCTTTATCAATACCATGTCCTT
>M02740:13:000000000-A85F6:1:1119:19121:23669
TTCCGTAGGTGAACCTGCGGAAGGATCATTGTCGAAACCTGCACAGCAGAACGACCCGCGAACACGTTCGTACACCGGGACGTCGGCGGCTGGCCTAAAATCAAGTCCCCGGCGGCGGACGTCACGACGAGTGGTGGTCGAAACTTTCCTCTTATCACGTCGTGCGGTTCCCCGTCGCTCGGGCGACCAAGTGACCCTGACGCGTCGTCGTCCGACGGCGCTCCGACCGCGACCCCAGGTCAGGCGGGATTACCCGNNNNNNNNNNNNNNNNNNNNNNNNNNNNNNNNNNNNNAACAAGGTTTCCGTAGGTGAACCTGCGGAAGGATCATTGTCGAAACCTGCACAGCAGAACGACCCGCGAACACGTTCGTACACCGGGACGTCGGCGGCTGGCCTAAAATCAAGTCCCCGGCGGCGGACGTCACGACGAGTGGTGGTCGAAACTTTCCTCTTATCACGTCGTGCGGTTCCCCGTCGCTCGGGCGACCAAGTGACCCTGACGCGTCGTCGTCCGACGGCGCTCCGACCGCGACCCCAGGTCAGGCGGGATTACCCGTTCATCAGAACATACAATTGGGAGGGTGTCAATCCTT
>M02740:13:000000000-A85F6:1:2101:23277:11007, Melilotus officinalis
TTCCGTAGGTGAACCTGCGGAAGGATCATTGTCGATGCCTTACATGCAGTCCAACACGTGAATCAGTTTGAACACATTGGGGTGGGTTGAGGTGTTAACCACACCAAGACCTACCTCAGGTTCAGAGGCGGACGACTCGTGCGTTCTCCTTTGTGCCAAAAAACCAAACCCCGGCGCTGAATGATGAGACCTCAGGTCAGGCGGGGCTACCCGCTGAATTTAAGCATATCAATAAGCGGAGGAACTGGCTCTTATANNNNNNNNNNNNNNNNNNNNNNNNNNNNNNNNGTGTAAAATAGACAGACCTTATCATTTAGAGGAAGGAGAAGTCGAAACAAGGTTTCCGTAGGTGAACCTGCGGAAGGATCATTGTCGATGCCTTACATGCAGTCCAACACGTGAATCAGTTTGAACACATTGGGGTGGGTTGAGGTGTTAACCACACCAAGACCTACCTCAGGTTCAGAGGCGGACGACTCGTGCGTTCTCCTTTGTGCCAAAAAACCAAACCCCGGCGCTGAATGATGAGACCTCAGGTCAGGCGGGGCTACCCAACCTCACACTCAATCTTTTATCACGAAGTGTCCTT
>M02740:13:000000000-A85F6:1:2101:15519:12246, Melilotus officinalis
TTCCGTAGGTGAACCTGCGGAAGGATCATTGTCGATGCCTTACAAGCAGTCCAACACGTGAATCAGTTTGAACACATTGGGGTGGGTTGAGGTGTTAACCACACCAAGACCTACCTCAGGTTCAGAGGCGGACGACTCGTGCGTTCTCCTTTGTGCCAAAAAACCAAACCCCGGCGCTGAATGATGAGACCTCAGGTCAGGCGGGGCTACCCGCTGAATTTAAGCATATCAATAAGCGGAGGAACTGTCTCTTNNNNNNNNNNNNNNNNNNNNNNNNNNNNNNATGTGTATAAAGGACAGACCTTATCATTTTGAGGAAGGAAAAATCGAAACAAGGTTTCCGTAGGTGAACCTGCGGAAGGATCATTGTCGATGCCTTACAAGCAGTCCAACACGTGAATCAGTTTGAACACATTGGGGTGGGTTGAGGTGTTAACCACACCAAGACCTACCTCAGGTTCAGAGGCGGACGACTCGTGCGTTCTCCTTTGTGCCAAAAAACCAAACCCCGGCGCTGAATGATGAGACCTCAGGTCAGGCGGGGCTACCCCGGAGCAGTCCAAATGGAGATTGCCAGTGTCCTT
>M02740:13:000000000-A85F6:1:2101:12372:13085, Melilotus officinalis
TTCCGTAGGTGAACCTGCGGAAGGATCATTGTCGATGCCTTACAAGCAGTCCAACACGTGAATCAGTTTGAACACATTGGGGTGGGTTGAGGTGTTAACCACACCAAGACCTACCTCAGGTTCAGAGGCGGACGACTCGTGCGTTCTCCTTTGTGCCAAAAAACCAAACCCCGGCGCTGAATGATAAAACATCAGGTCAGGCGGGGCTACCCGCAGAATTTAAGCATATCAATAAGCGGAGGAACTGTCTCTTTTANNNNNNNNNNNNNNNNNNNNNNNNNNNNNNNNNNNNATGTGTAAAAGATACAGACCTTATTATTTAGAGGAAGTAAAAATCTTAACAATGTTTCCGTAGGTGAACCTGCGGAAGGATCCTTGTCGATGCCTTACAAGCAGTCCAACACGTGAATCAGTGTGAACACATTGGGGTGGGTTGAGGTGTTAACCACACCAAGACCTACCTCAGGTTCAGAGGCGGACGACTCGTGCGTTCTCCTTTGTGCCAAAAAACCAAACCCCGGCGCTGAATGATGAGACCTCAGGTCAGGCGGGGCTACCCACGCCCTCTTAAGGGCGGAGCAGTCAGTGTCCTT
>M02740:13:000000000-A85F6:1:2101:13068:14674, Solidago
CTCCGTAGGTGAACCTGCGGAAGGATCATTGTCGAAGCCTGCAAAGCAGATCGGTTGGCCAAAATAAGAGTCCCTGTTGACGGGCGCACGACTAGTGGTGGTTGACAAAACCCGGAATTCAGTTGCGTGTCTCGTGAAAAGGGTGCATCTTAACAGACCCAACGCGTTGGTGTGAATCAATGCTTCGACCGCGACCCCAGGTCAGGCGGGACTACCCGCTGAGTTTAAGCATATCAATAAGCGGAGGAACTGGNNNNNNNNNNNNNNNNNNNNNNNNNNNNNNAAAAGAAACAAACCTTATCATTTAGAGAAAGGAAAAATCGAAAAAAGGGCTCCGTAGGTGAACCTGCGGAAGGATCATTGTCGAAGCCTGCAAAGCAGATCGGTTGGCCAAAATAAGAGTCCCTGTTGACGGGCGCACGACTAGTGGTGGTTGACAAAACCCGGAATTCAGTTGCGTGTCTCGTGAAAAGGGTGCATCTTAACAGACCCAACGCGTTGGTGTGAATCAATGCTTCGACCGCGACCCCAGGTCAGGCGGGACTACCCCAAACCATGAAATGCGTCAGAAAGGAAGTGTCCTT
>M02740:13:000000000-A85F6:1:2101:24110:15778, Ascosphaera apis
TTCCGTAGGTGAACCTGCGGAAGGATCATTAATGTGTGTCTGTGCGGCTAGGTGCCCCTAAACAAGGCCCTGCCGCGCACTCCCACCCTTGTCTACCTTACCTGTTGCTTCGGCGGGCCTGCGGGTTCTCGCGAGCCTGCTGCCGGAGGGGTTAGTTCCCCCCTGGCTAGCGTCCGCCGAAGATAAACGAACCCCAGTCGAAGATTGAAGTCTGAAGAAAATTGATAAATAAATCAAAACTTTCAACAACGGATCTNNNNNNNNNNNNNNNNNNNNNNNNNNNNNNNNNNNNNAATCATCGAATCTTTGAACGCACATTGCGCCCTCTGGTATTCGGGGGGGCATGCCTGTCCGAGCGTCATTGCAACCCTCAAGCACGGCTTGTGTGTTGGGCGATCGTCCCGTCTTAGGAGGGACGCGCCCGAAAGGCAGTGACGGCGTCGTGTTCCGGTGCCCGAGCGTATGGGGCTTTGTCTTTCGCTCTAGTGGCCTGGCCGACTGTCCGGTCTAACCATCATTTACTTCTAGTGGTTGACCTCGGATCAGGTAGGGTTACCCCTGGTCATATCTAAAAAAAAAGGCTAAAGTGTCCTT
>M02740:13:000000000-A85F6:1:2101:29360:16353, Melilotus officinalis
CTTCTCCTTTCTCTTCCTTCTCCCTCGTAACAAGGTTTCCGTAGGTGAACCTGCGGAAGGATCATTGTCGATGCCTTACAAGCAGTCCAACACGTGAATCAGTTTGAACACATTGGGGTGGGTTGAGGTGTTAACCACACCAAGACCTACCTCAGGTTCAGAGGCGGACGACTCGTGCGTTCTCCTTTGTGCCAAAAAACCAAACCCCGGCGCTGAATGCGTCAAGGAATTAAAATTTTGCTCTAAGCGCACCTGCATGGCATCGGAGACGGTGTTCGTGCGGGTTACNNNNNNNNNNNNNNNNNNNNNNNNNNNNNNNNNNNNNNNAATTTCTTTTTAATAGGTATTGTTCATGCTGGTGAATGTTGGCCTCCCGTGAGCTCTTTTGTCTCATGTTTGGTTGAAAATCGAGACCTTGGTAGGGTGTGCCATGATAGATGTTGGTTGTGTGACCCACGAGAAACCAAGATCATGTGCTGCCCTATTCAATTCGGCCTCTTTTACCAATATGCGTTTTGTAAACGCTCGTGATGAGACCTCAGGTCAGGCGGGGCTACCCGCGTATCGAGGCTCTTAAACCTGCTTATCATATCGCGTAGCTTGGTTACGAATTAAATCGAGTGTCCTT
>M02740:13:000000000-A85F6:1:2101:29266:16573, Melilotus officinalis
CTTCTCCTTTCTCTTCCTTCTCCTTCTTCCCCCTTTTTCCTTCTTTTCCCCTGCGGAAGGATCATTGTCGATGCCTTACAAGCAGTCCAACACGTGAATCAGTTTGAACACATTGGGGTGGGTTGAGGTGTTAACCACACCAAGACCTACCTCAGGTTCAGAGGCGGACGACTCGTGCGTTCTCCTTTGTGCCAAAAAACCAAACCCCGGCGCTGAATGCGTCAAGGAATTAAAATTTTGCTCTAAGCGCACCTGCATGGCATCGGAGACGGTGTTCGTGCGGGTTACNNNNNNNNNNNNNNNNNNNNNNNNNNNNNNNNNNNNNTTTTTATAGTTATTGTGCATGCTGGTGAATGTTGGCCTCCCGTGAGCGCTATTGTCTCATGGTTTGTTGAAAATCGAGACCTGTGTAGGGTGTGCCATGATAGATGTTGGTTGTGTGACCCACGAGAAACCAAGATCATGTGCTGCCCTATTCAATTCGGCCTCTTTTACCCATATGCGTTTTGTAAACGCTCGTGATGAGACCTCAGGTCAGGCGGGGCTACCCTCAGCAGCCAGCTTGCGGCAAAACTGCGTAACCGTCTTCTCGTTCTCTAAAAACCATTTTTGATGTTAGTGTCCTT
>M02740:13:000000000-A85F6:1:2102:26520:9261, Cirsium arvense
TTCCGTAGGTGAACCTGCGGAAGGATCATTGTCGAAGCCTGCACAGCAGAACGACCTGTGGACACGTAATCACAGCCGGGCGTCAACGGGGTCGGGTGTGAGCCCGGTGCCTGCGATGCCTCGTCGATGTGCGTCTGCGATGCCCCGTTTTGAGGCGTCGTGGATGTTGCGTCGGCACCTAAACAAACCCCGGCACGGCATGTGCCAAGGAAAACAAAACATAGGAAGGGCGCGTCCCGTGTTTAAGCATATCAATNNNNNNNNNNNNNNNNNNNNNNNNNNNNNNNNNNNNNGGAAGAAAAAGTCGTAAAAAGGTTTCGGTAGGTGAACCTGCGGAAGGATCATTGTCGAAGCCTGCACAGCAGAACGACCTGTGGACACGTAATCACAGCCGGGCGTCAACGGGGTCGGGTGTGAGCCCGGTGCCTGCGATGCCTCGTCGATGTGCGTCTGCGATGCCCCGTTTTGAGGCGTCGTGGATGTTGCGTCGGCACCTAAACAAACCCCGGCACGGCATGTGCCAAGGAAAACAAAACATAGGAAGGGCGCGTGAAGGGCGCGTAGCGCATGACAAATGGGGGGGGGAGTGTCCTT
>M02740:13:000000000-A85F6:1:2102:10369:9270, Chenopodium
TTCCGTAGGTGAACCTGCGGAAGGATCATTGTCGAAACCTGCCCAGCAGAGCGACCAGAGAACATGTTTATCATGAACGGGGATGTGGTGAAAGCCCCATCCCTAAGCTGGGATGGTACTCCGCCTCGGTGGGGTATCTTCTCAGCACAATAACGAACCCCGGCGCGGTCTGCGCCAAGGAACATGGATACAAGTGTGCCCTTCTTCAGCTGGTTCGCCAGATGTAGAGGTGGCACCAAGTCGTATATAACATTAANNNNNNNNNNNNNNNNNNNNNNNNNNNNNNNNNNNNGTCACGCATCGCGTCTCCCCCCACCCCCCTTCAGGGGGAGGGGCGGAGGATGATGGCCTCCCATGCCTCACCGGGGGTGGATGGCCTAAATACGGAGCCCCCGGTTATGAAGTGCCGCGGCATAGGTGAGATACAAGGCCTAGCCTAGGATACATCGGAGTCGTGCACTTTTTAGCTTTTGAGGACTCGCAGGACCCTAAGTTTGTTTGCCCATTGGGGCATCAAAACCGTTGCGACCCCAGGTCAGGCGGGGCTACCCAAGGGCGCGTAGCGCATGACAAATGGGGGGGGGAGTGTCCTT
>M02740:13:000000000-A85F6:1:2102:21959:10510
TTCCGTAGGTGAACCTGCGGAAGGATCATTGTCGAATCCTGCACAGCAGAACAACCTGAGAACCGGTTAATAACCAACTGGGATAATGGGGGGCATATGCCCCCTGTGCTCCCGAGTTCCGTTGCTCTTGGGTAGCCCAACGGGTCCAAGACTTCGTGAAGTAACGAAACCCGGCACGGAATGTGCCAAGGAACCTGAACAAGAGAAGTGCAGTCCTGTTACCCCCGTTCGCGGGGTGTTTCCGGATCAACGCGCANNNNNNNNNNNNNNNNNNNNNNNNNNNNNNNNNNNNNGAGGGCAAGTTGGCCTGGGCGTCACGAATTGCGTCGCTCCCACCAACCCCTTTGGGATGATTGGTTGGGGGCGGATATTGGTCGCCCGTTTTTCACCGAGCGGTTGGCCAAAAAAAAGAGTCCCTTTTGACAGGAACACGACTAGTGGTGGTTTTCAAAACCCAGAATTTTGTTGTGTGTCTTGTCAAGAGGGTGCATCTTAATAGACCCAACGCGTTGTCATGAGACGACGCTTCGACCGCGACCCCAGGTCAGGCGGGACTACCCAAATTTATGAGCGCTTGGGGGGGGGAGTGTCCTT
>M02740:13:000000000-A85F6:1:2102:20954:13057, Sonchus
TTCCGTAGGTGAACCTGCGGAAGGATCATTGTCGAACCCTGCAAGGCAGAACGACCTGTGAACATGTAAATACAACTTGGTGCTGTTGTGATGGGCCTTAGGTTTTGATCAGCAACACCATCCGGTGTGTTTCTATGGTATCTCTTTTGTTGTGCCATGGATGTCCCACTGGACCATAACAAACCCCGGCACGGCATGTGCCAAGGAAAACGAAATACGAGAAGGTATCTACTTGATTTGCCCCGTTGAGTTTAAGNNNNNNNNNNNNNNNNNNNNNNNNNNNNNNNNNNNNNNNNAGGAAGTAAAAATCGTAACAAGGTTTCTGTAGGTGAACCGGCGGAAGGATCATTGTCGAACCCTGCAAGGCAGAACGACCTGTGAACATGTAAATACAACTTGGTGCTGTTGTGATGGGCCTTAGGTTTTGATCAGCAACACCATCCGGTGTGTTTCTATGGTATCTCTTTTGTTGTGCCATGGATGTCCCACTGGACCATAACAAACCCCGGCACGGCATGTGCCAAGGAAAACGAAATACGAGAAGGTATCTACTTGATTTGCCCCAGAGATTAGAGCGCAGGGGGGGGGAGTGTCCTT
>M02740:13:000000000-A85F6:1:2102:11178:13713, Asteraceae
TTCCGTAGGTGAACCTGCGGAAGGATCATTGTCGAAGCCTGCAAAGCAGAACGACCCGTGAACATGTTATAACAACCATGCCAGGATGGGTCGGACGTCAGTTCGATTCTCATGGCACACCGTTGATGTGCGGCCTCGATGGCCTTTTGGGTCTTCTTGGTCGTTGCTTTGACGTAACAAAACCCCGGCACGGGATGTGCCAAGGAAATTTAAATTGAAGAATTGCCTGTTCCATGATGTCCCGTTTGCGGTGTGCNNNNNNNNNNNNNNNNNNNNNNNNNNNNNNNNNNNNNACGCATCACGTCGCCCCAACCAGGCATCCCCTATAGGGCTGTCTTGTGTTGGGGCGGAGATTGGTCTCCCGTGCCCATGGCGTGGTTGGCCTAAATAGGAGTCTCCTCGCGAGGGACGCACGGCTAGTGGTGGTTGATAAGACAGTCGTCTCGTGTCGTGCGTTTACTTTCTTGAGAGTAGATGCTCTTAAAGTACCCTGATGTGTTGTCTTATGACGATGCTTCGATCGCGACCCCAGGTCAGGCGGGGCTACCCACATCATAGCCAGATGCCCAGAGATTAGGGGGGGGGAGTGTCCTT
>M02740:13:000000000-A85F6:1:2102:17078:14284, Bolboschoenus caldwellii
TTCCGTAGGTGAACCTGCGGAAGGATCATTGCCGTCGCCTTCGGATAACACGACCCGCGCACACGTTACGGAAAGCCGTCGGGGAGGGCTCGCCTCCTCGGCCCCCATCGGCCCGGGCCGGCCGCGCCCTCTGGGCGGTGCCGGTCACGCGTCGGAATACGGCGCAGGATGACGCCAAGGAACACATATTGCTGAGGCAGACGGCGATCCCACGCTCGGGCGTCGTGTCGGCTGTCGAGGCTCGGAAAAGGAAAATNNNNNNNNNNNNNNNNNNNNNNNNNNNNNNNNCCCATCCAAGCTCGGTTGCCTGGCGTGGGGCATTGCTTGATGCGGACACTGGCCCTCCGAGTCGCGAGATGCGGTGGGCTGAAGTGTACGGCCGGAGGATGGGGCTGGGAGCGGCGAGTGGTGGGCTGCTGCGCACGTCGCCCCCGACCCCCATGTCGGCGTATGGTTTGTTGGTTTGAACCCTTAACGAGGAGTTTGCTGTCGCGGCATTACGTCGTGCGGCATCTTCGGACCGATACCCCAGGTCAGGCGGGGCCACCCAAAAATTACGTGCAGAAGGAGTGGGGGGGGGAGTGTCCTT
>M02740:13:000000000-A85F6:1:2102:7363:14535, Solidago
TTCCGTAGGTGAACCTGCGGAAGGATCATTGTCGAAGCCTGCAAAGCAGATCGGTTGGCCAAAATAAGAGTCCCTGTTGACGGGCGCACGACTAGTGGTGGTTGACAAAACCCGGAATTCAGTTGCGTGTCTCGTCAAAAGGGTGCATCTTAACAGACCCAACGCGTTGGTGTGAATCAATGCTTCGACCGCGACCCCAGGTCAGGCGGGACTACCCGCTGAGTTTAAGCATATCAATAAGCGGAGGAACTGGCTCNNNNNNNNNNNNNNNNNNNNNNNNNNNNNNNNNNNNAGACCTTACCATTTAGGGGAAGGAGAAATCGTAAAAAGGTTTCCGTAGGTGAACCTGCGGAAGGATCATTGTCGAAGCCTGCAAAGCAGATCGGTTGGCCAAAATAAGAGTCCCTGTTGACGGGCGCACGACTAGTGGTGGTTGACAAAACCCGGAATTCAGTTGCGTGTCTCGTCAAAAGGGTGCATCTTAACAGACCCAACGCGTTGGTGTGAATCAATGCTTCGACCGCGACCCCAGGTCAGGCGGGACTACCCAGCAGGAATTACTACTGCTTGTTTACGGGGGGGGGAGTGTCCTT
>M02740:13:000000000-A85F6:1:2102:12824:17341
TTCCGTAGGTGAACCTGCGGAAGGATCATTGTCGAAGCCTGCAAAGCAGAACGACCCGCGAACACGTTACAACAACCATGCTAGGATGGTTCGGCCAAAAAAAAGAGTCCCTTTTGACAGGAACACGACTAGTGGTGGTTTTCAAAACCCAGAATTTTGTTGTGTGTCTTGTCAAGAGGGTGCATCTTAATAGACCCAACGCGTTGTCATGAGACGACGCTTCGACCGCGACCCCAGGTCAGGCGGGACTACCCGCNNNNNNNNNNNNNNNNNNNNNNNNNNNNNNNNNNNNNAACAAGGTTTCCGTAGGTGAACCTGCGGAAGGATAATTGTCGAAGCCTGCAAAGCAGAACGACCCGCGAACACGTTACAACAACCATGCTAGGATGGTTCGGCCAAAAAAAAGAGTCCCTTTTGACAGGAACACGACTAGTGGTGGTTTTCAAAACCCAGAATTTTGTTGTGTGTCTTGTCAAGAGGGTGCATCTTAATAGACCCAACGCGTTGTCATGAGACGACGCTTCGACCGCGACCCCAGGTCAGGCGGGACTACCCGTCCATCTGAATGCAATGAANNNNNNNNNNAGTGTCCTT
>M02740:13:000000000-A85F6:1:2102:18408:17365, Asteraceae
TTCCGTAGGTGAACCTGCGGAAGGATCATTGTCGAAACCTGCATAGCAGAACAACTTGTGAACAAGTACTTACAACATGGCTTTTCGAGCATCAGGCCTTTGGTTTGAGACTTGTGAAGCCTTGTCGTCATGTGTTCGTGGTTTCCTTGTAAGAGGATCATGGGCATTATGTCGGCACAAGAACAAACCTCCGGCACGGTATGTGCCAAGGAATTTCAAACTTAAGATGGCTAGTGCAATGATGCCCCGTTTACGGNNNNNNNNNNNNNNNNNNNNNNNNNNNNNNNNNNNNTGCCTGGGCGTCACGCATCGCGTCGCTCCCACCAACCTTCCTTTAGGATGCTTGGCTGGGGGCGGATACTGGGCTCCCGTTTTTCATCGAGCGGTTGGCCAAAATAAGAGTCTCTGTTGACGGGCGCACGACTAGTGGTGGTTGACAAAACCCGGAATTCAGTTGCGTGTCTCGTCAAAAGGGTGCATCTTAACAGACCCAACGCGTTGGTGTGAATCAATGCTTCGACCGCGACCCCAGGTCAGGCGGGACTACCCCAAATGTTTTTGAGATGGAAGCAACTGGGGGGGGGAGTGTCCTT
>M02740:13:000000000-A85F6:1:2102:27354:18702, Solidago
TTCCGTAGGTGAACCTGCGGAAGGATCATTGTCGAAGCCTGCAAAGCAGAACGACCCGTGAACATGTTATAACAACCATGCCAGGATGGGTCGGACGTCAATTCGATTCTCATGGCACACCGTTGATGTGCGGCCTCGATGGCCTTTTGGGTCTTCTTGGTCGTTGCTTTGACGTAACAAAACCCCGGCACGGGATGTGCCAAGGAAATTTAAATTGAAGAATTGCCTGTTCCATGATGTCCCGTTTGCGGTGTGCNNNNNNNNNNNNNNNNNNNNNNNNNNNNNNNNNNNNNGGGCACGTCTGCCTTGGCGTCACGCATCGCGTCGCTCCCACCAACCTTCCTTTAGGATGCTTGGCTGGGGGCGGATACTGGTCTCCCGTTTTTCATCGAGCGGTTGGCCAAAATAAGAGTCTCTGTTGACGGGCGCACGACTAGTGGTGGTTGACAAAACCCGGAATTCAGTTGCGTGTCTCGTCAAAAGGGTGCATCTTAACAGACCCAACGCGTTGGTGTGAATCAATGCTTCGACCGCGACCCCAGGTCAGGCGGGACTACCCGATTGCGTTAACGTTTCGGGGGGGGGAGTGTCCTT
>M02740:13:000000000-A85F6:1:2102:26691:19925
TTCCGTAGGTGAACTAGCGCAAGGATCATTGTCGAACCCTGCATGGCAGAACGACCCGTGAACATGTTAAAACAGGCGGCCTCCTAGGCCTTGAAGCATATGCTTTGAGCCTTGTGAGTCCTTGTTGACGTGTGTTTTCATTCTTGAGTCAGACGCTCTTAACATACCAAGATGCGTTGTCTTGTGACGACGCTTCGATCGCGACCCCAGGTCAGGTGGGACTACCCTCTGAGTTTAAGCATATCAATAAGCGGAGNNNNNNNNNNNNNNNNNNNNNNNNNNNNNNNNNTTATCATTTAGAGGAAGTAAAAATCGTAACAAGGTTTCCGTAGGTGAACTAGCGCAAGGATCATTGTCGAACCCTGCATGGCAGAACGACCCGTGAACATGTTAAAACAGGCGGCCTCCTAGGCCTTGAAGCATATGCTTTGAGCCTTGTGAGTCCTTGTTGACGTGTGTTTTCATTCTTGAGTCAGACGCTCTTAACATACCAAGATGCGTTGTCTTGTGACGACGCTTCGATCGCGACCCCAGGTCAGGTGGGACTACCCGACCTTTCCCATCTTGGCTTCGGGGGGGGGAGTGTCCTT
>M02740:13:000000000-A85F6:1:2102:8064:20774, Brassica oleracea
TTCCGTAGGTGAACCTGCGGAAGGATCATTGTCGTAACCTGGAAACAGAACGACCCGAGAACGTTGAAACATCACTCTCGGTGGGCCGGTTTCTTAGCTGATTTCGTGCCTACCGATTCCGTGGTTATGCGTTCATCACCGGCCCAGTTTCGGTTGGATCATACGCATAGCTTCCGGATATCACCAAACCCCGGCACGAAAAGTGTCAAGGAACATTCAACTAAACGGCCTGCTTTCGCCAACCCGGAGACGGTGTNNNNNNNNNNNNNNNNNNNNNNNNNNNNNNNNNNNNAGTTGCGCCCAAAGCCTTCTGGCCGAGGGCACGTCTGCCTGGGTGTCACAAATCGTCGTCCCCCCATCCTCTCGAGGATATCGGACGGAAGCTGGTCTCCCGTGTGTTACCGCACGCGGTTGGCCAAAATCCTAGCTAAGGATGCCAGGAGCGTCTTGACATGCGGTGGTGAATTCAATTCTCGTCAAATCGTCAGTCGTTTCGGTCCGAAAGCTCTTGATGACCCAAAGTCCTCAACGCGACCCCAGGTCAGGCGGGATCACCCCCTGATTAGCGGCGTTGAGGGGGGGGGAGTGTCCTT
>M02740:13:000000000-A85F6:1:2102:19559:21130
TTCCGTAGGCGAACTAGCGCAAGGATCATTGTCGAACCCTGCATGGCAGAACGACCCGTGAACATGTTAAAACAGGCGGCCTCCTGGGCCTTGAAGCATATGCTTTGAGCCTTGTGAGTCCTTGTTGACGTGTGTTTTCATTCTTGAGTCAGACGCTCTTAACATACCAAGATGCGTTGTCTTGTGACGACGCTTTGATCGCGACCCCAGGTCAGGCGGGACTACCCGCTGAATTTAAGCATATCAATAAGCGGAGNNNNNNNNNNNNNNNNNNNNNNNNNNNNNNNNNNNNACCTTATCATTTAGAGGAAGGAGAAATCGTAACAAGGTTTCCGTAGGCGAACTAGCGCAAGGATCATTGTCGAACCCTGCATGGCAGAACGACCCGTGAACATGTTAAAACAGGCGGCCTCCTGGGCCTTGAAGCATATGCTTTGAGCCTTGTGAGTCCTTGTTGACGTGTGTTTTCATTCTTGAGTCAGACGCTCTTAACATACCAAGATGCGTTGTCTTGTGACGACGCTTTGATCGCGACCCCAGGTCAGGCGGGACTACCCTAGAGCGCATGACAAGTAGGGGGGGGGAGTGTCCTT
>M02740:13:000000000-A85F6:1:2102:11720:21901, Melilotus officinalis
TTCCGTAGGTGAACCTGCGGAAGGATCATTGTCGATGCCTTACAAGCAGTACAACACGTGAATCAGTTTGAACACATGGGGGTGAGTTGAGGTGTTAACCACACCAATACCTACCTCAGGTTCAGAGGCGGACGACTCGTTCGTTCTCCTTTGTGCCAAAAAACCAAACCCCGGCGCTGAATGCGTCAAGGAATTAAAATTTTGCTCTAAGCGCACCTGCATGGCATCGGAGACGGTGTTCGTGCGGGTTACGNNNNNNNNNNNNNNNNNNNNNNNNNNNNNNCGTTTGCCTGTGTGTCACATATCGAAGCCTCCTGCCAATTTCCTTTTGATAGGTATTGTGCATGCTGGTGAATGTTGGCCTCCCGTGAGCTCTATTGTCTCATGGTTGGTTGAAAATCGAGACCTTGGTAGGGTGTGCCATGATAGATGGTGGTTGTGTGACCCACGAGAAACCAAGATCATGTGCTGCCCTATTCAATTCGGCCTCTTTTACCCATATGCGTTTTGTAAACGCTCGTGATGAGACCTCAGGTCAGGCGGGNNNNNNNNNNNNNNNNNNNNNNNNNNNNNNNAGTGTCCTT
>M02740:13:000000000-A85F6:1:2103:6741:3916, Ascosphaera apis
TTCCGTAGGTGAACCTGCGGAAGGATCATTAATGTGTGTCTGTGCGGCTAGGTGCCCCTAAACAAGGCCCTGCCGCGCACTCCCACCCTTGTCTACCTTACCTGTTGCTTCGGCGGGCCTGCGGGTTCTCGCGAGCCTGCTGCCGGAGGGGTTAGTTCCCCCCTGGCTAGCGTCCGCCGAAGATAAACGAACTCCAGTCGAGGATTGAAGTCTGAAGAAAATTGATAAATAAATCAAAACTTTCAACAACGGATCTNNNNNNNNNNNNNNNNNNNNNNNNNNNNNNNNNNNNNAATCATTGAATCTTTGAACGCACATTGCGCCTTGTGGTATTCCGGGGGGCATGCCTGTCCGCGCGTCATTGCAACCCTCAAGCACGGCTTGTGTGTTGGGCGATCGTCCCGTCTTAGGAGGGACGCGCCCGAAAGGCAGTGACGGCGTCGTGTTCCGGTGCCCGAGCGTATGGGGCTTTGTCTTTCGCTCTAGTGGCCTGGCCGACTGTCCGGTCTAACCATCATTTACTTCTAGTGGTTGACCTCGGATCAGGTAGGGTTACCCTAACGCTAAAGGTGCTTTGGGGGGGGGAGTGTCCTT
>M02740:13:000000000-A85F6:1:2103:7697:7937
TTCCGTAGGTGAACCTGCGGAAGGATCATTGTCGATACCCTGCACAGCAGAACGACCCGCGAACTAGTAAATCCAACTCGGGGGCGAGGGGCCCTAGAGCCCCGAACCTCCTTGGCCTGGGGGACGCCATCGCCGAGCGGCGCTGGTCGACGCTCGTTGGTGCCGCCCTCCAAGCCGCACAAACGAACCCCGGCGCAAAACGCGCCAAGGAACTTCAACGAATCAGCATGCCCCGGCGCCCCAGAAATGGTGCGTGNNNNNNNNNNNNNNNNNNNNNNNNNNNNNNNNNNNNNGTGTCACATATCGAAGCCTCCTGCAAATTTCCTTTTGATAGGTATTGTGCATGCTGGTGAATGTTGGCCTCCCGTGAGCTCTATTGTCTCATGGTTGGTTGAAAATCGAGACCTTGGTAGGGTGTGCCATGATAGATGGTGGTTGTGTGACCCACGAGAAACCAAGATCATGTGCTGCCCTATTCAATTCGGCCTCCTTTACCCATATGCGTTTTGTAAACGCTCGTGATGAGACCTCAGGTCAGGCGGGGCTACCCGTCTATAGTGTTATTAATATCAAGTTGGGGGGGGGAGTGTCCTT
>M02740:13:000000000-A85F6:1:2103:20869:8573
TTCCGTAGGTGAACCTGCGGAAGGATCATTGTCGATCCCTGCAAAGCAGAACGACCCGTGAACATGTAAATACAACTTGGTTCTGTTGTGATGGGCCTTCGGTTTTGATCAGCAACACCCTCCGGTGTGTTTCTATGGTATCTCTTTTTTTGTGCCATGGATGTCCCACTGGACCATAACAAACCCGCTGAGTTTAAGCATATCAATAAGCGGAGGACATGTCTCTTATACCCATCTCCGAGCCCATTAGACCTCTNNNNNNNNNNNNNNNNNNNNNNNNNNNNNNNNNNNNACACGAAAAGAGTCGGCGGCAGCGTAAGATGTGTATAGGAGAAAGACCTTATCATTTAGAGGAAGGAAAAATCGTAACAAGGTTTCCGTAGGTGAACCTGCGGAAGGATCAGTGTCGAACCCTGCAAAGCAGAACGACCCGTGAACATGTAAATACAACTTGGTGCTGTTGTGATGGGCCTTAGGTTTGGATCAGCAACACCAGCCGGTGTGTTTCGATGGGATCGCTTGTGTTGTGCCATGGATGTCCCACTGGACCATAACAAACCCTGGCTAAAGCTTTCGGGGGGGGGAGTGTCCTT
>M02740:13:000000000-A85F6:1:2103:8028:11802, Helenium autumnale
TTCCGTAGGTGAACCTGCGGAAGGATCATTGTCGAAACCTGCATAGCAGAACAACTTGTGAACAAGTACTTACAACATGGCTTTTCGAGCATCAGGCCTTTGGTTTGAGACTTGTGAAGCCTTGTCGTCATGTGTTCGTGGTTTCCTTGTAAGAGGATCATGGGCATTATGTCGGCACAAGAACAAACCTCCGGCACGGTATGTGCCAAGGAATTTCAAACTTAAGATGGCTAGTGCAATGATTGCCCCGTTTACGNNNNNNNNNNNNNNNNNNNNNNNNNNNNNNNNNNTGCCTGGGCGTCACTCCTCACAACGCCCCCACCAAACTTCCTATCTAGGGATCTATGCGGTAGGGGGCGGAGATTGGTCTCCTGTGCTTGTTGTTTGGTTGACCTAAATATGGGTTCCTTCAAGATGGACACATGATTAGTGGTGGTTGATAACACAGTCGTCTTGTGTTGTGTGTTATGATCTTGGAGGGATTAACTCTTTGAGCACCCTGTCGCGTTGTCTTATGATGATGCATCGATCGTGACCCCAGGTCAGGCGGGACTACCCCAAATTAGCATAAGCGGGGGGGGGAGTGTCCTT
>M02740:13:000000000-A85F6:1:2103:23156:11880
TTCCGTAGGTGAACCTGCGGAAGGATCATTGTCGAAACCTGCACAGCAGAACGACCCGCGAACACGTTCGTACACCGGGACGTCGGCGGGGGCGTGTCAGCCCCCCCGTCGATGCTCCCATGGTCGGGTGGCTCACCGGCTCCTCGACCGAAAACTGAACCCCGGCGCGATCCGCGCCAAGGAACAACAAACAGAAGGGCGTGCCCCCCGTTGCCCCGTTCGCGGTGCGCGCGGGGGACCTCGCCTCTTTCGAAACNNNNNNNNNNNNNNNNNNNNNNNNNNNNNNNNNNNNCTGCCCGGGCGTCACATATCGAAGCCTCTTGCCATTTTCCTATATTGATAGGGGTATTGTGCAGGGTGAATGTTGGCCTCCCGTGAGCTCTATGGCCTCATGGTTGGTTGAAAATCGAGACCTTGGTAGGGTGTGCCATGATAGGTGGTGGCTGTGTTACGCACGAGACCAAGTAAGTCATGTGCTGCTCTATTGAATTTAGGCCTCTTTTACCCACATGCGTTTCGAAACGCTCGTGATGAGACCTCAGGTCAGGCGGGGCTACCCATTAGGGTTAGCCTCNNNNNNNNNNAGTGTCCTT
>M02740:13:000000000-A85F6:1:2103:17717:12312, Helianthus
TTCCGTAGGTGAACCTGCGGAAGGATCATTGTCGAACCCTGCACAGCAGAACGACCCGTGAACAAGTTAACACATCTGGCCTTGCCGGGACCGAAGCATTTGTTTCGGCCCTTGTGAGTCCTTGTCGACGTGCGTTCATGCATGGACCATACCTTTGGTTTTGTCATGGATGTCATGTTGACAAAATAACAAACCCCCGGCACGAGATGTGCCAAGGAAAACCAAAATTAAAGAACACGTTCTGTTGCGCCCCGTTNNNNNNNNNNNNNNNNNNNNNNNNNNNNNNNNNNNNTGCCTGGGCGTCACGCATCACGCCGCCCCCACCAGGCCTCCCCTATAGGGCTGTTTTGTGTTGGGGCGGAGATTGGTCTCCCGTGCCCATGGCGTGGTTGGCCTAAATAGGAGTCTCCTCGCGAGGGACGCACGGCTAGTGGTGGTTGATAAGACAGTCGTCTCGTGTCGTGCGTTTACTTTCTTGAGAGTAGATGCTCTTAAAGTACCCTGATGTGTTGTCTTATGACGATGCTTCGATCGCGACCCCAGGTCAGGCGGGACTACCCCGCAAAAAGAGAGAAGGGGGGGGGAGTGTCCTT
>M02740:13:000000000-A85F6:1:2103:9294:12313, Helenium autumnale
TTCCGTAGGTGAACCTGCGGAAGGATCATTGTCGAAACCTGCATAGCAGAACAACTTGTGAACAAGTACTTACAACATGGCTTTTCGAGCATCAGGCCTTTGGTTTGAGACTTGTGAAGCCTTGTCGTCATGTGTTCGTGGTTTCCTTGTAAGAGGATCATGGGCATTATGTCGGCACAAGAACAAACCTCCGGCACGGTATGTGCCAAGGAATTTCAAACTTAAGATGGCTAGTGCAAAGATGCCCCGTTTACGGNNNNNNNNNNNNNNNNNNNNNNNNNNNNNNNNNNNNTGCCTGGGTGTCACGCATCACAACGCCCCCAACAAACTTCCTATCTAGGGATGTATGTGGTAGGGGGCGGAGATTGGTCGCCTGTGCTTGTTGTGTGGTTGACCTAAATATGGGTTCCTTCAAGATGGACACATGATTAGTGGTGGTTGATAACACAGTCGTCTTGTGTTGTGTGTTATGATCTTGGAGGGATTAACTCTTTGAGCACCCTGTCGTGTTGTCTTATGATGATGCATCGATCGCGACCCCAGGTCAGGCGGGACTACCCCGCAAAAAGAGAGAAGGGGGGGGGAGTGTCCTT
>M02740:13:000000000-A85F6:1:2103:18790:14422, Melilotus officinalis
TTCCGTAGGTGAACCTGCGGAAGGATCATTGTCGATGCCTTACAAGCAGTCCAACACGTGAATCAGTTTGAACACATTGGGGTGGGTTGAGGTGTTAACCACACCAAGACCTACCTCAGGTTCAGAGGCGGACGACTCGTGCGTTCTCCTTTGTGCCAAAAAACCAAACCCCGGCGCTGAATGCGTCAAGGAATTAAAATTTTGCTCTAAGCGCACCTGCATGGCATCGGAGACGGTGTTCGTGCGGGTTACGTTTNNNNNNNNNNNNNNNNNNNNNNNNNNNNNNNNNNNNGTTTGCCTGGGTGTCACATATCGAAGTTTCCTGCCATTTTCCTTTTGATAGGTATTGTGCATGCTGGTGAATGTTGGCCTCCCGTGAGCTCTATTGTCTCATGGTTGGTTGAAAATCGAGACCTTGGTAGGGTGTGCCATGATAGATGGTGGTTGTGTGACCCACGAGAAACCAAGATCATGTGCTGCCCTATTCAATTCGGCCTCTTTTACCCATATGCGTTTTGTAAACGCTCGTGATGAGACCTCAGGTCAGGCGGGGCTACCCTGCGTTTGCTGATGAAGGGGGGGGGAGTGTCCTT
>M02740:13:000000000-A85F6:1:2103:21429:14994, Bolboschoenus caldwellii
TTCCGTAGGTGAACCTGCGGAAGGATCATTGCCGTCGCCTTCGGATAACACGACCCGCGCACACGTTACGGAAAGCCGTCGGGGAGGGCTCGCCTCCTCGGCCCCCATCGGCCCGGGCCGGCCGCGCCCTCTGGGCGGTGCCGGTCACGCGTCGGAATACGGCGCAGGATGACGCCAAGGAACACATATTGCTGAGGCAGACGGCGATCCCACGCTCGGGCGTCGTGTCGGCTGTCGAGGCTCGGAAAAGGAAAATNNNNNNNNNNNNNNNNNNNNNNNNNNNNNNNNNNNNTTAGAAGCCCATCCACGCTCGGATGCCTTGCCTCGTGCATTGCTTGATGCGGACACTGGCCCTCCGAGTCGCGAGGTGCGGTGGGCTGAAGTGTACGGCCGGAGGATGGGGCTGGGAGCGGCGAGTGGTGGGCTGCTGCGCACGTCGCCCCCGACCCCCATGTCGGCGTATGGTTTGTTGGTTTGAACCCTTAACGAGGAGTTTGCTGTCGCGGCATTACGTCGTGCGGCATCTTCGGACCGATACCCCAGGTCAGGCGGGGCCACCCCAAGAACGTGATTACGGGGGGGGGAGTGTCCTT
>M02740:13:000000000-A85F6:1:2103:25329:15512, Trifolium
TTCCGTAGGTGAACCTGCGGAAGGATCATTGCCGATGCCTTACATGCAGACCAACACGTGAATCAGTTTGAACACATAGGGTTGGTTTGAGGTGTTCAACACCTCGGCTTGCCTCTGGTTCGGAGGAGGACGATGTTGTGCGTTCTCCTTTGTGCCAAAACACAAACCCCGGCGCTGAATGCGTCAAGGAATTTAAAATTTGCTCTGAGCGCACCTGCATGGCACCGGAGACGGTTTTCGTGCGGGTTGTGTTCTGNNNNNNNNNNNNNNNNNNNNNNNNNNNNNNNNNNNNNGTCACATATCGAAGCCTCTCGCCATTTTCCTATATTGATAGGGGTATTGTGCAGGGCGAATGTTGGCCTCCCGTGAGCTTTATTGCCTCATGGTTGGTTGAAAATCGAGACCTTGGTAGGGTGTGCCATGATAGGTGGTGGCTGTGTTACGCACGAGACCAAGTAAGTCATGTGCTGCTCTATTGAATTTAGGCCTCTTTTACCCACATGCGTTTCGAAACGCTCGTGATGAGACCTCAGGTCAGGCGGGGCTACCCTTAGCGTTAAGGTACTGAATCTCTTTGGGGGGGGGAGTGTCCTT
>M02740:13:000000000-A85F6:1:2103:12035:15781, Elaeagnus
TTCCGTAGGTGAACCTGCGGAAGGATCATTGTCGAAACCTGCCAAGCAGAACGACCCGCGAACATGTTCCAAAATTGGGAGCGGCCTAGCCTCCTGGCTTGGACGGCCCCGCTGTTGGTTGGAATGTTGTACGGTGCTGTCCCTTGCTTCCACGCACGTGCGGCGAGCATCGCAACGTGCCCTCCTGCAGAATCCTAACCCCGGCGCAAATCGCGCCAAGGAACTCGAACGAATGAGCGTGCTCTCCCTTGGCCCGNNNNNNNNNNNNNNNNNNNNNNNNNNNNNNNNNNNNNCTGGGCGTCACACATCGTTGCCCTCCCGACACCCCGTGCCTTCAAGGCTACGTCGGTCGTGGAGGCGTACATTGGCTTCCCGCGAGCCTCGTCTCGTGGCTGGCCCAAATTCTAGTCATTGGCGACCGGTGCCACGACAATGGTGGTCGTCGAACCTTCGGTCCCCCGTCGTGGGTTCCGGTCGTGCATGATGCAGGGACCCCAAAGCATCCGGTGAAGGATGCTTTCGATGCGACCCCAGGTCAGGCGGGGCTACCCAATATCGCAGAGATTCAGTACCTTAGGGGGGGGGAGTGTCCTT
>M02740:13:000000000-A85F6:1:2103:21289:16683
TTCCGTAGGTGAACCTGCGGAAGGATCATTGCTGAGCCCCTAGCCGAGAACATGTGAATCTGTAAACGTGATGCATGAGCGCGAGGTGTTGTTGCTTCTTGCCCTCCCCTCTCGTGAATGCATGCCCCGCCCGTTTTGGTGCCGCACTTGTAGTTCCTCTGTGGTGCGTGGGCATTACAACAAACCCCGGCGCAACTCCGCGCCAAGGATCAATGGGTTAATGCTGGGCTGGCTCCTAGGAGTCTTCTGGCTGTGCNNNNNNNNNNNNNNNNNNNNNNNNNNNNNNNNNNNNATCGTGACCTTCATACTCAGGTTTTGCATGGCGGATGATGGCCTTCCTTGGCCCTTCTGCTGCGGTGGGCTGAAGGATGCGGAGTTGGTCTAGCCGAACTTTGATTGCACGGCTGTGCTGGGTTGTTGCCGATATGGGACGCTGTGGGCATTGTTGTCGTGCTGAATCTCTCGGTTGGTCTCGGTCTCTGTGATCACCCCTTGAAATCTAGTCTTAGACTATGGCTCTTGTTGCGACCCCAAGTCAGGCGGGGCCACCCGGACTACCCTTGGCGAGAAAGCTCGGGGGGGGGAGTGTCCTT
>M02740:13:000000000-A85F6:1:2103:20420:17682, Brassica nigra
TTCCGTAGGTGAACCTGCGGAAGGATCATTGTCGTACCCTGGAAACAGAACGACCCGAGAACGATGAAACATCACTCTCGGTGGGCCGGTCTCTTAGCCGATTCCGTGCCTGCCGATTTCCGTGGTTATGTGTTCCGTCCCCGGTTCAAGACTTCTGTCTCGGTCGGATCGTGCGCATAGCTTCCGGATTTCACCAAACCCCGGCACGAAAAGTGTCAAGGAACATGCAACTAAACAGTCTGCTTCCGCAAACCCGNNNNNNNNNNNNNNNNNNNNNNNNNNNNNNNNNNNNNCGCCCCAAGCCTTCTGGCCGAGGGCACGTCTGCCTGGGTGTCACAAATCGTCGTCCCCCCCATCCTCTCGAGGATATGGGACGGAAGCTGGTCTCCCGTGTGTTACCGCACGCGGTTGGCCAAAATCCGAGCTAAGGGCGCCAGGAGCGTCTCGACATGCGGTGGTGAATTCAAGCCTCGTAATATCGTCGGTCGTTCCGGTCCAAAAGCTCTCGATGACCCAAAGTCCTCAACGCGACCCCAGGTCAGGCGGGATCACCCCCAAATGAAGAAATAACATCATGGGGGGGGGAGTGTCCTT
>M02740:13:000000000-A85F6:1:2103:24463:18388, Artemisia absinthium
TTCCGTAGGTGAACCTGCGGAAGGATCATTGTCGAACCCTGCAAAGCAGAACGACCCGTGAACACGTAAAAACAACGAGCGTCGATTGGATCAGGCGCTTGTTTGATCCTCTCGACGCTTTGTCGACGCGCATTCACTCGGGTTCTTTTGGACCTTGTGAGTGTGTCGTTGGCGCATTAACAACCCCCGGCACAATGTGTGCCAAGGAAAACTAAACTCTAGAAGGCTCGTTTTCATGTTGCACCCGTTCGCGGTGNNNNNNNNNNNNNNNNNNNNNNNNNNNNNNNNNTACGTCGGCCTGGGCGTCACGCATCGCGTCGCCCCCCCAAAGTGTTCCGCAAAGGGAACTTGTGTTTTGGGGGCGGATATTGGTCGCCCGTGCTCATGGCGTGGTTGGCCGAAATAGGAGTCCCTTCGATGGACGCACGAACTAGTGGTGGTCGTAAAAACCCTCGTCTTTTGTTTCGTGCCGTTAGTCGCAAGGGAAACTCTTAGAAAACCCCAACGTGTCGTCTTGACGACGCTTCGACCGCGACCCCAGGTCAGGCGGGACTACCCCCAGCCTCTCAAGAGGGGGGGGGAGTGTCCTT
>M02740:13:000000000-A85F6:1:2103:25261:18656
TTCCGTAGGTGAACTAGCGCAAGGATCATTGTCGAACCCTGCATGGCAGAACGACCCGTGAACATGTTAAAACAGGCGGCCTCCTAGGCCTTGAAGCATATGCTTTGAGCCTTGTGAGTCCTTGTTGACGTGTGTTTTCATTCTTGAGTCAGACGCTCTTAACATACCAAGATGCGTTGTCTTGTGACGACGCTTCGATCGCGACCCCAGGTCAGGTGGGACTACCCTCTGAGTTTAAGCATATCAATAAGCGGAGNNNNNNNNNNNNNNNNNNNNNNNNNNNNNNNNNNACCTTATCATTTAGAGGAAGGAGAAATCGTAACAAGGTTTCCGTAGGTGAACTAGCGCAAGGATCATTGTCGAACCCTGCATGGCAGAACGACCCGTGAACATGTTAAAACAGGCGGCCTCCTAGGCCTTGAAGCATATGCTTTGAGCCTTGTGAGTCCTTGTTGACGTGTGTTTTCATTCTTGAGTCAGACGCTCTTAACATACCAAGATGCGTTGTCTTGTGACGACGCTTCGATCGCGACCCCAGGTCAGGTGGGACTACCCGTAAAGGACTTCAACGTNNNNNNNNNNAGTGTCCTT
>M02740:13:000000000-A85F6:1:2103:14187:18770, Helenium autumnale
TTCCGTAGGTGAACCTGCGGAAGGATCATTGTCGAAACCTGCATAGCAGAACAACTTGTGAACAAGTACTTACAACATGGCTTTTCGAGCATCAGGCCTTTGGTTTGAGACTTGTGAAGCCTTGTCGTCATGTGTTCGTGGTTTCCTTGTAAGAGGATCATGGGCATTATGTCGGCACAAGAACAAACCTCCGGCACGGTATGTGCCAAGGAATTTCAAACTTAAGATGGCTAGTGCAATGATGCCCCGTTTACGGNNNNNNNNNNNNNNNNNNNNNNNNNNNNNNNNNNNNTCACGCATCACAACGCCCCCACCAACCTTCCTATCTATGGATGTATGTGGTAGGGGGCGGAGATTGGTCTCCTTTGCTTGTTGTGTGGTTGACCTAAATATGGGTTCCTTCAAGATGGACACATGATTAGTGGTGGTTGATAACACAGTCGTCTTGTGTTGTGTGTTATGATCTTGGAGGGATTAACTCTTTGAGCACCCTGTCGTGTTGTCTTATGATGATGCATCGATCGCGACCCCAGGTCAGGCGGGACTACCCGTATTTAGCCACATAGAAACACGTNNNNNNNNNNAGTGTCCTT
>M02740:13:000000000-A85F6:1:2103:23094:19002, Alternaria
CTCCGTAGGTGAACCTGCGGAGGGATCATTACACAAATATGAAGGCGGGCTGGAACCTCTCGGGGTTACAGCCTTGCTGAATTATTCACCCTTGTCTTTTGCGTACTTCTTGTTTCCTTGGTGGGTTCGCCCACCACTAGGACAAACATAAACCTTTTGTAATTGCAATCAGCGTCAGTAACAAATTAATAATTACAACTTTCAACAACGGATCTCTTGGTTCTGGCATCGATGAAGAACGCAGCGAAATGCGATANNNNNNNNNNNNNNNNNNNNNNNNNNNNNNNNNNNNNAATTCAGTGAATCATCGAATCTTTGAACCAACATTGCGCCCTTTGGTATTCCAAAGGGCATGCCTGTTCGAGCGTCATTTGTACCCTCAAGCTTTGCTTGGTGTTGGGCGTCTTGTCGCTAGCTTTGCTGGAGACTCGCCTTAAAGTAATTGGCAGCCGGCCTACTGGTTTCGGAGCGCAGCACAAGTCGCACTCTCTATCAGCAAAGGTCTAGCATCCATTAAGCCTTTTTTTCAACTTTTGACCTCGGATCAGGTAGGGATACCCTGCAGTGAATCTCTTTGGGGGGGGGAGTGTCCTT
>M02740:13:000000000-A85F6:1:2103:11401:19742
TTCCGTAGGTGAACCTGCGGAAGGATCATTGCTGAGCCCCTAGCCGAGAACATGTGAATCTGTAAACGTGATGCATGAGCGCGAGGTGTTGTTGCTTCTTGCCCTCCCCTCTCGTGAATGCATGCCCCGCCCGTTTTGGTGCCGCACTTGTAGTTCCTCTGTGGTGCGTGGGCATTACAACAAACCCCGGCGCAACTCCGCGCCAAGGATCAATGGGTTAATGCTGGGCTGGCTCCTAGGAGTCTTCTGGCTTTGCNNNNNNNNNNNNNNNNNNNNNNNNNNNNNNNNNNNNGTCATCGTGACCTTCATACACAGGTTTTGCATGGCGGATGATGGCCTTCCGTGGCCCTTCTGCTGCGGTGGGCTGAAGGATGCGGAGTTGGTCTAGCCGAACTTTGATTGCACGGCTGTGCTGGGTTGTTGCCGATATGGGACGCTGTGGGCATTGTTGTCGTGCTGAATCTCTCGGTTGGTCTCGGTCTCTGTGATCACCCCTTGAAATCTAGTCTTAGACTATTGCTCTTGTTGCGACCCCAAGTCAGGCGGGGCCACCCCCTCTGCCGTTTTGGATTTAAGGGGGGGGGAGTGTCCTT
>M02740:13:000000000-A85F6:1:2103:24209:21515, Poeae
TTCCGTAGGTGAACCTGCGGAAGGATCATTGTCGTGACCCTGACCAAAACCGACCGCGCACGCGTTATCTACCTTGCCTTTCGGCGGCACTGTCCGTCGCTTGGCCAAAGTCCTCGATAACCTTCTCCTCTCGGAGAGGGGGCCTCGGGGTAAAAGAACCCACGGCGCCAAAGGCGTCAAGGAACACTGTGCCTTACTCGGGGATGCGGCTGGCTTGCTAGCCGCCCCCCGTGTTGCAATGCTATTTAATCCACACNNNNNNNNNNNNNNNNNNNNNNNNNNNNNNNNNNNNACGCCTGCCTGGGCTTCACGCCAAATACGCTCCCACACCCCTCATCGGGAAGTGGGATGCGGCATGTGGCCCCCCGTCACGCAAGAGGCGGTGGGCTGAAGATGCGGCTGCCGGCGTATCGTGTCGGACACAGCGCGTGGTGGGCGACCTCGCTTTACTTACCGCAGTGCATCCGGCATGTAGCCGACGTGTTGGCCTCAATTGACCCTATAAACGGAGCGCATGACGCTTCGACCGCGACCCCAGGTCAGGCGGGACTACCCTTCTGTCAAAAACTGACGCNNNNNNNNNNAGTGTCCTT
>M02740:13:000000000-A85F6:1:2103:18052:22722, Candida orthopsilosis
TTCCGTAGGTGAACCTGCGGAAGGATCATTACAGAATGAAAGTGCTTAACTGCANNNNNNNNNNNNNNNNNNNNNNNNNNNNNNNGAAAACTTTGCTTTGGTGGGCCCATGGCCTGCCAGAGATTAAACTCAACCAAATTTTTATTTAAGTCAACTGATTAACTAATAGTCAAAACTTTCAACAACGGATCTCTTGGTTCTCGCATCGATGAAGAACGCAGCGAAATGCGATAAGTAATATGAATTGCAGATATTCNNNNNNNNNNNNNNNNNNNNNNNNNNNNNNNNNNNNAAAAGAAGAGAAATGAGATAAATAATATAAATTGAAGATATTAGTGAATAATCGAATCTTTGAACGCAAATTGCGCCCTTTGGTATTCCAAAGGGCATGCCTGTTTGAGCGTCATTTCTCCCTCAAACCTTCGGGTTTGGTGTTGAGCGATACGCTGGGTTTGCTTGAAAGAAAGGCGGAGTATAAACTAATGGATAGGTTTTTTTCCACTCATTGGTACAAACTCCAAAATTCTTCCAAATTCGACCTCAAATCAGGTAGGACTACCCGAGGAAGCGTACCAGGGGGGGGGAGTGTCCTT
>M02740:13:000000000-A85F6:1:2104:7786:5617, Trifolium
TTCCGTAGGTGAACCTGCGGAAGGATCATTGTCGATGCCTTACAAGCAGACCAACACGTGAATCAGTTTGAACACATAGGGTTGGTTTGAGGTGTTCAACACCTCGGCTTGCCTCTGGTTCGGAGGAGGACGATGTTGTGCGTTCTCCTTTGTGCCAAAACACAAACCCCGGCGCTGAATGCGTCAAGGAGTTTAAAATTTGCTCTGAGCGCACCTGCATGGCACCGGAGACGGTTTTCGTGCGGGTTGTGTTCTGNNNNNNNNNNNNNNNNNNNNNNNNNNNNNNNNNNNNNCCTGGGCGTCACATATCGAAGCCTCTCGCCATTTTCCTATATTGTTAGGGGTATTGTGCAGGGTGAATGTTGGCCTCCCGTGAGCTCTATTGCCTCATGGTTGGTTGAAAATCGAGACCTTGGTAGGGTGTGCCATGATAGGTGGTGGCTGTGTTACGCACGAGACCAAGTAAGTCATGTGCTGCTCTATTGAATTTAGGCCTCTTTTACCCACATGCGTTTCGAAACGCTCGTGATGAGACCTCAGGTCAGGCGGGGCTACCCCTTCATGCAGGGTTACCATATACCATACAGTGTCCTT
>M02740:13:000000000-A85F6:1:2104:24591:7001, Spartina pectinata
TTCCGTAGGTGAACCTGCGGAAGGATCATTGTCGTGACCCTAACAAAAATAGACTGTGAATATGTCATCCAAGCCGTCGGGTGACGGTGCTAGCACCGTCTCTCGGCATAGGCCACTTCCCTTCTGACGGAGGGGATGTGGCCCAAAAGAACCCACGGCGTCGTATGGCGTCAAGGAACACTATGTTGCATGCTCAGGGCCATGATCGGCGTGCTGAACGAGCCCTGCGCTGCTATGCTACCTGAATGTATAAGACNNNNNNNNNNNNNNNNNNNNNNNNNNNNNNNNNNNNTTGTTTGAGGGCACGTCTGCCTGGGAGTCACGCCAAAAGGCACTCCCTTGCAATCCTTGCGTGGGATGTGGTGTTTGGCCTTCCATTGTACTTATAAGGTGTGGTAGGCTAAAGGATGTGGCTGCTGGCTATGGTGCCAGTCACAGCACTTGGTGGATGACACATGTTGTTCTCGAAGTTGTGACTTGTACTGAATCCGGTAACATTGGCCCTTTGGACCCATGGATCGATTGCTTGCACCGCGACCCCAGGTCAGTCGGGATTACCCAAGGAAGCCAAGATCATGTTGGGCAGTGTCCTT
>M02740:13:000000000-A85F6:1:2104:22825:10159
TTCCGTAGGTGAACCTGCGGAAGGATCATTGCTGAGCCCCTAGCCGAGAACATGTGAATCTGTAAACGTGATGCATGAGCGCGAGGTGTTGTTGCTTCTTGCCCTCCCCTCTCGTGAATGCATGCCCCGCCCGTTTTGGTGCCGCACTTGTAGTTCCTCTGTGGTGCGTGGGCATTACAACAAACCCCGGCGCAACTCCGCGCCAAGGATCAATGGGTTAATGCTGGGCTGGCTCCTAGGAGTCTTCTGGCTGTGCNNNNNNNNNNNNNNNNNNNNNNNNNNNNNNNNNNNNGCCATCGTGACCTTCATACACAGGTTTTGCGTGGCGAATGATGGCCTTCCGTGGCCCTGCTGCTGCGGTGGGCTGAAGGATGCGGAGTTGGTCTAGCCGAACTTTGATTGCACGGCTGTGCTGGGTTGTTGCCGATATGGGACGCTGTGGGCATTGTTGTCGTGCTGAATCTCTCGGTTGGTCTCGGTCTCTGTGATCACCCCTTGAAATCTAGTCTTAGACTATTGCTCTTGTTGCGACCCCAAGTCAGGCGGGGCCACCCTGAGACTGAGCTTTCTCGCCGAAACAAATGAGTGTCCTT
>M02740:13:000000000-A85F6:1:2104:22023:10466
TTCCGTAGGTGAACCTGCGGAAGGATCATTGTCGAAACCTGCTCAAAGCAGACTGACCCGCGAACCCGTTCCTAACACAAAGGCGCCCCCGGGCGCCGCCAACCCAACCCCGGCGCGGATTGCGCCAAGGACCACGAACAAAATCGCCCCCCGAGCGGCCCGGTCCTCCGGAGCCCGCGCGGCGGCGGCGTGTCGTTTCTACTTAACTAAAACGACTCTCGGCAACGGATATCTCGGCTCTCGCATCGATGAAGAANNNNNNNNNNNNNNNNNNNNNNNNNNNNNNNNNNNNCTGCCTGGGCGTCACACACCGTTGCCCTCCCGACACCACGTGCCTTCAAGGCTACGTCGGTCGTGGAGGCGTACATTGGCTTCCCGCGAGCCTCGTCTCGTGGCTGGCCCAAATTCTAGTCATTGGCGACCGGTGCCACGACAATGGTGGTCGTCGAACCTTCGGTCCCCCGTCGTGGGTTCCGGTCGTGCATGATGCAGGGACCCCAAAGAGCATCCGATGAAGGATGCTTTCGATGCGACCCCAGGTCAGGCGGGGCTACCCAACCCTGATGAGGCCGTCCATAGTTTTGAGTGTCCTT
>M02740:13:000000000-A85F6:1:2104:20231:10789, Ascosphaera apis
TTCCGTAGGTGAACCTGCGGAAGGATCATTAATGTGTGTCTGTGCGGCTAGGTGCCCCTAAACAAGGCCCTGCCGCGCACTCCCACCCTTGTCTACCTTACCTGTTGCTTCGGCGGGCCTGCGGGTTCTCGCGAGCCTGCTGCCGGAGGGGTTAGTTCCCCCCTGGCTAGCGTCCGCCGAAGATAAACGAACTCCAGTCGAAGATTGAAGTCTGAAGAAAATTGATAAATAAATCAAAACTTTCAACAACGGATCTNNNNNNNNNNNNNNNNNNNNNNNNNNNNNNNNNNNNNAATCTTCGAACGCACATTGCGCCCTTTGGTATTCCGGGGGGCATGCCTGTTCGAGCGTCATTGCAACCCTCAAGCACGGCTTGTGTGTTGGGCGATCGTCCCGTCTTAGGAGGGACGCGCCCGAAAGGAAGTGACGGCGTCGTGTTCCGGTGCCCGAGCGTATGGGGCTTTGTCTTTCGCTCTAGTGGCCTGGCCGACTGTCCGGTCTAACCATCATTTACTTCTAGTGGTTGACCTCGGATCAGGTAGGGTTACCCCGTCAGTAAGAACGTCAGTGTTTCCTGCTGGGAAAAGTGTCCTT
>M02740:13:000000000-A85F6:1:2104:10140:11043, Melilotus officinalis
TTCCGTAGGTGAACCTGCGGAAGGATCATTGTCGATGCCTTACAAGCAGTCCAACACGTGAATCAGTTTGAACACATTGGGGTGGGTTGAGGTGTTAACCACACCAAGACCTACCTCAGGTTCAGAGGCGGACGACTCGTGCGTTCTCCTTTGTGCCAAAAAACCAAACCCCGGCGCTGAATGCGTCAAGGAATTAAAATTTTGCTCTCAGCGCCCCTGCATGGCATCGGAGACGGTGTTCGTGCGGGTTACGTTTNNNNNNNNNNNNNNNNNNNNNNNNNNNNNNNNNNNNNGCCTGGGTGTAACATTTCGAAGCCTCCTGCCAATTTCTTTTTGATAGGTATTGTGCATGCTGGTGAATGTTGGCGTCCCGTGAGCTCTATTGTCTCATGGTTGGTTGAAAATCGAGACCTTGGTAGGGTGTGCCATGATAGATGGTGGTTGTGTGACCCACGAGAAACCAAGATCATGTGCTGCCCTATTCAATTCGGCCTCTTTTACCCATATGCGTTTTGTAAACGCTCGTGATGAGACCTCAGGTCAGGCGGGGCTACCCTGGCGAGAAAGCTCAGTCTCAGGAGGAAGAGTGTCCTT
>M02740:13:000000000-A85F6:1:2104:13086:11471, Astereae
TTCCGTAGGTGAACCTGCGGAAGGATCATTGTCGAAGCCTGCAAAGCAGAACGACCCGCGAACACGTTACAACAACCATGCTAGGATGGTTCGGGCATTTGTTCGATCCTCCTGGCATACCGTTGATGTGCGGCCTAGATGACCCTTTGGGTTACTGGTCGTTGCATTGACGTAACAAAACCCCGGCACGGGATGTGCCAAGGAAATATAAATTTAAGAATTGCCTGTTCCATGTGTCCCGTTTGCGGTGTTCTCANNNNNNNNNNNNNNNNNNNNNNNNNNNNNNNNNNCGAGGGCACGTCTGCCTGGGCGTCACGCATCGCGTCGCTCCCACAAACCTTCCTTTAGGATGCTTGGCTGGGGGCGGATATTGGGCTCCCGTTTTTCATCGAGCGGTTGGCCAAAATAAGAGTCCCTGTTGACGGGCGCACGACTAGTGGTGGTTGACAAAACCCGGAATTCAGTTGCGTGTCTCGTCAAAAGGGTGCATCTTAACAGACCCAACGCGTTGTCATGAATCAATGCTTCGACCGCGACCCCAGGTCAGGCGGGACTACCCGGTAAAATACTGATACCACATCTAGTGTCCTT
>M02740:13:000000000-A85F6:1:2104:25590:12452, Ascosphaera apis
TTCCGTAGGTGAACCTGCGGAAGGATCATTAATGTGTGTCTGTGCGGCTAGGTGCCCCTAAACAAGGCCCTGCCGCGCACTCCCACCCTTGTCTACCTTACCTGTTGCTTCGGCGGGCCTGCGGGTTCTCGCGAGCCTGCTGCCGGAGGGGTTAGTTCCCCCCTGGCTAGCGTTCGCCGAAGATAAACGAACTCCAGTCGAAGATTGAAGTCTGAAGAAAATTGATAAATAAATCAAAACTTTCAACAACGGATCTNNNNNNNNNNNNNNNNNNNNNNNNNNNNNNNNNNNNNATCTTTGAACGCACATTGCGCCCTCTGGTATCCGGGGGGGCATGCCTGTCCGAGCGTCATTGCAACCCTCAAGCACGGCTTGTGTGTTGGGCGATCGTCCCGTCTTAGGAGGGACGCGCCCGAAAGGCAGTGACGGCGTCGTGTTCCGGTGCCCGAGCGTATGGGGCTTTGTCTTTCGCTCTAGTGGCCTGGCCGACTGTCCGGTCTAACCATCATTTACTTCTAGTGGTTGACCTCGGATCAGGTAGGGTTACCCCAATCTTGAACACTCATCCTTAATTCCATTCTGGCGAGTGTCCTT
>M02740:13:000000000-A85F6:1:2104:26760:12883, Heliantheae
TTCCGTAGGTGAACCTGCGGAAGGATCATTGTCGAACCCTGCACAGCAGAACGACCCGTGAACAAGTAAAAACACTGGCCGAGCGCGGACCGAAGCTTATGTTTTGATCCTAGTGAGGCCTTGTCGGCGTGTGTCTATGCTTGCACCATACATTTGGTGCATCATGGATTTCACGTAGACGCAATAACAAACCCCCGGCACGGTACGTGCCAAGGAAAACTAAAATTAAAGGGCCCATGCTATTGCGCCCCGTTCGNNNNNNNNNNNNNNNNNNNNNNNNNNNNNNNNNNNNNGGGCTTCACTTATCACGTCGCCCCCACCAAACGCCCCTTCTAGGGGTGTCTTTGGTTGGGGCGGAGATTGGTCTCCCGTGCCCATGGTGTGGTTGGCCTAAATAGGGGTCTCATCAAGAGGGACGCACGACTAGTGGTGGTTGATAACACAGTCGTCTCGTGTCGTGCGTTTTCATTCTTAGGTGTAGATACTCTTAAATGACCCAAACGCGTTGTCTTGCGATGATGCTTCGATCGCGACCCCAGGTCAGGCGGGACTACCCCTGAGGGGTTGACCAAGCGAAGCGCGGTAAGTGTCCTT
>M02740:13:000000000-A85F6:1:2104:11610:13286, Brassica nigra
TTCCGTAGGTGAACCTGCGGAAGGATCATTGTCGTACCCTGGAAACAGAACGACCCGAGAACGATGAAACATCACTCTCGGTGGGCCGGTCTCTTAGCCGATTCCGTGCCTGCCGATTTCCGTGGTTATGTGTTCCGTCCCCGGTTCAAGACTTCTGTCTCGGTCGGATCGTGCGCATAGCTTCCGGATTTCACCAAACCCCGGCACGAAAAGTGTCAAGGAACATGCAACTAAACAGTCTGCTTCCGCAAACCCGNNNNNNNNNNNNNNNNNNNNNNNNNNNNNNNNNNNNNCAAGTTGCGACCCAAGCCTTCTGGCCGAGGGAACGTGTGCCTGGGTGTCACAAATCGTCGTCCCCCCCATCCTCTCGAGGATATGGGACGGAAGCTGGTCTCCCGTGTGTTACCGCACGCGGTTGGCCAAAATCCGAGCTAAGGGCGCCAGGAGCGTCTCGACATGCGGTGGTGAATTCAAGCCTCGTAATAGCGTCGGTCGTTCCGGTCCAAAAGCTCTCGATGACCCAAAGTCCTCAACGCGACCCCAGGTCAGGCGGGATCACCCAAATAGAAGTGGACTTGAGCCATAAGTGTCCTT
>M02740:13:000000000-A85F6:1:2104:19368:14128, Symphyotrichum cordifolium
TTCCGTAGGTGAACCTGCGGAAGGATCATTGTCGAAGCCTGCAAAGCAAACGACCCGCGAACATGTTACAACAACCTTGCCATGATGGGTTGGGCTTTGTTCGATCCTCATGGCACACCGTTGATGTGATGCCTATTGACCCTTTTGGGTCTTTGGTTGTTGCATTGACGTAACAAAACCCCGGCACGGGATGTGCCAAGGAAACTTAAATTTAAGAATTGCCTCCTCCATGATGTCCCGTTCGCGGTGTGCTCATNNNNNNNNNNNNNNNNNNNNNNNNNNNNNNNNNNNNAAACCGTTGATGTGATGCCTATTGACCTTTTTGGGTTTTTGGTTGTTGCATTGACGTAACAAAACCCCGGCACGGGATGTGCCAAGGAAACTTAAATTTAAGAATTGCCTCCTCCATGATGTCCCGTTCGCGGTGTGCTCATGGGGCGTGGCTTCTTTATAATCACAAACGACTCTCGGCAACGGATATCTCGGCTCACGCATCGATGAAGAACGTAGCAAAATGCGATACTTGGTGTGAATTGCAGAATCCCATGAACCCGGCAGACTTGCCACCAAGTCCAACCAAATCAAGTGTCCTT
>M02740:13:000000000-A85F6:1:2104:26270:16668, Asteraceae
TTCCGTAGGTGAACCTGCGGAAGGATCATTGTCGAAACCTGCATAGCAGAACAACTTGTGAACAAGTACTTACAACATGGCTTTTCGAGCATCAGGCCTTTGGTTTGAGACTTGTGAAGCCTTGTCGTCATGTGTTCGTGGTTTCCTTGTAAGAGGATCATGGGCATTATGTCGGCACAAGAACAAACCTCCGGCACGGTATGTGCCAAGGAATTCCAAACTTAAGATGGCTAGTGCAATGATGCCCCGTTTACGGNNNNNNNNNNNNNNNNNNNNNNNNNNNNNNNNNNNNACGTCTGCCTGGGCGTCACGCATCGCGTCTCTCCCACCACCCTTCCTTTAGGATGCTTGGCTGGGGGCGGATACTGGTCTCCCGTTTTTCATCGAGCGGTTGGCCAAAATAAGAGTCCCTGTTGACGGGCACACGACTAGTGGTGGTTGACAAAACCCGGTATTCAGTTGCGTGTCTCGTCAAAAGGATGCATCTTAACAGACCCAACGCGTTGTCATGTATCAATGCTTCGACCGCGACCCCAGGTCAGGCGGGACTACCCGGTTTCATGGTTTGGTCTAACTGAAGGTACAGTGTCCTT
>M02740:13:000000000-A85F6:1:2104:12198:17377
TTCCGTAGGTGAACTAGCGCAAGGATCATTGTCGAACCCTGCATGGCAGAACGACCCATGAACATGTTAAAACAGGCGGCCTCCTGGGCCTTGAAGCATATGCTTTGAGCCTTGTGAGTCCTTGTTGACGTGTGTTTTCATTCTTGAGTCAGACGCTCTTAACATACCAAGATGCGTTGTCTTGTGACGACGCTTCGATCGCGATCCCAGGTCAGGCGGGACTACCCGCTGAATTTAAGCATATCAATAAGCGGAGNNNNNNNNNNNNNNNNNNNNNNNNNNNNNNNNNACCTTATCATTTAGAGGAAGGAAAAATCGTAACAAGGTTTCCGTAGGTGAACTAGCGCAAGGATCATTGTCGAACCCTGCATGGCAGAACGACCCATGAACATGTTAAAACAGGCGGCCTCCTGGGCCTTGAAGCATATGCTTTGAGCCTTGTGAGTCCTTGTTGACGTGTGTTTTCATTCTTGAGTCAGACGCTCTTAACATACCAAGATGCGTTGTCTTGTGACGACGCTTCGATCGCGATCCCAGGTCAGGCGGGACTACCCGCTGATTCTGCGTTTGCTGATGAACTAAGTGTCCTT
>M02740:13:000000000-A85F6:1:2104:20362:18665, Helenium autumnale
TTCCGTAGGTGAACCTGCGGAAGGATCATTGTCGAAACCTGCATAGCAGAACAACTTGTGAACAAGTACTTACAACATGGCTTTTCGAGCATCAGGCCTTTGGTTTGAGACTTGTGAAGCCTTGTCGTCATGTGTTCGTGGTTTCCTTGTAAGAGGATCATGGGCATTATGTCGGCACAAGAACAAACCTCCGGCACGGTATGTGCCAAGGAATTTCAAACTTAAGATGGCTAGTGCAATGATGCCCCGTTTACGGNNNNNNNNNNNNNNNNNNNNNNNNNNNNNNNNNTGCCTGGGCGTCACGAATCACAACGCCCCAACCAAACTTCCTATCTAGGGATGTATGGGGTAGGGGGCGGAGATTGGTCTCCTGTGCTTGTTGTGTGGTTGACCTAAATATGGGTTCCTTCAAGATGGACACATGATTAGTGGTGGTTGATAACACAGTCGTCTTGTGTTGTGTGTTATGATCTTGGAGGGATTAACTCTTTGAGCACCCTGTCGTGTTGTCTTATGATGATGCATCGATCGCGACCCCAGGTCAGGCGGGACTACCCAAAAGCCTCCAAGATTTGTTTTGTAGTGTCCTT
>M02740:13:000000000-A85F6:1:2104:15617:18892, Ascosphaera apis
TTCCGTAGGTGAACCTGCGGAAGGATCATTAATGTGTGTCCGTGCGGCTAGGTGCCCCTAAACAAGGCCCTGCCGCGCACTCCCACCCTTGTCTACCTTACCTGTTGCTTCGGCGGGCCTGCGGGTTCTCGCGAGCCTGCTGCCGGAGGGGTTAGTTCCCCCCTGGCTAGCGTCCGCCGAAGATAAACGAACTCCAGTCGAAGATTGAAGTCTGAAGAAAATTGATAAATAAATCAAAACTTTCAACAACGGATCTNNNNNNNNNNNNNNNNNNNNNNNNNNNNNNNNNNNNNGAATCAACGAATCTTTGAACGCACATTGCGCCCTTTGGTATTCCGGGGGGCATGCCTGTCCGAGCGTCATTGCAACCCTCAAGCACGGCTTGTGTGTTGGGCGATCGTCCCGTCTTAGGAGGGACGCGCCCGAAAGGCAGTGACGGCGTCGTGTTCCGGTGCCCGAGCGTATGGGGCTTTGTCTTTCGCTCTAGTGGCCTGGCCGACTGTCCGGTCTAACCATCATTTACTTCTAGTGGTTGACCTCGGATCAGGTAGGGTTACCCTTTGAGATGGCAGCAACGGAAACCATAGTGTCCTT
>M02740:13:000000000-A85F6:1:2104:17929:21268, Artemisia absinthium
TTCCGTAGGTGAACCTGCGGAAGGATCATTGTCGAACCCTGCAAAGCAGAACGACCCGTGAACACGTAAAAACAACCAGCGTCGATTGGATCAGGCGCTTGTTTGATCCTGTCGACGCTTTGTCGACGCGCATTCACTCGGGTTCTTTTGGACCTTGTGAGTGTGTCGTTGGCGCATTAACAACCCCCGGCACAATGTGTGCCAAGGAAAACTAAACTCTAGAAGGCTCGTTTTCATGTTGCACCCGTTCGCGTTGNNNNNNNNNNNNNNNNNNNNNNNNNNNNNNNNNNNNTGGGCGTCACGCATCGCGTCGCCCCCCACAGTTCTCCGAAAAGGGAACTTGTGTTTTGGGGGCGGATATTGGTCTCCCGTGCTCATGGCGTGGTTGGCCGAAATAGGAGTCCCTTCGATGGACGCACGAACTAGTGGTGGTCGTAAAAACTCTCGTCTTTTGTTTCGTGCCGTTAGTCGCAAGGGAAACTCTTAGAAAACCCCAACGTGTCGTCTTGACGACGCTTCGACCGCGACCCCAGGTCAGGCGGGACTACCCGCACGCTCCCAAGCATTAAGCTCAGGAAATGCAGAGTGTCCTT
>M02740:13:000000000-A85F6:1:2104:24205:22518
ATCACGTTCTTGGTCAGTATGCAAATTAGCATAAGCAGCTTGCAGACCCATAATGTCAATAGATGTGGTAGAAGTCGTCATTTGGCGAGAAAGCTCAGTCTCAGGAGGAAGCGGAGCAGTCCAAATGTTTTTGAGATGGCAGCAACGGAAACCATAACGAGCATCATCTTGATTAAGCTCATTAGGGTTAGCCTCGGTACGGTCAGGCATCCACGGCGCTTTAAAATAGTTGTTATAGATATTCAAATAACCCTGAAACAAATGCTTAGGGATTTTATTGGTATCAGGNNNNNNNNNNNNNNNNNNNNNNNNNNNNNNNNNNNNNNNNGGCATGATCAATAAAACCAGTAGTGTTAAAAGTCGGGAGAGGAGTGGCATTAACACCATCCGTCATGAACTTAATCCACTGTTCACCATAAACGTGACGATGAGGGACATAAAAAGTAAAAATGTCTACAGTAGAGTCAATAGCAAGGCCACGACGCAATGGAGAAAGACGGAGAGCGCCAACGGCGTCCATCTCGAAGGAGTCGCCAGCGATAACCGGAGTAGTTGAAATGGTAATAAGACGACCAATCTGACCAGCAAGGAAGCCAAGATGGGAAAGGTCATGCGGCAAGAGTGTCCTT
>M02740:13:000000000-A85F6:1:2105:20405:9641, Melilotus officinalis
TTCCGTAGGTGAACCTGCGGAAGGATCATTGTCGATGCCTTACAAGCAGTCCAACACGTGAATCAGTTTGAACACATTGGGGTGGGTTGAGGTGTTAACCACACCAAGACCTACCTCAGGTTCAGAGGCGGACGACTCGTGCGTTCTCCTTTGTGCCAAAAAACCAAACCCCGGCGCTGAATGATGAGACCTCAGGTCAGGCGGGGCTACCCGCTGAGTTTAAGCATAACAATAAGCGGAGTAACTGTCCCTTATANNNNNNNNNNNNNNNNNNNNNNNNNNNNNNNNNNNNTAAAAGAGACAGACCTTATCATTTAGAGGAAGTAAAAATCGTAACAAGGTTTCCGTAGGTGAACCTGCGGAAGGATCATTGTCGATGCCTTACAAGCAGTCCAACACGTGAATCAGTTTGAACACATTGGGGTGGGTTGAGGTGTTAACCACACCAAGACCTACCTCAGGTTCAGAGGCGGACGACTCGTGCGTTCTCCTTTGTGCCAAAAAACCAAACCCCGGCGCTGAATGATGAGACCTCAGGTCAGGCGGGGCTACCCCCATTCAAGGCTCTAGTGTTTAATTAAATTAGTGTCCTT
>M02740:13:000000000-A85F6:1:2105:27562:9939
TTCCGTAGGTGAACCTGCGGAAGGATCATTACCGAGTGAGGGCCCTCTGGGTCCAACCTCCCACCCATGTTTATTGTACCTTGTTGCTTCGGCGGGCCCGCCTCACGGCCGCCGGGGGGCTTCTGCCCTCTGGCCCGCGCCCGCCGAAGACACCATTGAACACTGTCTGAAGATTGCAGTCTGAGCAATTAGCTAAATAAGTTAAAACTTTCAACAACGGATCTCTTGGTTCCGGCATCGATGAAGAACGCAGCGANNNNNNNNNNNNNNNNNNNNNNNNNNNNNNNNNNNNNGAATAATCGAGTCTTTGAACGCACATTGGGCCCCTTGGTATTCCGAGGGGCATGCCTGTTCGAGCGTCATTACACCACTCAAGCACGGCTTGTGTGTTGGGCGATCGTCCCGTCTTAGGAGGGACGCGCCCGAAAGGCAGTGACGGCGTCGTGTTCCGGTGCCCGAGCGTATGGGGCTTTGTCTTTCGCTCTAGTGGCCTGGCCGACTGTCCGGTCTAACCATCATTTACTTCTAGTGGTTGACCTCGGATCAGGTAGGGTTACCCTCTAAAGGTAAAAAACGAATTAAATTAGTGTCCTT
>M02740:13:000000000-A85F6:1:2105:14113:12296
TTCCGTAGGTGAACCTGCGGAAGGATCATTGTCGAACCCTGCACAGCAGAACGACCCGTGAACAAGTAAAAACACTGGCCGAGCGCGGACTGAAGCTTATGTTTTGATCCTAGTGAGGCCTTGTCGGCGTGTGTCTATGCTTGCACCATACATTTGGTGCATCATGGATTTCACGTAGACGCAATAACAAACCCCCGGCACGGTACGTGCCAAGGAAAACTAAAATTAAAGGGCCCATGCTATTGCGCCCCGTTCGNNNNNNNNNNNNNNNNNNNNNNNNNNNNNNNNNNNNTGGGTGTCACATATCGAAGCCTCCTGCAAATTTCCTTTTGATAGGTTTTGTGCATGCTGGTGAATGTTGGCCTCCCGTGAGCTCTATTGTCTCATGGTTGGTTGAAAATCGAGACCTTGGTAGGGTGTGCCATGATAGATGGTGGTTGTGTGACCAACGAGAAACCAAGATCATGTGCTGCCCTATTCAATTCGGCCTCTTTTACCCATATGCGTTTTGTAAACGCTCGTGATGAGACCTCAGGTCAGGCGGGGCTACCCCGGCGACTTCACGCCAGCAAGCCAATTAAATTAGTGTCCTT
>M02740:13:000000000-A85F6:1:2105:8319:12482
TTCCGTAGGTGAACCTGCGGAAGGATCATTGTCGAACCCTGCACAGCAGAACGACCCGTGAACAAGTAAAAACACTGGCCGAGCGCGGACCGAAGCTTATGTTTTGATCCTAGTGAGGCCTTGTCGGCGTGTGTCTATGCTTGCACCATACATTTGGTGCATCATGGATTTCACGTAGACGCAATAACAAACCCCCGGCACGGTACGTGCCAAGGAAAACTAAAATTAAAGGGCCCATGCTATTTCCCCCCGTTCGNNNNNNNNNNNNNNNNNNNNNNNNNNNNNNNNNNNNNNNNNNNNNNNNNNNNNNNNNNNNNNNNNNNNNNNNNNNNNNNNNNNNNNNNNNNNNNNNNNNNNNNNNNNNNNNNNNNNNNNNNNNNNNNNNNNNNNNNNNNNNNNNNNNNNNNNNNNNNNNNNNNNNNNNNNNNNNNNNNNNNNNNNNNNNNNNNNNNNNNNNNNNNNNNNNNNNNNNNNNNNNNNNNNNNNNNNNNNNNNNNNNNNNNNNNNNNNNNNNNNNNNNNNNNNNNNNNNNNNNNNNNNNNNNNNNNNNNNNNNNNNNNNNNNNNNNNNNNNNAAATTAAATTAGTGTCCTT
>M02740:13:000000000-A85F6:1:2105:25346:14761, Anemone canadensis
TTCCGTAGGTGAACCTGCGGAAGGATCATTGTCGATACCTGCTCAGCAGAACGACCCGCGAACACGTGAAAAAAACCACAAGCCGGGGAACGGGACGCGGCAACCTAACAGCTGCCTCCGCACCGCAAACCGGCAAAAAATAAAATCCGGCGCAACAGGCGTCAAGGAAAACTTACCGGAAACAAGGGGTCATCCCGTAACAAGGAAGACACCCAGAATCCGAATACTGAAACGACTCTCGGCAACGGATATCTCGNNNNNNNNNNNNNNNNNNNNNNNNNNNNNNNNNNNNNGCTTAGGGCACGCCTGCCTGGGGGTAAAACACAGCGTCTCCCCCCACTAATCTCATTTGATGGGGGAAGGAGATTGGCCCCCCGAGCCACAAGGCCACGGTCGGCCCAAATGTTGGTCCTCGGCTGCGAGCTTCGCGGTCAGCGGTGGTTGTATACTCATCCTCGTAATGACGCGTATGCCTCGTAGGACATAGGCCAGAACAAACCCTAAGAAGTCCCCTCAGGGGCTTCCACCTGCGACCCCAGGTCAGGCGGGATTACCCATGCGGCATACGCTCGGAGGAATTAAATTAGTGTCCTT
>M02740:13:000000000-A85F6:1:2105:20587:17595, Alternaria alternata
TTCCGTAGGTGAACCTGCGGAGGGATCATTACACAAATATGAAGGCGGGCTGGAACCTCTCGGGGTTACAGCCTTGCTGAATTATTCACCCTTGTCTTTTGCGTACTTCTTGTTTCCTTGGTGGGTTCGCCCACCACTAGGACAAACATAAACCTTTTGTAATTGCAATCAGCGTCAGTAACAAATTAATAATTACAACTTTCAACAACGGATCTCTTGGTTCTGGCATCGATGAAGAACGCAGCGAAATGCGATANNNNNNNNNNNNNNNNNNNNNNNNNNNNNNNNNNNNAATTCAGTAAATCATCGAATCTTTGAACGCACATTGCGCCCTTTGGTATTCCAAAGGGCATGCCTGTTCGAGCGTCATTTGTACCCTCAAGCTTTGCTTGGTGTTGGGCGTCTTGTCTCTAGCTTTGCTGGAGACTCGCCTTAAAGTAATTGGCAGCCGGCCTACTGGTTTCGGAGCGCAGCACAAGTCGCACTCTCTATCAGCAAAGGTCTAGCATCCATTAAGCCTTTTTTTCAACTTTTGACCTCGGATCAGGTAGGGATACCCAAAGGTCCATCATAGCAATTAAATTAGTGTCCTT
>M02740:13:000000000-A85F6:1:2105:17521:18320, Helotiales sp. PIMO_102
TTCCGTAGGTGAACCTGCGGAAGGATCATTACAGAGAACATCGCCCTCACACGGGTGACTCTCCAACCCTTTGTTATTATACCTTTGTTGCTTTGGCAAGCCGCCTCAGCCACCGGCTCACGCTGGTGAGTGCTTGCCAGAGGACCCCAAACTCTGAATATTAGTGTCGTCTGAGTACTATATAATAGTTAAAACTTTCAACAACGGATCTCTTGGTTCTGGCATCGATGAAGAACGCAGCGAAATGCGATAAGTANNNNNNNNNNNNNNNNNNNNNNNNNNNNNNNNNNNNNAATTGCAGAATTCAGTCAATCATCGAATTTTTGAACGCACATTGCGCCCTGTGGTATTCCGCAGGGCATGCCTGTTCGAGCGTCAGTACAACACTCAAGCCTAGCTTGGTATTGAGCCACGTCCGCAAGGGCCGGCTTTAAAATCAGTGGCGGCGCCATTTGGCTCTAAGCGTAGTAATACTCCTCGCTATTGAGTCCTGGTGGATGTTGGCCAGCAACCCCCAACTTTCTAAGTTTGACCTCGGATCAGGTAGGGATACCCCAATACCATCAGCTTTTTCTGAATTAAATTAGTGTCCTT
>M02740:13:000000000-A85F6:1:2105:18895:18372, Dalea purpurea
TTCCGTAGGTGAACCTGCGGAAGGATCATTTATGTTGCCTAACAACCAGATCGACCCGCGGACATGTTATATTTACCTCTCATGGGTGGCTTGGTTCTCCATTGCCCCCATAAGCCGGGAGGGGGTCGCTCTCGCGGTCTCCTCTCGGTGTAACAAAAACCCCGGCGCTGAATGTGCCAAGGATGTTGGAATTGTTCTGTGCACCCTCGTCGCTGACCCGGAAACGGATCTCGGGCGTGTGGATGTGCAAACACTTNNNNNNNNNNNNNNNNNNNNNNNNNNNNNNNNNNNGCCTGTTTGTAACGCATCGTTGCTCCAAAAGCCCGGCCCATGAATGCTGTGAGCGTGGCTGGGTTGAATGTTGGCCTCCCGTGAGCTCTGTCTCACGGTTGGTTGAAAATCGATCCTGCTTGTTGCTTGCGCCAGGACATACGGTGGTTGAGTGAATTTCTCTGGACCGGTCATGTGCGCATTGCATTATACAGTGGCAGACTCTTTGACCCATGAGTGTGACTTGTTCGCACCCACAACGCGACCTCAGGTCAGGCGGGGCTACCCTTTTATCGTTTTTCTGAATTAAATTAGTGTCCTT
>M02740:13:000000000-A85F6:1:2105:4601:18468, Melilotus officinalis
TTCCGTAGGTGAACCTGCGGAAGGATCATTGTCGATGCCTTACAAGCAGTCCAACACGTGAATCAGTTTGAACACATTGGGGTGGGTTGAGGTGTTAACCACACCAAGACCTACCTCAGGTTCAGAGGCGGACGACTCGTGCGTTCTCCTTTGTGCCAAAAAACCAAACCCCGGCGCTGAATGCGTCAAGGAATTAAAATTTTTCTCTAAGCGCACCTGCATGGCATCGGAGACGGTGTTCGTGCGGGTTACGTTTNNNNNNNNNNNNNNNNNNNNNNNNNNNNNNNNNNNNNGGGTGTCACATATCGAAGCCTCCTGCCAATTTCCTTTTGATAGGTATTGTGCATGCTGGTGAATGTTGGCCTCCCGTGAGCTCTATTGTCTCATGGTTGGTTGAAAATCGAGACCTTGGTAGGGTGTGCCATGATAGATGGTGGTTGTGTTACCCACGAGAAACCAAGATCATGTGCTGCCCTATTCAATTCGGCCTCTTTTACCCATATGCGTTTTGTAAACGCTCGTGATGAGACCTCAGGTCAGGCGGGGCTACCCAGTGTCAAAAACGCTTTCTCGCCAAATTAAATTAGTGTCCTT
>M02740:13:000000000-A85F6:1:2105:16631:20299
TTCCGTAGGTGAACCTGCGGAAGGATCATTGTCGAACCCTGCAAAGCAGAACGACCCGTGAACACGTAAAAACAACCAGCGTCGATTGGATCAGGCGCTTGTTTGATCCTGTCGACGCTTTGTCGACGCGCATTCACTCGGGTTCTTTTGGACCTTGTGAGTGTGTCGTTGGCGCATTAACAACCCCCGGCACAATGTGTGCCAAGGAAAACTAAACTCTAGAAGGCTCGTTTTCATGTTGCACCCGTTCGCGGTGNNNNNNNNNNNNNNNNNNNNNNNNNNNNNNNNNNNNGGCGTCACGCATCGCGTCTCCCCCTACCCACCTTGGGTGGGAAGGGGGAGGAGGATGGCTTCCCGTGCCTCACCGGGCGTGGTTGGCCTAAAAAAGGAGCCTCAAGTTATGCACTGTTGCGGCAATTGGTGGTAGACAAGGCCTTGGCCTCGAATGCAATCTTGTGTCGTGCAGTACATGACAATTGTGGGCTCGTAGGACCCTGAGTTGTTCCCAATTGGAAACAAACCGTTGCGACCCCAGGTCAGGCGGGGTTACCCCCCAAAAAGAGAGATGAGATGAGAATTAAATTAGTGTCCTT
>M02740:13:000000000-A85F6:1:2105:9146:20380, Solidago
TTCCGTAGGTGAACCTGCGGAAGGATCATTGTCGAAGCCTGCAAAGCAGAACGACCCGTGAACATGTTATAACAACCATGCCAGGATGGGTCGGACGTTAGTTCGATTCTCATGGCACACCGTTGATGTGCGGCCTCGATGGCCTTTTGGGTCTTCTTGGTCGTTGCTTTGACGTAACAAAACCCCGGCACGGGATGTGCCAAGGAAATTTAAATTGAAGAATTGCCCGCTGAGTTTAAGCATATCAATAAGCGGANNNNNNNNNNNNNNNNNNNNNNNNNNNNNNNNNNAGACCTTAAAATTTAGAGGAAGGAAAAATCGTAACAAGGTTTCCGTAGGTGAACCTGCGGAAGGATCATTGTCGAAGCCTGCAAAGCAGAACGACCCGTGAACATGTTATAACAACCATGCCAGGATGGGTCGGACGTTAGTTCGATTCTCATGGCACACCGTTGATGTGCGGCCTCGATGGCCTTTTGGGTCTTCTTGGTCGTTGCTTTGACGTAACAAAACCCCGGCACGGGATGTGCCAAGGAAATTTAAATTGAAGAATTGCCCCAGAAATTGTTCCAAAATTAAATTAGTGTCCTT
>M02740:13:000000000-A85F6:1:2105:18981:20506, Penicillium
TTCCGTAGGTGAACCTGCGGAAGGATCATTACCGAGTGAGGGCCCTCTGGGTCCAACCTCCCACCCATGTTTATTGTACCTTGTTGCTTCGGCGGGCCCGCCTCACGGCCGCCGGGGGGCTTCTGCCCTCTGGCCCGCGCCCGCCGAAGACACCATTGAACACTGTCTGAAGATTGCAGTCTGAGCAATTAGCTAAATAAGTTAAAACTTTCAACAACGGATCTCTTGGTTCCGGTATCGATGAAGAACGCAGCGANNNNNNNNNNNNNNNNNNNNNNNNNNNNNNNNNNNNNGAATCATCGAGTCTTTGAACGCACATTGCGCCCCGTGGTATTCCGGGGGGCATGCCTGTCCGAGCGTCATTGCTGCCCTCAAGCACGGCTTGTGTGTTGGGCCCCGTCCTCCTTCCCGGGGGACGGGCCCGAAAGGCAGCGGCGGCACCGCGTCCGGTCCTCGAGCGTATGGGGCTTTGTCACCCGCTCTTGTAGGCCCGGCCGGCGCTTGCCGACAACCATCAATCTTTTTTCAGGTTGACCTCGGATCAGGTAGGGATACCCAACCGGAGTAGTTGAAATGAATTAAATTAGTGTCCTT
>M02740:13:000000000-A85F6:1:2105:20165:20956, Asteraceae
TTCCGTAGGTGAACCTGCGGAAGGATCATTGTCGAAACCTGCATAGCAGAACAACTTGTGAACAAGTACTTACAACATGGCTTTTCGAGCATCTGGCCTTTGGTTTGAGACTTGTGAAGCCTTGTCGTCATGTGTTCGTGGTTTCCTTGTAAGAGGATCATGGGCATTATGTCGGCACAAGAACAAACCTCCGGCACGGTATGTGCCAAGGAATTTCAAACTTAAGATGGCTAGTGCAATGATGCCCCGTTTACGGNNNNNNNNNNNNNNNNNNNNNNNNNNNNNNNNNNNNACGTCTGCCTGGGCGTCACGCATCGCGTCGCTCCCACCAACCTTCCTTTAGGATGCTTGGCTGGGGGCGGATACTGGTCTCCCGTTTTTCATCGAGCGGTTGGCCAAAATAAGAGTCCCTGTTGACGGGCACACGACTAGTGGTGGTTGACAAAACCCGGTATTCAGTTGCGTGTCTCGTCAAAAGGGTGCATCTTAACAGACCCAACGCGTTGTCATGTATCAATGCTTCGACCGCGACCCCAGGTCAGGCGGGACTACCCGTTTATAGGTCTGTTGAACACAATTAAATTAGTGTCCTT
>M02740:13:000000000-A85F6:1:2105:11651:21569
TTCCGTAGGTGAACCTGCGGAAGGATCATTGTCGATACCTGACCAAGACGACCCGCGAACTCGTGAACGAACGCCGGCGGGGCGGGCGTCAGCTCGTTTCGTCGGCCCTCTCCGACGTCCCTCCCGCCCTCGGGCGCGGGGGTCGACGGAGACCACGGACGAACCCCGGCGCGACATGGCACCAAGGTCAGGAGCGGGGGTCAGGCGGGACCACCCGCCGAGTTTAAGCATATCAATAAGCGGAGGAACTGTCCCTNNNNNNNNNNNNNNNNNNNNNNNNNNNNNNNNNNNNNTGTATAAAAAACAGACCTTATCATTTAGAGGAAGTAGAAGTCGTAACAAGGTTTCCGTAGGTGAACCTGCGGAAGGATCATTGTCGATACCTGACCAAGACGACCCGCGAACTCGTGAACGAACGCCGGCGGGGCGGGCGTCAGCTCGTTTCGTCGGCCCTCTCCGACGTCCCTCCCGCCCTCGGGCGCGGGGGTCGACGGAGACCACGGACGAACCCCGGCGCGACATGGCACCAAGGTCAGGAGCGGGGGTCAGGCGGGACCACCCCAGGTTAAAGCCTTTAATTAAATTAGTGTCCTT
>M02740:13:000000000-A85F6:1:2105:10829:21919, Artemisia absinthium
[truncated: 4,604,676 more chars]
