# Supplementary material for: Taxonomic Characterization of Honey Bee (Apis mellifera) Pollen Foraging Based on Non-Overlapping Paired-End Sequencing of Nuclear Ribosomal Loci
Source: PLoS One. 2015 Dec 23;10(12):e0145365. doi: 10.1371/journal.pone.0145365 (PMC4689544; doi:10.1371/journal.pone.0145365)
Supplement: S4 File — (XLSX) [file pone.0145365.s004.xlsx]

## Sheet: Sheet1
S4 File description: Percent difference pairwise distance matrix between Melilotus accessions matching to OTUs in this study (restricted to those with ITS1 sequence). Pairwise differences are generally less than 1%, except with the outgroups M. indicus and M. italica (gray cells). Under 97% clustering, the nt database, and the naive LCA assignment method, M. officinialis and M. alba/M. albus cann…	S4 File and S5 File methods: Accessions of Melilotus that formed HSPs with OTUs were downloaded, aligned with MAFFT v. 7.058b ( Katoh K, Asimenos G, Toh H. Multiple alignment of DNA sequences with MAFFT. In: Posada D, ed. Bioinformatics for DNA Sequence Analysis. Springer, 2009. pp. 39-64) using default parameters, and the pairwise matrix computed in MEGA5 (Tamura K, Peterson D, Peterson N, Stech…
gi|85724128|gb|DQ311985.1|_Melilotus_officinalis_strain_Margot_Forde_Forage_Germplasm_Centre_Accession_AL4383_18S_ribosomal_RNA_gene
gi|85724127|gb|DQ311984.1|_Melilotus_alba_strain_Margot_Forde_Forage_Germplasm_Centre_Accession_AL1850_18S_ribosomal_RNA_gene	0.001
gi|1293049|gb|U50764.1|_Melilotus_officinalis_internal_transcribed_spacer_1	0.004	0.008
gi|1293047|gb|U50762.1|_Melilotus_alba_internal_transcribed_spacer_1	0.004	0	0.008
gi|387865904|gb|JN115035.1|_Melilotus_indicus_voucher_SBB-0482_internal_transcribed_spacer_1	0.037	0.035	0.059	0.05
gi|67078951|gb|DQ006009.1|_Melilotus_albus_voucher_Wells_5144_US_18S_ribosomal_RNA_gene	0.003	0.001	0.013	0.004	0.037
gi|345105353|gb|JF461317.1|_Melilotus_dentatus_isolate_31/3_18S_ribosomal_RNA_gene	0.003	0.001	0.008	0	0.037	0.003
gi|345105354|gb|JF461318.1|_Melilotus_dentatus_isolate_31/15_18S_ribosomal_RNA_gene	0.001	0	0.008	0	0.035	0.001	0.001
gi|345105352|gb|JF461316.1|_Melilotus_dentatus_isolate_31/7_18S_ribosomal_RNA_gene	0.001	0	0.008	0	0.035	0.001	0.001	0
gi|345105351|gb|JF461315.1|_Melilotus_dentatus_isolate_51/15_18S_ribosomal_RNA_gene	0.003	0.004	0.013	0.013	0.04	0.006	0.006	0.004	0.004
gi|345105350|gb|JF461314.1|_Melilotus_dentatus_isolate_51/16_18S_ribosomal_RNA_gene	0.003	0.004	0.013	0.013	0.04	0.006	0.006	0.004	0.004	0
gi|345105349|gb|JF461313.1|_Melilotus_dentatus_isolate_51/3_18S_ribosomal_RNA_gene	0.004	0.006	0.013	0.013	0.038	0.007	0.007	0.006	0.006	0.001	0.001
gi|345105348|gb|JF461312.1|_Melilotus_dentatus_isolate_57/10_18S_ribosomal_RNA_gene	0.003	0.001	0.008	0	0.037	0.003	0.003	0.001	0.001	0.006	0.006	0.007
gi|345105347|gb|JF461311.1|_Melilotus_dentatus_isolate_57/14_18S_ribosomal_RNA_gene	0.001	0	0.008	0	0.035	0.001	0.001	0	0	0.004	0.004	0.006	0.001
gi|345105346|gb|JF461310.1|_Melilotus_dentatus_isolate_57/3_18S_ribosomal_RNA_gene	0.001	0	0.008	0	0.035	0.001	0.001	0	0	0.004	0.004	0.006	0.001	0
gi|345105345|gb|JF461309.1|_Melilotus_officinalis_isolate_69/13_18S_ribosomal_RNA_gene	0.001	0.003	0.004	0.004	0.038	0.004	0.004	0.003	0.003	0.004	0.004	0.006	0.004	0.003	0.003
gi|345105344|gb|JF461308.1|_Melilotus_officinalis_isolate_69/2_18S_ribosomal_RNA_gene	0.003	0.004	0.013	0.013	0.037	0.006	0.006	0.004	0.004	0.006	0.006	0.007	0.006	0.004	0.004	0.004
gi|345105343|gb|JF461307.1|_Melilotus_officinalis_isolate_69/7_18S_ribosomal_RNA_gene	0	0.001	0.004	0.004	0.037	0.003	0.003	0.001	0.001	0.003	0.003	0.004	0.003	0.001	0.001	0.001	0.003
gi|300089245|gb|GU217598.1|_Melilotus_officinalis_subsp._suaveolens_18S_ribosomal_RNA_gene	0.004	0.006	0.013	0.013	0.038	0.007	0.007	0.006	0.006	0.007	0.007	0.006	0.007	0.006	0.006	0.006	0.007	0.004
gi|3929841|emb|Z97662.1|_Melilotus_officinalis_DNA_for_ITS1	0	0.004	0.004	0.004	0.05	0.008	0.004	0.004	0.004	0.008	0.008	0.008	0.004	0.004	0.004	0	0.008	0	0.008
gi|3929803|emb|Z97663.1|_Melilotus_italica_DNA_for_ITS1	0.039	0.035	0.047	0.038	0.043	0.039	0.035	0.035	0.035	0.047	0.047	0.047	0.035	0.035	0.035	0.039	0.047	0.039	0.047	0.039
gi|297306035|dbj|AB546797.1|_Melilotus_albus_gene_for_ITS1	0.005	0.003	0.013	0.004	0.037	0.005	0.005	0.003	0.003	0.008	0.008	0.01	0.005	0.003	0.003	0.006	0.008	0.005	0.01	0.008	0.039
gi|297306034|dbj|AB546796.1|_Melilotus_officinalis_gene_for_ITS1	0.006	0.005	0.013	0.004	0.039	0.006	0.006	0.005	0.005	0.01	0.01	0.011	0.006	0.005	0.005	0.008	0.01	0.006	0.011	0.008	0.039	0.002
gi|41386646|dbj|AB115777.1|_Melilotus_officinalis_subsp._suaveolens_gene_for_ITS1	0.008	0.013	0.013	0.013	0.063	0.017	0.013	0.013	0.013	0.017	0.017	0.017	0.013	0.013	0.013	0.008	0.017	0.008	0.008	0.008	0.051	0.017	0.017
